# Supplementary material for: Serum proteomics reveals biomarkers for diagnosis, stratification, and mechanistic insights into cerebral microbleeds
Source: Front Aging Neurosci. 2026 Mar 5;18:1771506. doi: 10.3389/fnagi.2026.1771506 (PMC12999914; doi:10.3389/fnagi.2026.1771506)
Supplement: Supplementary file 1 [file Data_Sheet_1.csv]

Protein.IDs	Protein.names	Gene.names	SN1	SN2	SN3	SN4	SN5	SN6	SN7	SN8	SN9	SN10	SN11	SN12	SN13	SN14	SN15	SN16	SN17	SN18	SN19	SN20	SN21	SN22	SN23	SN24	SN25	SN26	SN27	SN28	SN29	SN30	SN31	SN32	SN33	SN34	SN35	SN36	SN37	SN38	SN39	SN40	SN41	SN42	SN43	SN44	SN53	SN55	SN67
A0A075B6H7	Probable non-functional immunoglobulin kappa variable 3-7	IGKV3-7	0	0	0	0	0	0	0	0	0	0	0	0	0	0	0	0	0	0	0	0	0	0	0	0	0	0	0	0	0	0	0	0	0	0	0	0	0	0	0	0	0	0	0	0	0	0	0
A0A075B6H9	Immunoglobulin lambda variable 4-69	IGLV4-69	0	0	0	0	0	0	0	0	0	0	0	0	0	0	0	0	0	0	0	0	0	0	0	0	0	0	0	0	0	0	0	0	0	0	0	0	0	0	0	0	0	0	0	0	0	0	0
A0A075B6I0	Immunoglobulin lambda variable 8-61	IGLV8-61	0	170730000	0	0	0	18385000	26259000	0	204100000	0	0	214960000	185500000	0	0	187960000	0	0	0	0	53708000	0	0	0	0	0	0	0	0	0	49810000	0	0	0	0	0	0	184240000	0	0	0	0	81394000	0	0	0	0
A0A075B6J9	Immunoglobulin lambda variable 2-18	IGLV2-18	0	0	0	0	0	0	0	0	0	0	0	0	0	0	0	8997700	0	0	287850000	0	0	0	0	0	58916000	0	14998000	0	0	0	0	0	0	0	0	0	0	0	0	0	0	0	0	0	0	0	0
A0A075B6K4	Immunoglobulin lambda variable 3-10	IGLV3-10	0	0	0	0	0	0	0	0	0	0	20832000	0	16797000	19404000	3825200	0	0	0	0	0	0	0	0	0	0	0	0	0	0	0	0	0	0	0	0	0	0	0	0	0	0	0	0	0	0	0	0
A0A075B6K5	Immunoglobulin lambda variable 3-9	IGLV3-9	51260000	70233000	42088000	46116000	46743000	135400000	71403000	0	90873000	71787000	13429000	70311000	0	103150000	0	0	0	0	548370000	0	0	0	0	0	0	23217000	0	0	0	20851000	52597000	95449000	26932000	0	42613000	39464000	67683000	67086000	0	0	34465000	70869000	46740000	131060000	0	0	0
P01615	Immunoglobulin kappa variable 2D-28	IGKV2D-28	0	0	0	0	0	0	0	0	0	0	0	0	0	0	0	0	0	0	0	0	0	0	0	0	0	0	0	0	0	0	0	0	0	0	0	0	0	0	0	0	0	0	0	0	0	0	0
A0A075B6Q5	Immunoglobulin heavy variable 3-64	IGHV3-64	0	0	0	0	0	0	0	0	0	0	0	0	0	0	0	0	0	0	0	0	0	0	0	0	0	0	0	0	0	0	0	0	0	0	0	0	0	0	0	0	0	0	0	0	0	0	0
A0A075B6R2	Immunoglobulin heavy variable 4-4	IGHV4-4	0	0	0	0	0	0	0	0	0	0	0	0	0	0	0	0	0	0	0	0	0	0	0	0	0	0	0	0	0	0	0	0	0	0	0	0	0	0	0	0	0	0	0	0	0	0	0
A0A0C4DH68	Immunoglobulin kappa variable 2-24	IGKV2-24	36263000	0	0	0	77797000	156360000	0	0	75208000	0	119540000	117690000	66616000	108570000	14503000	98533000	124010000	166900000	1851300000	0	0	116710000	115920000	98704000	105640000	0	77852000	144760000	107210000	0	170390000	97406000	54143000	44318000	1.05E+08	1.63E+08	112690000	357410000	0	59564000	125700000	0	77122000	50714000	23001000	0	66699000
A0A075B6S2	Immunoglobulin kappa variable 2D-29	IGKV2D-29	0	0	0	64551000	68913000	0	0	0	0	78324000	23216000	0	0	0	0	0	0	0	0	0	9989000	0	0	0	0	0	0	0	0	0	0	63802000	0	0	0	0	0	0	71476000	0	0	0	0	0	42435000	0	0
A0A075B6S5	Immunoglobulin kappa variable 1-27	IGKV1-27	0	0	0	0	0	0	0	0	0	0	0	0	0	0	0	0	0	0	0	0	6425500	0	0	0	18868000	0	0	0	0	0	0	0	0	0	0	0	4946000	0	0	0	0	9738200	0	0	0	0	0
P0DSN7	Probable non-functional immunoglobulinn kappa variable 1D-37	IGKV1D-37	0	0	0	0	0	0	0	0	0	0	0	0	0	0	0	0	0	0	0	0	0	0	0	0	0	0	0	0	0	0	0	0	0	0	0	0	0	0	0	0	0	0	0	0	0	0	0
A0A087WSX0	Immunoglobulin lambda variable 5-45	IGLV5-45	0	0	0	0	0	0	0	0	0	0	0	0	0	0	0	0	0	0	0	0	0	0	0	0	0	0	0	0	0	0	0	0	0	0	0	0	0	0	0	0	0	0	0	0	0	0	0
A0A087WSY6	Immunoglobulin kappa variable 3D-15	IGKV3D-15	0	0	0	19844000	39326000	55162000	0	0	29562000	0	23646000	0	44482000	0	0	35627000	78960000	30652000	204570000	0	23536000	27034000	0	32618000	0	0	0	15588000	0	13247000	0	0	16125000	0	23843000	32038000	19041000	29307000	25295000	0	19291000	62384000	35336000	21535000	0	0	0
P04433	Immunoglobulin kappa variable 3-11	IGKV3-11	92830000	291550000	184240000	313570000	2.70E+08	7.15E+08	360430000	184130000	138470000	232150000	543500000	443710000	529130000	0	74259000	642760000	0	0	1740300000	151560000	0	129110000	0	276980000	201680000	321670000	267290000	158640000	0	0	225580000	0	233510000	162400000	79562000	266930000	210380000	311360000	140900000	103900000	233100000	420480000	536450000	326790000	210780000	92770000	0
A0A0A0MS15	Immunoglobulin heavy variable 3-49	IGHV3-49	0	0	0	0	66876000	90964000	0	997210	0	0	0	0	0	0	0	0	0	0	0	0	0	0	0	36974000	0	0	0	0	0	0	14542000	0	0	0	0	0	0	0	0	0	0	0	0	0	0	0	0
A0A0A0MT36	Immunoglobulin kappa variable 6D-21	IGKV6D-21	0	0	0	0	21874000	16456000	0	0	0	0	0	0	0	0	0	0	0	0	36591000	0	0	0	0	0	0	0	0	0	0	0	0	0	0	0	0	15246000	0	0	0	0	0	8810900	0	0	0	0	0
A0A0B4J1U3	Immunoglobulin lambda variable 1-36	IGLV1-36	0	0	0	0	0	0	0	0	0	0	0	0	0	0	0	0	0	0	0	0	0	0	0	0	0	0	0	0	0	0	0	0	0	0	0	0	0	0	0	0	0	0	0	0	0	0	0
A0A0B4J1V0	Immunoglobulin heavy variable 3-15	IGHV3-15	0	0	0	7705900	16974000	20465000	0	0	2891100	0	14656000	18309000	22123000	0	0	0	0	0	0	0	7419800	0	0	0	23170000	0	0	0	0	0	19941000	0	0	0	0	0	9545800	28201000	8352100	0	4637800	33121000	0	0	0	0	0
A0A0B4J1X5	Immunoglobulin heavy variable 3-74	IGHV3-74	74003000	0	24925000	72502000	125770000	188120000	0	20411000	69490000	44306000	0	0	0	0	0	0	0	0	276530000	0	41532000	54051000	63636000	0	0	68237000	0	112520000	0	0	203790000	117780000	0	0	67106000	69996000	61874000	147550000	82941000	0	103150000	58010000	7385900	0	0	127320000	0
A0A0B4J1Y8	Immunoglobulin lambda variable 9-49	IGLV9-49	26477000	0	0	0	0	0	0	0	0	0	0	0	0	0	0	0	0	0	47004000	0	0	0	0	0	0	0	0	0	0	0	0	30171000	0	0	18976000	0	0	17306000	22363000	0	0	0	0	0	0	0	0
A0A0B4J1Y9	Immunoglobulin heavy variable 3-72	IGHV3-72	0	0	0	0	0	0	0	0	0	0	0	0	0	0	0	0	0	0	0	0	0	0	0	0	0	0	0	0	0	0	0	0	0	0	0	0	0	0	0	0	0	0	0	0	0	0	0
P0DPI2	Glutamine amidotransferase-like class 1 domain-containing protein 3, mitochondrial	GATD3	0	0	0	0	0	0	0	0	0	0	0	0	0	0	0	0	0	0	0	0	0	0	0	0	0	0	0	0	0	0	0	0	0	0	0	0	0	0	0	0	0	0	0	0	0	0	0
P0DP09	Immunoglobulin kappa variable 1-13	IGKV1-13	0	0	0	0	0	0	0	0	0	0	0	0	0	0	0	0	0	0	0	0	0	0	0	0	0	0	0	0	0	0	0	0	0	0	0	0	0	0	0	0	0	0	0	0	0	0	0
A0A0C4DH24	Immunoglobulin kappa variable 6-21	IGKV6-21	0	0	0	0	0	0	0	0	0	0	0	0	0	0	0	0	0	0	0	0	0	0	0	0	0	0	0	0	0	0	0	0	0	0	0	0	0	0	0	0	0	0	0	0	0	0	0
A0A0C4DH29	Immunoglobulin heavy variable 1-3	IGHV1-3	0	0	0	0	0	19607000	0	0	0	0	0	0	0	0	0	0	0	0	0	0	0	0	0	0	0	0	0	0	0	0	0	0	0	0	0	0	0	0	0	0	0	6328500	0	0	0	0	0
A0A0C4DH31	Immunoglobulin heavy variable 1-18	IGHV1-18	0	0	0	0	0	0	0	0	0	0	0	0	0	0	0	0	0	0	0	0	0	0	0	0	0	0	0	0	0	0	0	0	0	0	0	0	0	0	0	0	0	0	0	0	0	0	0
A0A0C4DH33	Immunoglobulin heavy variable 1-24	IGHV1-24	0	0	0	0	0	0	0	0	0	0	0	0	0	0	0	0	0	0	0	0	0	0	0	0	0	0	0	0	0	0	0	0	0	0	0	0	0	0	0	0	0	0	0	0	0	0	0
A0A0C4DH36	Probable non-functional immunoglobulin heavy variable 3-38	IGHV3-38	0	0	0	0	0	0	0	0	0	0	0	0	0	0	0	0	0	0	0	0	0	0	0	0	0	0	0	0	0	0	0	0	0	0	0	0	0	0	0	0	0	0	0	0	0	0	0
A0A0C4DH38	Immunoglobulin heavy variable 5-51	IGHV5-51	20532000	0	0	0	0	42154000	0	0	0	18942000	26540000	31920000	0	0	6596900	0	0	0	41242000	0	0	16255000	0	0	0	20293000	0	0	12710000	0	20276000	0	0	6111500	0	14457000	0	32279000	11326000	9441000	41473000	30162000	24275000	19744000	0	0	0
A0A0C4DH67	Immunoglobulin kappa variable 1-8	IGKV1-8	0	0	0	29332000	25556000	259250000	0	0	0	24012000	23994000	20611000	0	0	38705000	0	0	0	54670000	0	22536000	15734000	0	0	0	0	0	83162000	31261000	0	23415000	46037000	20237000	0	0	8576000	29540000	57760000	22844000	0	21872000	59242000	12583000	15640000	0	0	0
A0A0C4DH72	Immunoglobulin kappa variable 1-6	IGKV1-6	0	0	0	0	0	50260000	0	0	0	0	0	0	0	0	0	0	0	0	0	0	0	0	0	0	0	0	0	0	0	0	0	0	0	0	0	0	0	20819000	0	0	0	0	0	0	0	0	0
P01611	Immunoglobulin kappa variable 1D-12	IGKV1D-12	0	0	0	0	0	0	0	0	0	0	0	0	0	0	0	0	0	0	0	0	0	0	0	0	0	0	0	0	0	0	0	0	0	0	0	0	0	0	0	0	0	0	0	0	0	0	0
A0A0J9YX35	Immunoglobulin heavy variable 3-64D	IGHV3-64D	0	0	0	0	0	59871000	0	0	0	0	0	0	0	0	0	0	0	0	0	0	0	0	0	0	0	0	0	0	0	0	0	0	0	0	0	0	20235000	0	0	0	0	0	0	0	0	0	0
A0A1B0GTC6	Uncharacterized protein C3orf85	C3orf85	0	0	0	0	14027000	0	0	4888500	0	0	0	0	0	0	0	0	0	0	0	0	0	0	0	0	0	0	0	0	0	25589000	0	0	0	0	0	0	0	0	0	0	0	0	0	0	0	0	0
A0M8Q6	Immunoglobulin lambda constant 7	IGLC7	0	0	0	0	0	0	0	0	0	0	0	0	0	0	0	0	0	0	0	0	0	0	0	0	0	0	0	0	0	0	33096000	26936000	24176000	0	0	0	0	0	0	19105000	0	0	0	0	0	0	0
A1L4H1	Soluble scavenger receptor cysteine-rich domain-containing protein SSC5D	SSC5D	57139000	137660000	58029000	193740000	106950000	57185000	101940000	75006000	60493000	143360000	106160000	63708000	55500000	59865000	58061000	57927000	77126000	108360000	79891000	72651000	52480000	110880000	126950000	61445000	123750000	46495000	82761000	85432000	353520000	90072000	84179000	58025000	29753000	65479000	145750000	58444000	54578000	79617000	89568000	65233000	72398000	104170000	68126000	121170000	64022000	0	85893000
A2RUS2	DENN domain-containing protein 3	DENND3	0	0	0	0	0	0	0	0	0	0	0	0	0	0	0	0	0	0	0	0	0	0	0	0	0	0	0	0	0	0	0	0	0	0	0	0	0	0	0	0	0	0	0	0	0	0	0
A6ND91	Aspartate dehydrogenase domain-containing protein	ASPDH	0	0	0	0	10031000	0	0	0	0	0	0	0	0	0	0	0	0	0	0	0	0	16728000	0	0	0	0	0	0	0	0	5687100	0	0	0	0	4535600	0	0	0	0	0	0	0	0	16693000	6057700	0
A6NHL2	Tubulin alpha chain-like 3	TUBAL3	0	0	0	0	0	0	0	0	0	0	0	0	0	0	0	0	0	0	0	0	0	0	0	0	0	0	0	0	0	0	0	0	0	0	0	0	0	0	0	0	0	0	0	0	0	0	0
A6NI73	Leukocyte immunoglobulin-like receptor subfamily A member 5	LILRA5	0	0	0	0	0	0	0	0	4760000	3959500	0	0	0	0	0	0	0	0	0	0	0	0	0	0	0	0	0	0	0	0	0	0	0	0	0	0	0	0	0	0	0	0	0	0	0	0	0
A6NMB1	Sialic acid-binding Ig-like lectin 16	SIGLEC16	0	0	0	0	0	0	0	0	0	0	0	0	0	0	0	0	0	0	0	0	0	0	0	0	0	0	0	0	0	0	0	0	0	0	0	0	0	0	0	0	0	0	0	0	0	0	0
A6NMZ7	Collagen alpha-6(VI) chain	COL6A6	0	0	0	0	0	0	0	0	0	0	0	0	0	0	0	0	0	0	0	0	0	0	0	0	0	0	0	0	0	0	0	0	0	0	0	0	0	0	0	0	0	0	0	0	0	0	0
A8K2U0	Alpha-2-macroglobulin-like protein 1	A2ML1	0	0	0	0	0	0	0	0	0	0	0	0	0	0	0	0	0	0	0	0	0	0	0	0	0	0	0	0	0	0	0	0	0	0	0	0	0	0	0	0	0	0	0	0	0	0	0
A8K7I4	Calcium-activated chloride channel regulator 1	CLCA1	0	0	0	0	0	0	0	0	0	0	0	0	0	0	0	0	0	0	0	0	0	0	0	0	0	0	0	0	0	0	0	0	0	0	0	0	0	0	0	0	0	7840800	0	0	0	0	0
O00116	Alkyldihydroxyacetonephosphate synthase, peroxisomal	AGPS	0	0	0	0	0	0	0	0	0	0	0	0	0	0	0	0	0	0	0	0	0	0	0	0	0	0	0	0	0	0	0	0	0	0	0	0	0	0	0	0	0	0	0	0	0	0	0
O00139	Kinesin-like protein KIF2A	KIF2A	0	0	0	0	0	0	0	7677700	0	0	0	0	0	0	0	0	0	0	0	0	0	0	0	0	0	0	0	0	0	0	0	0	0	0	0	0	0	0	0	0	0	0	0	0	0	0	0
O00151	PDZ and LIM domain protein 1	PDLIM1	101030000	26244000	0	56262000	27789000	35541000	0	274520000	0	0	25225000	66898000	60090000	111030000	0	0	0	7955600	0	0	40691000	11820000	0	18066000	0	51419000	0	104640000	0	0	194750000	40697000	63599000	0	0	23436000	14580000	33840000	30938000	91072000	80251000	71479000	0	0	99960000	113580000	0
O00159	Unconventional myosin-Ic	MYO1C	0	0	0	0	0	0	0	0	0	0	0	0	0	0	0	0	0	0	0	0	0	0	0	0	0	0	0	0	0	0	0	0	0	0	0	0	0	0	0	0	0	0	0	0	0	0	0
O00160	Unconventional myosin-If	MYO1F	0	0	0	4273400	3242400	0	0	4816000	3982500	4941900	0	12495000	2919900	1789200	0	0	1763500	7776900	0	2706900	0	4038400	2897600	1794300	0	0	0	0	0	0	2839000	0	1917200	0	0	7271300	3702500	0	2836500	0	0	3527300	0	0	0	0	0
O00161	Synaptosomal-associated protein 23	SNAP23	0	0	0	0	0	0	0	0	0	0	0	0	0	0	0	0	0	0	0	0	0	0	0	0	0	0	0	0	0	0	0	0	0	0	0	0	0	0	0	0	0	0	0	0	0	0	0
O00187	Mannan-binding lectin serine protease 2	MASP2	634940000	582450000	491790000	593800000	526110000	730230000	547070000	611260000	282780000	462250000	591310000	405700000	520550000	372620000	491340000	597520000	780480000	600330000	578110000	716310000	557110000	424190000	443210000	882980000	400300000	431570000	588530000	608730000	920100000	641590000	478440000	490520000	532540000	264830000	378490000	317120000	350410000	476370000	593350000	455990000	408650000	354890000	613780000	510920000	498940000	682870000	758260000
O00194	Ras-related protein Rab-27B	RAB27B	0	0	0	0	7769700	8655500	0	47105000	0	0	10068000	11041000	0	11968000	0	0	0	0	0	0	0	0	0	0	0	0	0	0	0	0	13544000	0	0	0	0	0	3340900	0	16169000	0	0	0	0	0	0	16428000	0
O00231	26S proteasome non-ATPase regulatory subunit 11	PSMD11	0	0	0	0	0	0	0	0	0	0	0	0	0	0	0	0	0	0	0	0	0	0	0	0	0	0	0	0	0	0	0	0	0	0	0	0	0	0	0	0	0	0	0	0	0	0	0
O00264	Membrane-associated progesterone receptor component 1	PGRMC1	0	0	0	0	0	0	0	0	0	0	0	0	0	0	0	0	0	0	0	0	0	0	0	0	0	0	0	0	0	0	0	0	0	0	0	0	0	0	0	0	0	0	0	0	0	0	0
O00299	Chloride intracellular channel protein 1	CLIC1	26766000	14929000	15425000	12566000	18510000	30388000	10740000	27911000	21260000	14071000	13425000	34812000	16476000	53059000	0	0	0	14524000	0	9910700	11133000	11118000	0	11833000	0	19372000	0	14813000	13838000	11129000	11302000	0	22798000	9039100	0	10129000	25742000	9854900	16856000	3197900	11429000	14106000	7566000	4340400	17952000	0	0
O00303	Eukaryotic translation initiation factor 3 subunit F	EIF3F	0	0	0	0	0	0	0	0	0	0	0	0	0	0	0	0	0	0	0	0	0	0	0	0	0	0	0	0	0	0	0	0	0	0	0	0	0	0	0	0	0	0	0	0	0	0	0
O00391	Sulfhydryl oxidase 1	QSOX1	609820000	551590000	539430000	317540000	400370000	414070000	436360000	505600000	516360000	429890000	424800000	471870000	654420000	678670000	384720000	430970000	434140000	488560000	571600000	379480000	376140000	785300000	389130000	491590000	425550000	377610000	450310000	446030000	711150000	514940000	598890000	361650000	517970000	540200000	497960000	516140000	561430000	696700000	512600000	613230000	549820000	438600000	528730000	317610000	509690000	385510000	378320000
O00410	Importin-5	IPO5	3690800	0	0	0	0	0	0	0	0	0	0	7668200	0	0	0	0	0	0	0	0	0	0	0	0	0	0	0	0	0	0	0	0	0	0	0	0	0	0	0	0	0	0	0	0	0	0	0
O00425	Insulin-like growth factor 2 mRNA-binding protein 3	IGF2BP3	0	0	0	0	0	0	0	0	0	0	0	0	0	0	0	0	0	0	0	0	0	0	0	0	0	0	0	0	0	0	0	0	0	0	0	0	0	0	0	0	0	0	0	0	0	0	0
O00429	Dynamin-1-like protein	DNM1L	0	0	0	0	0	0	0	0	0	0	0	0	0	0	0	0	0	0	0	0	0	0	0	0	0	0	0	0	0	0	0	0	0	0	0	0	0	0	0	0	0	0	0	0	0	0	0
O00451	GDNF family receptor alpha-2	GFRA2	0	0	0	0	0	0	0	0	0	0	0	0	0	0	0	0	0	0	0	0	0	0	0	0	0	0	0	0	0	0	0	0	0	0	0	0	0	0	0	0	0	0	0	0	0	0	0
O00461	Golgi integral membrane protein 4	GOLIM4	0	0	0	0	0	0	0	0	0	0	0	0	0	0	0	0	0	0	0	0	0	0	0	0	0	0	0	0	0	0	0	0	0	0	0	0	0	0	0	0	0	0	0	0	0	0	0
O00462	Beta-mannosidase	MANBA	20601000	19172000	20843000	13993000	25737000	0	22192000	20900000	19643000	20553000	21730000	16858000	31139000	23654000	0	0	25140000	0	16712000	15102000	15314000	7113900	0	16165000	19699000	11011000	24876000	8550000	0	0	30448000	0	19272000	19829000	20181000	13345000	19905000	28447000	18526000	23963000	16344000	35858000	13242000	12923000	12709000	14228000	12619000
O00468	Agrin	AGRN	0	12247000	0	14720000	13079000	0	0	9349200	6834100	0	0	5225500	0	0	6922800	14854000	0	0	0	8554800	10196000	9723100	0	0	0	10032000	0	6838000	0	0	14251000	0	9073600	0	10615000	0	14966000	11045000	11848000	2348000	18027000	7985500	0	6307500	11511000	8073400	0
O00533	Neural cell adhesion molecule L1-like protein	CHL1	233510000	147540000	195440000	178880000	135800000	137990000	153010000	326460000	181630000	183370000	139710000	108690000	191200000	206350000	145200000	200570000	178370000	217790000	146970000	185270000	153160000	226150000	179570000	170070000	171360000	145130000	203850000	140220000	206810000	185500000	158200000	167540000	129560000	176540000	190830000	155780000	189090000	188220000	154950000	228610000	138650000	172050000	207750000	146400000	168900000	185400000	200600000
O00548	Delta-like protein 1	DLL1	0	0	0	0	0	0	0	0	0	0	0	0	0	0	0	0	0	0	0	0	0	0	0	0	0	0	0	0	0	0	0	0	0	0	0	0	0	0	0	0	0	0	0	0	0	0	0
O00560	Syntenin-1	SDCBP	0	0	0	0	0	0	0	0	0	0	0	0	0	0	0	0	0	0	0	0	0	0	0	0	0	0	0	0	0	0	0	0	0	0	0	0	0	6032300	5534900	0	8193700	0	0	0	0	0	0
O00571	ATP-dependent RNA helicase DDX3X	DDX3X	0	0	0	0	0	0	0	0	0	0	0	0	0	0	0	0	0	0	0	0	0	0	0	0	0	0	0	0	0	0	0	0	0	0	0	0	0	0	0	0	0	0	0	0	0	0	0
O00584	Ribonuclease T2	RNASET2	0	0	0	0	0	0	0	0	0	0	0	0	0	0	0	0	0	0	0	0	0	0	0	0	0	0	0	0	0	0	0	0	0	0	0	0	0	0	0	0	0	0	0	0	0	0	0
O00592	Podocalyxin	PODXL	32432000	98075000	0	0	0	0	111670000	0	90331000	0	51812000	69826000	57568000	46597000	122340000	61991000	0	49125000	0	90937000	0	156170000	80951000	55106000	0	71373000	84410000	0	0	0	0	0	81398000	92261000	133820000	83698000	119330000	0	68706000	0	85157000	0	110940000	11604000	0	106220000	0
O00602	Ficolin-1	FCN1	6930800	6178700	10014000	21068000	10233000	9553800	0	12380000	14786000	21970000	33104000	23096000	7747700	5063700	0	26210000	10777000	9617500	0	0	14422000	6427200	25183000	18282000	0	0	0	26900000	24189000	23695000	12973000	19264000	34377000	0	9591400	12137000	34091000	31231000	19544000	16461000	20075000	0	9664900	17949000	0	10273000	0
O00748	Cocaine esterase	CES2	22259000	25035000	0	12933000	14332000	14174000	12478000	25179000	16331000	0	15560000	0	35938000	13874000	0	15455000	0	15907000	0	0	0	9319600	71955000	0	8671200	0	0	0	0	0	28736000	39509000	8464300	17631000	6318300	9300100	11623000	16994000	12945000	0	10548000	10936000	0	9101300	7163100	0	28757000
O00754	Lysosomal alpha-mannosidase	MAN2B1	0	0	0	0	0	0	0	0	0	0	0	0	0	0	0	0	0	0	0	0	0	8305400	0	0	0	0	0	0	0	0	0	0	0	0	0	0	0	0	0	0	0	0	0	0	0	0	0
O00764	Pyridoxal kinase	PDXK	0	0	0	0	0	2285900	0	0	0	0	0	0	0	0	0	0	0	0	0	0	0	0	0	0	0	0	0	0	0	0	0	0	0	0	0	0	5222000	0	0	0	0	0	0	0	0	0	0
O14498	Immunoglobulin superfamily containing leucine-rich repeat protein	ISLR	52013000	64768000	30691000	36138000	32427000	45825000	51189000	66801000	56876000	39176000	26842000	34482000	40723000	66399000	42771000	40816000	43127000	60445000	42186000	54180000	51620000	53411000	49970000	34942000	44762000	25839000	73207000	43185000	76990000	52527000	31727000	43504000	20105000	40644000	34818000	29688000	17043000	23737000	27418000	118390000	40006000	51346000	78449000	32278000	0	34182000	78714000
O14558	Heat shock protein beta-6	HSPB6	0	0	0	0	0	0	0	0	0	0	0	0	0	0	0	0	0	0	0	0	0	0	0	0	0	0	0	0	0	0	0	0	0	0	0	0	0	0	0	0	0	0	0	0	0	0	0
O14579	Coatomer subunit epsilon	COPE	0	0	0	0	0	0	0	0	0	0	0	0	0	0	0	0	0	0	0	0	0	0	0	0	0	0	0	0	0	0	0	0	0	0	0	0	0	0	0	0	0	0	0	0	0	0	0
O14639	Actin-binding LIM protein 1	ABLIM1	0	0	0	0	0	0	0	0	0	0	0	0	0	0	0	0	0	0	0	0	0	0	0	0	0	0	0	0	0	0	0	0	0	0	0	0	0	0	0	0	0	0	0	0	0	0	0
O14656	Torsin-1A	TOR1A	0	0	0	0	0	0	0	0	0	0	0	0	0	0	3312700	0	0	0	0	0	0	0	0	0	0	0	0	0	0	0	2094300	0	0	0	0	0	0	0	0	0	0	0	0	0	0	0	0
O14672	Disintegrin and metalloproteinase domain-containing protein 10	ADAM10	0	0	0	0	4338300	0	0	9192000	0	0	0	0	0	0	0	0	0	0	0	7219800	0	0	0	0	0	0	0	0	0	0	5950900	0	0	0	8325500	0	0	0	6595100	0	6902600	0	0	0	0	9936600	0
O14745	Na(+)/H(+) exchange regulatory cofactor NHE-RF1	NHERF1	0	0	0	0	0	0	0	0	0	0	0	0	0	0	0	0	0	0	0	0	0	0	0	0	0	0	0	0	0	0	0	0	0	0	1385700	0	0	0	0	0	0	0	0	0	0	0	0
O14746	Telomerase reverse transcriptase	TERT	0	0	0	0	0	0	0	0	0	0	0	0	0	0	0	0	0	0	0	0	0	0	0	0	0	0	0	0	0	0	0	0	0	0	0	0	0	0	0	0	0	0	0	0	0	0	0
O14773	Tripeptidyl-peptidase 1	TPP1	27895000	20389000	23980000	25878000	27513000	20062000	18337000	17322000	21620000	15200000	21827000	21749000	14442000	20571000	29264000	32618000	7626700	33542000	30311000	20074000	18469000	18434000	23190000	27737000	24664000	30897000	27955000	27735000	46389000	22220000	26066000	0	29440000	0	28260000	17277000	18572000	28789000	25228000	22649000	0	21622000	13076000	18593000	30446000	16140000	27729000
O14786	Neuropilin-1	NRP1	241450000	235120000	214930000	295470000	193180000	174440000	336220000	355200000	286230000	276170000	126220000	114130000	290810000	192530000	205530000	291390000	223450000	215670000	192590000	254230000	189550000	342120000	227840000	252410000	145810000	214130000	249620000	242260000	245650000	243130000	158670000	225030000	188150000	1.92E+08	1.99E+08	199700000	293670000	255630000	136090000	257650000	121830000	159010000	314480000	118020000	233860000	118890000	162230000
O14791	Apolipoprotein L1	APOL1	2667800000	3333600000	6068500000	2.42E+09	3.67E+09	4976100000	3321700000	3028500000	5355100000	4900500000	3944300000	4188700000	4967100000	4466200000	4066500000	4377100000	4.85E+09	5.29E+09	3626700000	4833100000	3599500000	2686600000	5405200000	4967400000	4618500000	3863400000	6029900000	4399200000	6697400000	7321200000	4509900000	5297300000	5626400000	4203700000	5603200000	3560500000	2810500000	2485200000	5512500000	5347500000	4540400000	4429800000	2945200000	5546800000	4996100000	4709200000	5407600000
O14793	Growth/differentiation factor 8	MSTN	13332000	3263100	7794300	5640700	4141200	7746200	14654000	12525000	15717000	16038000	0	8861500	11820000	14079000	9723700	0	19192000	18943000	0	13795000	10556000	22480000	6276000	0	11318000	6158800	0	10638000	0	0	0	1395000	11699000	13422000	6474200	0	0	8565800	5923700	0	0	4543900	8744200	0	0	14265000	31926000
O14818	Proteasome subunit alpha type-7	PSMA7	0	18797000	13073000	10308000	19600000	9067000	14871000	25144000	44597000	20100000	10341000	21952000	33975000	19269000	33004000	14743000	8331700	0	14842000	5733600	19093000	17848000	19954000	15978000	11334000	15021000	21709000	17474000	6335700	9755000	9947500	13546000	19187000	0	19182000	22128000	36782000	14908000	13534000	16431000	14743000	7872200	21760000	14084000	70413000	14941000	8584700
O14880	Glutathione S-transferase 3, mitochondrial	MGST3	0	0	0	0	0	0	0	0	0	0	0	0	0	0	0	0	0	0	0	0	0	0	0	0	0	0	0	0	0	0	0	0	0	0	0	0	0	0	0	0	0	0	0	0	0	0	0
O14949	Cytochrome b-c1 complex subunit 8	UQCRQ	0	0	0	0	0	0	0	0	0	0	0	0	0	0	0	0	0	0	0	0	0	0	0	0	0	0	0	0	0	0	0	0	0	0	0	0	0	0	0	0	0	0	0	0	0	0	0
O14950	Myosin regulatory light chain 12B	MYL12B	14780000	12669000	9876900	11581000	15981000	0	8422700	19134000	18121000	32421000	16552000	17445000	11660000	24490000	0	0	0	0	0	0	14601000	8338500	0	10412000	0	17541000	0	11901000	0	19519000	9959000	10378000	0	0	0	0	20157000	12208000	5357700	2111600	0	0	0	2176500	7923200	0	0
O14974	Protein phosphatase 1 regulatory subunit 12A	PPP1R12A	0	0	0	0	0	0	0	0	0	0	0	0	0	0	0	0	0	0	0	0	0	0	0	0	0	0	0	0	0	0	0	0	0	0	0	0	0	0	0	0	0	0	0	0	0	0	0
O15031	Plexin-B2	PLXNB2	15329000	11882000	19563000	19749000	24591000	16934000	18358000	18066000	10804000	10526000	17349000	15915000	10886000	8783100	18156000	10439000	16705000	12931000	20024000	14931000	14503000	25606000	23057000	13469000	19897000	19264000	14953000	13689000	2788500	26590000	12512000	10542000	30703000	14116000	35930000	35039000	28125000	20812000	21215000	21005000	18954000	7268300	7252700	11249000	17819000	12951000	0
O15117	FYN-binding protein 1	FYB1	0	0	0	0	0	0	0	9540200	1136400	0	0	4053900	2045800	5273300	0	0	0	0	0	0	970990	0	0	0	0	0	0	0	0	0	0	0	0	0	1323900	0	0	0	0	0	0	0	0	0	2840400	0	0
O15143	Actin-related protein 2/3 complex subunit 1B	ARPC1B	0	11052000	16412000	13139000	15251000	17858000	0	16570000	0	0	9109400	9132900	26716000	19595000	0	0	0	0	0	0	10396000	23706000	0	0	0	24035000	35188000	25534000	0	0	14265000	16952000	15072000	0	17242000	19191000	39147000	34185000	21542000	2219200	17436000	21181000	10100000	23623000	5578300	16961000	5356800
O15144	Actin-related protein 2/3 complex subunit 2	ARPC2	24806000	20763000	22684000	13097000	14639000	23547000	15073000	17802000	18692000	16077000	20793000	21839000	18994000	28188000	10356000	11727000	12809000	7197700	0	0	13298000	14644000	7111500	12240000	14468000	16340000	17325000	13529000	18613000	11341000	9439900	5459100	19174000	0	9436200	12108000	21490000	6031600	8986700	17075000	5348400	15127000	4368400	20088000	21535000	15700000	15162000
O15145	Actin-related protein 2/3 complex subunit 3	ARPC3	0	7793200	0	7583100	6109300	11973000	0	0	7415600	0	10710000	15627000	0	3884300	12696000	0	0	0	0	0	0	10669000	0	0	0	7569200	0	6691400	0	0	0	0	7955200	0	0	6119500	10096000	2728000	7973800	5975300	0	0	5284000	0	7566800	0	7424500
O15204	ADAM DEC1	ADAMDEC1	50462000	60194000	29247000	31804000	40956000	39534000	70660000	48463000	53420000	77605000	32064000	29900000	28235000	30424000	23023000	30390000	23230000	50504000	51995000	52837000	29158000	68016000	0	36903000	41937000	40629000	0	48246000	45013000	61869000	32099000	62911000	28659000	44525000	38163000	24514000	25161000	65243000	30510000	56768000	0	12915000	51735000	62025000	23164000	55633000	45782000
O15230	Laminin subunit alpha-5	LAMA5	0	0	0	0	0	0	0	0	0	0	0	0	0	0	0	0	0	0	0	0	0	0	0	0	0	0	0	0	0	0	0	0	0	0	0	0	0	0	0	0	0	0	0	0	0	0	0
O15240	Neurosecretory protein VGF	VGF	0	0	0	0	0	0	0	0	0	0	0	0	0	0	0	0	0	0	0	0	0	0	0	0	0	0	0	0	0	0	0	0	0	0	0	0	0	0	0	0	0	0	0	0	0	0	0
O15335	Chondroadherin	CHAD	0	15949000	0	0	0	0	0	11238000	0	0	18062000	0	9012300	17563000	14266000	0	0	10087000	0	6006200	16788000	0	10264000	9661200	14687000	15565000	0	0	0	0	8347400	0	0	0	0	24675000	0	0	8986900	0	9695500	12811000	19232000	7173700	3473700	9911300	0
O15371	Eukaryotic translation initiation factor 3 subunit D	EIF3D	0	0	0	0	0	0	0	0	0	0	0	0	0	0	0	0	0	0	0	0	0	0	0	0	0	0	0	0	0	0	0	0	0	0	0	0	0	0	0	0	0	0	0	0	0	0	0
O15372	Eukaryotic translation initiation factor 3 subunit H	EIF3H	0	0	0	0	0	0	0	0	0	0	0	0	0	0	0	0	0	0	0	0	0	0	0	0	0	0	0	0	0	0	0	0	0	0	0	0	0	0	0	0	0	0	0	0	0	0	0
O15394	Neural cell adhesion molecule 2	NCAM2	63775000	87756000	37544000	53898000	40319000	23893000	87809000	79816000	58709000	80239000	53648000	32630000	50684000	38155000	45291000	54194000	51257000	82167000	62561000	47489000	75481000	70708000	30930000	21775000	40248000	54949000	53258000	38505000	0	47677000	61200000	35427000	15449000	57408000	41347000	50221000	69709000	61159000	57206000	85911000	56032000	64915000	62363000	47050000	52688000	49061000	38456000
O15400	Syntaxin-7	STX7	0	0	0	0	0	0	0	8493300	0	0	0	0	0	0	0	0	0	0	0	0	0	0	0	0	0	0	0	0	0	0	0	0	0	0	0	0	0	0	0	0	0	0	0	0	0	0	0
O15431	High affinity copper uptake protein 1	SLC31A1	0	0	0	0	0	0	0	0	0	0	0	0	0	0	0	0	0	0	0	0	0	0	0	0	0	0	0	0	0	0	0	0	0	0	0	0	0	0	0	0	0	0	0	0	0	0	0
O15498	Synaptobrevin homolog YKT6	YKT6	0	0	0	0	0	0	0	0	0	0	0	0	0	0	0	0	0	0	0	0	0	0	0	0	0	0	0	0	0	0	0	0	0	0	0	0	0	0	0	0	0	0	0	0	0	0	0
O15511	Actin-related protein 2/3 complex subunit 5	ARPC5	22719000	22507000	0	17570000	0	0	0	22995000	25998000	31237000	0	42964000	27249000	0	13968000	0	27667000	0	0	0	32765000	15913000	0	17797000	0	30671000	23880000	0	0	0	0	0	31888000	0	0	0	31874000	14460000	19307000	0	34003000	32489000	0	0	13550000	0	0
O43157	Plexin-B1	PLXNB1	173970000	162890000	148870000	107730000	155570000	151410000	163470000	308300000	200830000	176940000	178590000	126040000	173410000	154550000	149360000	174940000	174770000	220570000	184600000	281890000	149410000	259630000	133650000	213130000	136250000	183330000	159870000	143580000	232730000	241550000	158280000	116040000	161370000	273910000	185870000	195310000	171880000	197810000	185140000	247790000	206470000	161800000	305910000	130370000	98637000	92825000	209860000
O43175	D-3-phosphoglycerate dehydrogenase	PHGDH	2039300	0	0	2172500	0	0	0	0	0	0	0	0	0	0	0	0	0	0	0	0	0	0	0	0	0	0	0	0	0	0	0	0	0	0	0	0	0	0	0	0	0	0	0	0	0	0	0
O43182	Rho GTPase-activating protein 6	ARHGAP6	0	0	0	0	0	0	0	0	0	0	0	0	0	0	0	0	0	0	0	0	0	0	0	0	0	0	0	0	0	0	0	0	0	0	0	0	0	0	0	0	0	0	0	0	0	0	0
O43280	Trehalase	TREH	0	0	0	0	0	0	0	0	0	0	0	0	10533000	0	0	0	0	0	0	0	0	0	0	0	0	0	0	0	0	0	0	0	0	0	0	0	0	0	0	0	0	0	0	0	0	0	0
O43324	Eukaryotic translation elongation factor 1 epsilon-1	EEF1E1	0	0	0	0	0	0	0	0	0	0	0	0	0	0	0	0	0	0	0	0	0	0	0	0	0	0	0	0	0	0	0	0	0	0	0	0	0	0	0	0	0	0	0	0	0	0	0
O43390	Heterogeneous nuclear ribonucleoprotein R	HNRNPR	0	0	0	0	0	0	0	0	0	0	0	0	0	0	0	0	0	0	0	0	0	0	930460	0	0	0	0	0	0	0	0	0	0	0	0	0	0	0	0	0	0	0	0	0	0	0	0
O43396	Thioredoxin-like protein 1	TXNL1	0	0	0	0	0	0	0	0	0	0	0	6105800	0	0	0	0	0	0	0	0	0	0	0	0	0	0	0	0	0	0	0	0	0	0	0	0	0	0	0	0	0	0	0	0	0	0	0
O43399	Tumor protein D54	TPD52L2	0	0	0	0	0	0	0	0	0	0	0	0	0	0	0	0	0	0	0	0	0	0	0	0	0	0	0	0	0	0	0	0	0	0	0	0	0	0	0	0	0	0	0	0	0	0	0
O43488	Aflatoxin B1 aldehyde reductase member 2	AKR7A2	0	0	0	0	0	0	0	0	0	0	0	3930100	0	8263300	0	0	0	0	0	0	0	3620100	0	0	0	0	0	0	0	0	0	0	0	0	0	0	0	0	0	0	0	0	0	0	0	0	0
O43493	Trans-Golgi network integral membrane protein 2	TGOLN2	19478000	19840000	0	25502000	0	0	0	0	0	0	0	0	0	0	0	0	11243000	0	0	48581000	43766000	19508000	50175000	0	0	0	40157000	25192000	0	22457000	23418000	0	0	17212000	15932000	16093000	0	12283000	13039000	25756000	0	18457000	26510000	0	0	0	10132000
O43504	Ragulator complex protein LAMTOR5	LAMTOR5	0	0	0	0	0	0	0	0	0	0	0	0	0	0	0	0	0	0	0	0	0	0	0	0	0	0	0	0	0	0	0	0	0	0	0	0	0	0	0	0	0	0	0	0	0	0	0
O43505	Beta-1,4-glucuronyltransferase 1	B4GAT1	943090000	281630000	908680000	655740000	393810000	582250000	920710000	994720000	1615400000	1041800000	699970000	370220000	850800000	654320000	619930000	681850000	9.07E+08	1.06E+09	654730000	6.74E+08	1.07E+09	946770000	1103200000	516770000	688990000	787830000	1388200000	760020000	1269700000	1235100000	560260000	410880000	790130000	301400000	766770000	1379400000	744630000	688190000	483230000	1723400000	1.16E+09	1.08E+09	1.43E+09	624250000	979010000	1375100000	270070000
O43548	Protein-glutamine gamma-glutamyltransferase 5	TGM5	0	0	0	0	0	0	0	0	0	0	0	0	0	0	0	0	0	0	0	0	0	0	0	0	0	0	0	0	0	0	0	0	0	0	0	0	0	0	0	0	0	0	0	0	0	0	0
O43598	5-hydroxymethyl-dUMP N-hydrolase	DNPH1	0	0	0	0	0	0	0	0	0	0	0	0	0	0	0	0	0	0	0	0	0	0	0	0	0	0	0	0	0	0	0	0	0	0	0	0	0	0	0	0	0	0	0	0	0	0	0
O43665	Regulator of G-protein signaling 10	RGS10	0	0	0	0	0	0	0	18265000	0	0	0	0	0	0	0	0	0	0	0	0	0	0	0	0	0	0	0	0	0	0	9346400	0	0	0	0	0	0	0	0	0	0	0	0	0	0	0	0
O43707	Alpha-actinin-4	ACTN4	181570000	0	0	91225000	147990000	304530000	0	198950000	300410000	229420000	0	384350000	157910000	436010000	117310000	181140000	0	0	330860000	0	565350000	86037000	238090000	0	20947000	244400000	122550000	0	0	0	47358000	0	275740000	0	0	326120000	641250000	111930000	220250000	0	58785000	0	0	0	515270000	0	0
O43823	A-kinase anchor protein 8	AKAP8	0	0	0	0	0	0	0	0	0	0	0	0	0	0	0	0	0	0	0	0	0	0	0	0	0	0	0	0	0	0	0	0	0	0	0	0	0	0	0	0	0	0	0	0	0	0	0
O43852	Calumenin	CALU	75533000	47030000	73245000	59692000	41547000	34010000	56841000	29604000	23158000	16595000	33289000	59270000	44962000	50811000	41277000	41962000	79454000	45696000	58805000	39918000	30735000	12184000	31442000	46534000	34673000	20958000	65822000	43796000	20598000	47241000	120700000	52886000	31750000	31503000	60349000	27809000	27093000	69570000	62206000	32073000	35812000	31367000	39074000	56495000	48189000	51930000	38792000
O43866	CD5 antigen-like	CD5L	0	0	0	0	0	0	0	0	0	0	0	0	0	0	0	0	0	0	0	0	0	0	0	0	0	95749000	0	0	0	0	0	0	0	0	0	0	0	0	0	0	0	0	0	0	0	0	0
O43895	Xaa-Pro aminopeptidase 2	XPNPEP2	0	0	9159100	0	0	13123000	0	28167000	0	30751000	11690000	30343000	0	43897000	36062000	19643000	0	15657000	0	0	0	0	7482800	0	0	0	33570000	19992000	13519000	0	20343000	13963000	0	0	0	22635000	12441000	27750000	50349000	0	0	14505000	0	14941000	9384300	0	32743000
O60234	Glia maturation factor gamma	GMFG	2448500	0	0	0	0	0	4640900	0	0	0	0	0	0	0	0	0	0	0	0	0	0	0	0	0	0	0	0	0	0	0	0	0	0	0	0	0	0	3034700	0	0	0	0	0	0	0	0	0
O60240	Perilipin-1	PLIN1	0	0	0	0	0	0	0	0	0	3554400	0	0	0	0	4200900	0	0	0	0	0	0	0	0	0	0	0	0	0	0	0	0	2705100	0	0	0	0	0	0	0	0	0	5487900	0	0	4987400	0	0
O60256	Phosphoribosyl pyrophosphate synthase-associated protein 2	PRPSAP2	0	0	0	0	0	0	0	0	0	0	0	0	0	0	0	0	0	0	0	0	0	0	0	0	0	0	0	0	0	0	0	0	0	0	0	0	0	0	0	0	0	0	0	0	0	0	0
O60279	Sushi domain-containing protein 5	SUSD5	31996000	34175000	10656000	35643000	45819000	9952000	35764000	42566000	61864000	65039000	21924000	20478000	52860000	51388000	0	18546000	15458000	45041000	29618000	53328000	15450000	43194000	22230000	0	0	21355000	18868000	22608000	0	5079800	14784000	7395600	0	49398000	27036000	24093000	11972000	21219000	22954000	30635000	14082000	31360000	67477000	18661000	0	11711000	33415000
O60431	Olfactory receptor 1I1	OR1I1	0	0	0	0	0	0	0	0	0	0	0	0	0	0	0	0	0	0	0	0	0	0	0	0	0	0	0	0	0	0	0	0	0	0	0	0	0	0	0	0	0	0	0	0	0	0	0
O60449	Lymphocyte antigen 75	LY75	0	0	0	0	0	0	0	0	0	0	0	0	0	0	0	0	0	0	0	0	0	0	0	0	0	0	0	0	0	0	0	0	0	0	0	0	0	0	0	0	0	0	0	0	0	0	0
O60462	Neuropilin-2	NRP2	51722000	44811000	34765000	45496000	37152000	58145000	116850000	73136000	36260000	47865000	43280000	27157000	59724000	66300000	34007000	48006000	55080000	39384000	34304000	65787000	28620000	93507000	20415000	28917000	24212000	70702000	106580000	48870000	18549000	12023000	42246000	51359000	21548000	33643000	34501000	39956000	67414000	15658000	25571000	37298000	32932000	44643000	43464000	36712000	24974000	22682000	77081000
O60476	Mannosyl-oligosaccharide 1,2-alpha-mannosidase IB	MAN1A2	0	0	0	0	0	0	0	0	0	0	0	0	0	0	0	0	0	0	0	0	0	0	0	0	0	0	0	0	0	0	0	0	0	0	0	0	0	0	0	0	0	0	0	0	0	0	0
O60506	Heterogeneous nuclear ribonucleoprotein Q	SYNCRIP	0	0	0	0	0	0	0	0	0	0	0	0	0	0	0	0	0	0	0	0	0	0	0	0	0	0	0	0	0	0	0	0	0	0	0	0	0	0	0	0	0	0	0	0	0	0	0
O60610	Protein diaphanous homolog 1	DIAPH1	0	0	0	0	0	0	0	0	0	0	0	0	0	0	0	0	0	0	0	0	0	0	0	0	0	0	0	0	0	0	0	0	0	0	0	0	0	0	0	0	0	0	0	0	0	0	0
O60664	Perilipin-3	PLIN3	0	0	0	0	0	0	0	0	15661000	0	0	11052000	0	8615400	0	0	0	0	0	15813000	5989100	8583600	8711100	0	7596300	0	0	0	0	0	5110400	7180900	0	7471100	0	2805100	0	7229000	5114500	9971900	4261000	4471900	5005300	0	0	0	0
O60701	UDP-glucose 6-dehydrogenase	UGDH	0	0	0	0	3412500	0	0	0	0	0	0	0	0	0	0	0	0	0	0	0	0	0	0	0	0	0	0	0	0	0	0	0	0	0	0	0	0	0	0	0	0	0	0	0	0	0	0
O60749	Sorting nexin-2	SNX2	0	0	0	0	0	0	0	0	0	0	0	0	0	0	0	0	0	0	0	0	0	0	0	0	0	0	0	0	0	0	0	0	0	0	0	0	0	0	0	0	0	0	0	0	0	0	0
O60844	Zymogen granule membrane protein 16	ZG16	0	0	0	0	22166000	0	0	0	0	0	0	0	0	0	0	0	0	0	0	0	0	11214000	0	0	11215000	0	0	0	0	0	0	0	0	17140000	0	17621000	0	15081000	0	0	0	0	0	0	0	0	0
O60888	Protein CutA	CUTA	0	0	0	0	0	0	0	0	0	0	0	0	0	0	0	0	0	0	0	0	0	0	0	0	0	0	0	0	0	0	0	0	0	0	0	0	0	0	0	0	0	0	0	0	0	0	0
O75015	Low affinity immunoglobulin gamma Fc region receptor III-B	FCGR3B	346510000	193210000	89594000	296270000	339230000	206600000	234690000	159790000	245990000	149280000	257860000	228160000	295680000	107460000	376040000	222290000	249680000	532430000	363110000	91022000	144750000	34001000	55486000	78249000	148540000	193410000	286240000	171980000	190570000	66295000	169450000	91260000	201960000	346770000	132710000	64793000	55605000	176560000	55131000	160420000	101230000	36579000	140980000	307780000	247990000	192640000	192800000
O75023	Leukocyte immunoglobulin-like receptor subfamily B member 5	LILRB5	26288000	20193000	17821000	20239000	7978500	38302000	0	18507000	22090000	18142000	17021000	22226000	23029000	27927000	24474000	37084000	20827000	0	25390000	20336000	23215000	22256000	17605000	23754000	21010000	19195000	23341000	22578000	0	10453000	16207000	0	0	6707100	9516000	18954000	24151000	35317000	20629000	18305000	23633000	11693000	25614000	21702000	21324000	11528000	0
O75072	Ribitol-5-phosphate transferase FKTN	FKTN	0	0	0	0	0	0	0	0	0	0	0	0	0	0	0	0	0	0	0	0	0	0	0	0	0	0	0	0	0	0	0	0	0	0	0	0	0	0	0	0	0	0	0	0	0	0	0
O75083	WD repeat-containing protein 1	WDR1	35794000	34156000	28207000	33860000	30387000	37766000	27368000	44196000	34810000	23329000	31213000	51806000	40459000	75543000	13884000	25253000	19729000	18011000	12003000	6361100	16235000	22245000	8949900	34356000	19619000	21041000	22166000	31337000	12064000	12013000	25497000	19698000	30750000	11062000	14289000	16272000	22126000	22449000	34448000	13015000	26123000	22448000	18511000	12472000	27347000	22581000	6636300
O75112	LIM domain-binding protein 3	LDB3	0	0	0	0	0	0	0	0	0	0	0	0	0	0	0	0	0	0	0	0	0	0	0	0	0	0	0	0	0	0	0	0	0	0	0	0	0	0	0	0	0	0	0	0	0	0	0
O75116	Rho-associated protein kinase 2	ROCK2	0	0	0	0	0	0	0	0	0	0	0	0	0	0	0	0	0	0	0	0	0	0	0	0	0	0	0	0	0	0	0	0	0	0	0	0	0	0	0	0	0	0	0	0	0	0	0
O75144	ICOS ligand	ICOSLG	120020000	137970000	26913000	0	149620000	198480000	0	204200000	0	0	172380000	130060000	254020000	232160000	133050000	0	175700000	324440000	166060000	88693000	33436000	165380000	126950000	90778000	124370000	89601000	0	88288000	0	42665000	161670000	0	116770000	99412000	104990000	126650000	95293000	133160000	140860000	45259000	84047000	138720000	157350000	227790000	130430000	248590000	0
O75309	Cadherin-16	CDH16	0	0	0	0	0	0	0	0	0	0	0	0	0	0	0	0	0	0	0	0	0	0	0	0	0	0	0	0	0	0	0	0	0	0	0	0	0	0	0	0	0	0	0	0	0	0	0
O75319	RNA/RNP complex-1-interacting phosphatase	DUSP11	0	0	0	0	0	0	0	0	0	0	0	0	0	0	0	0	0	0	0	0	0	0	0	0	0	0	0	0	0	0	0	0	0	0	0	0	0	0	0	0	0	0	0	0	0	0	0
O75323	Protein NipSnap homolog 2	NIPSNAP2	0	0	0	0	0	0	0	0	0	0	0	0	0	0	0	0	0	0	0	0	0	0	0	0	0	0	0	0	0	0	0	0	0	0	0	0	0	0	0	0	0	0	0	0	0	0	0
O75326	Semaphorin-7A	SEMA7A	13896000	16155000	0	0	11012000	0	0	17640000	0	0	0	7930200	0	0	0	13745000	20217000	0	0	0	0	0	0	0	0	0	0	0	0	0	12669000	0	14665000	11314000	52071000	11875000	13279000	5283200	5346800	18434000	0	7018500	11217000	0	0	0	11778000
O75339	Cartilage intermediate layer protein 1	CILP	0	0	0	0	0	0	0	43545000	0	0	0	0	0	0	0	0	0	0	0	0	0	0	0	0	0	0	0	0	0	0	0	0	17225000	0	0	96409000	0	0	0	0	0	0	0	0	0	0	0
O75340	Programmed cell death protein 6	PDCD6	0	0	0	15868000	15085000	17472000	10398000	15163000	13409000	0	12112000	0	18247000	16697000	0	0	0	11010000	0	18647000	13955000	21439000	0	25950000	10375000	7444700	0	0	0	16549000	20838000	10961000	6151000	0	9664600	21904000	25945000	14136000	11133000	22798000	11628000	22602000	12635000	0	14588000	14364000	0
O75347	Tubulin-specific chaperone A	TBCA	0	0	0	0	0	0	0	0	0	0	0	0	0	0	0	0	0	0	0	0	0	0	0	0	0	0	0	0	0	0	0	0	0	0	0	0	0	0	0	0	0	0	0	0	0	0	0
O75356	Nucleoside diphosphate phosphatase ENTPD5	ENTPD5	38601000	38736000	11744000	0	15362000	7036100	8646300	7001600	12531000	6734000	0	5347300	13831000	11903000	16877000	6891200	6064100	9186100	0	6568500	4938700	12925000	10994000	11494000	15636000	13188000	21312000	5837900	0	0	9774700	15086000	17702000	8315200	15771000	15067000	0	19474000	7154500	11482000	13197000	21558000	10652000	13641000	10758000	17044000	7680500
O75367	Core histone macro-H2A.1	MACROH2A1	0	0	0	0	0	0	0	0	0	0	0	0	0	0	0	0	0	0	0	0	0	0	0	0	0	0	0	0	0	0	0	0	0	0	0	0	0	0	0	0	0	0	0	0	0	0	0
O75368	Adapter SH3BGRL	SH3BGRL	0	0	0	0	0	0	0	24642000	0	0	0	17668000	7681600	9359900	0	0	0	0	0	0	0	0	0	0	0	0	0	0	0	0	0	0	0	0	0	0	4312800	0	0	0	11765000	18528000	14326000	4812400	4221300	10892000	0
O75390	Citrate synthase, mitochondrial	CS	0	0	0	0	0	0	0	0	0	0	0	0	0	0	0	0	0	0	0	0	0	0	0	0	0	0	0	0	0	0	5375600	0	0	0	0	0	1731800	0	0	0	0	0	0	3110600	0	0	0
O75396	Vesicle-trafficking protein SEC22b	SEC22B	0	0	0	0	0	0	0	12376000	0	0	0	0	0	0	0	0	0	0	0	0	0	0	0	0	0	0	0	0	0	0	0	0	0	0	0	0	0	0	0	0	0	0	0	0	0	0	0
O75460	Serine/threonine-protein kinase/endoribonuclease IRE1	ERN1	66490000	92408000	127900000	0	0	131990000	172650000	90658000	222150000	152410000	144890000	107750000	147580000	154810000	57309000	161120000	174360000	151100000	0	170020000	80707000	0	152950000	173010000	0	164470000	175160000	91174000	0	87588000	56074000	0	150180000	0	111370000	79899000	66849000	0	100770000	0	0	0	0	0	0	180890000	205380000
O75494	Serine/arginine-rich splicing factor 10	SRSF10	0	0	0	0	0	0	0	0	0	0	0	0	0	0	0	0	0	0	0	0	0	0	0	0	0	0	0	0	0	0	0	0	0	0	0	0	0	0	0	0	0	0	0	0	0	0	0
O75503	Bis(monoacylglycero)phosphate synthase CLN5	CLN5	31933000	0	0	0	26925000	0	0	0	0	0	20902000	0	0	13586000	0	0	0	29093000	0	0	0	15510000	0	0	0	0	0	0	0	0	0	0	0	14395000	23500000	0	9171200	17582000	0	0	0	0	10497000	0	0	0	0
O75525	KH domain-containing, RNA-binding, signal transduction-associated protein 3	KHDRBS3	0	0	0	0	0	0	0	0	0	0	0	0	0	0	0	0	0	0	0	0	0	0	0	0	0	0	0	0	0	0	0	0	0	0	0	0	0	0	0	0	0	0	0	0	0	0	0
O75531	Barrier-to-autointegration factor	BANF1	0	0	0	0	0	0	0	0	0	0	0	0	0	0	0	0	0	0	0	0	0	0	0	0	0	0	0	0	0	0	0	0	0	0	0	0	0	0	0	0	0	0	0	0	0	0	0
O75558	Syntaxin-11	STX11	0	0	0	0	0	0	0	0	0	0	0	0	0	0	0	0	0	0	0	0	0	0	0	0	0	0	0	0	0	0	0	0	0	0	0	0	0	0	0	0	0	0	0	0	11483000	0	0
O75563	Src kinase-associated phosphoprotein 2	SKAP2	9492500	0	0	8151100	6919800	0	0	20423000	0	0	5998400	0	0	9661300	3285600	0	0	0	0	0	3599800	0	0	0	0	0	0	0	0	0	0	0	0	0	8193400	0	0	0	0	0	0	7037200	3275200	0	14746000	0	0
O75594	Peptidoglycan recognition protein 1	PGLYRP1	0	0	0	0	17068000	0	0	0	0	0	0	23620000	0	8365800	0	0	0	0	0	0	0	0	98968000	0	0	27259000	0	0	0	60763000	0	0	0	0	0	0	11135000	12158000	0	0	0	0	0	0	9647600	5556300	0
O75636	Ficolin-3	FCN3	5783900000	6147700000	5434400000	9183600000	8796500000	3595800000	6979900000	5689800000	3.65E+09	4.82E+09	4.85E+09	5592800000	4688600000	3455800000	7904700000	7404500000	5849100000	7763200000	8067800000	4.53E+09	5.68E+09	5178400000	4485100000	7651800000	4884900000	6208600000	4322400000	6694200000	7954800000	3950100000	4582800000	3763200000	5242100000	2084700000	6333900000	4.06E+09	2.45E+09	4666500000	5428200000	4248900000	6204100000	4391700000	5009500000	7736800000	5.84E+09	9.27E+09	7268600000
O75694	Nuclear pore complex protein Nup155	NUP155	0	0	0	0	0	0	0	0	0	0	0	0	0	0	0	0	0	0	0	0	0	0	0	0	0	0	0	0	0	0	0	0	115220000	0	0	81461000	0	49585000	0	0	0	0	0	0	0	0	0
O75787	Renin receptor	ATP6AP2	0	0	0	0	0	0	0	0	0	0	0	0	0	0	0	0	0	0	0	0	0	0	0	0	0	0	0	0	0	0	0	0	0	0	0	0	0	0	0	0	0	0	0	0	0	0	0
O75832	26S proteasome non-ATPase regulatory subunit 10	PSMD10	0	0	0	0	0	0	0	0	0	0	0	0	0	0	0	0	0	0	0	0	0	0	0	0	0	0	0	0	0	0	0	0	0	0	0	0	0	0	0	0	0	0	0	0	0	0	0
O75844	CAAX prenyl protease 1 homolog	ZMPSTE24	0	0	0	0	0	0	0	0	0	0	0	0	0	0	0	0	0	0	0	0	0	0	0	0	0	0	0	0	0	0	0	0	0	0	0	0	0	0	0	0	0	0	0	0	0	0	0
O75874	Isocitrate dehydrogenase [NADP] cytoplasmic	IDH1	37850000	24229000	40082000	30412000	31073000	11910000	24918000	35081000	28359000	25406000	11083000	22333000	46107000	16966000	57131000	24181000	27200000	0	29025000	0	0	6.29E+07	2.20E+07	42881000	0	0	0	0	0	0	23618000	9712600	0	0	12342000	36588000	31388000	24925000	30220000	0	26186000	10704000	13410000	19668000	96818000	22568000	0
O75882	Attractin	ATRN	1021100000	1403800000	2156600000	2560300000	1558100000	1371600000	1760400000	1366700000	1654500000	1513900000	963780000	665180000	913800000	776690000	919570000	1065300000	1049100000	1118600000	932740000	971720000	1314400000	1134100000	1048200000	1003400000	1.11E+09	1.12E+09	1683800000	1736800000	2126700000	1808400000	1756600000	1053200000	1297100000	751080000	1122300000	1477800000	948420000	1.07E+09	1.20E+09	912540000	1724900000	1430300000	551190000	1687600000	1045500000	1340800000	1540200000
O75915	PRA1 family protein 3	ARL6IP5	0	0	0	0	0	0	0	0	0	0	0	0	0	0	0	0	0	0	0	0	0	0	33282000	0	30829000	0	0	0	0	0	0	0	0	0	0	0	0	0	20317000	0	0	0	0	0	0	0	0
O75954	Tetraspanin-9	TSPAN9	0	0	0	0	0	0	0	0	0	0	0	0	0	0	0	0	0	0	0	0	0	0	0	0	0	0	0	0	0	0	0	0	0	0	0	0	0	0	0	0	0	0	0	0	0	0	0
O75955	Flotillin-1	FLOT1	0	0	0	0	0	0	0	0	0	0	0	2793000	0	0	0	0	0	0	0	0	0	0	0	0	0	0	0	0	0	0	0	0	0	4323600	0	0	0	0	0	0	0	0	0	0	0	0	0
O75964	ATP synthase subunit g, mitochondrial	ATP5MG	0	0	0	0	0	0	0	0	0	0	0	0	0	0	0	0	0	0	0	0	0	0	0	0	0	0	0	0	0	0	0	0	0	0	0	0	0	0	0	0	0	0	0	0	0	0	0
O75976	Carboxypeptidase D	CPD	0	0	0	0	0	0	0	0	0	0	0	0	0	0	0	0	0	0	0	0	0	0	0	0	0	0	0	0	0	0	0	0	1716500	0	2074000	0	0	0	0	0	0	0	0	0	0	0	0
O76054	SEC14-like protein 2	SEC14L2	0	0	0	0	0	0	0	0	0	0	0	0	0	0	0	0	0	0	0	0	0	0	0	0	0	0	0	0	0	0	0	0	0	0	0	0	0	0	0	0	0	0	0	0	0	0	0
O76074	cGMP-specific 3,5-cyclic phosphodiesterase	PDE5A	0	0	0	0	0	0	0	0	0	0	0	0	0	0	0	0	0	0	0	0	0	0	0	0	0	0	0	0	0	0	0	0	0	0	0	0	0	0	0	0	0	0	0	0	0	0	0
O94769	Extracellular matrix protein 2	ECM2	13719000	21147000	21656000	14478000	13662000	14962000	16483000	13948000	12386000	10273000	19627000	10082000	0	0	14458000	0	0	0	5281600	12253000	0	15089000	0	0	10265000	21538000	0	16250000	12263000	0	13228000	14045000	15874000	8762200	11394000	17506000	8414500	5336400	7306900	0	14248000	7076500	13353000	8886400	10997000	12439000	0
O94919	Endonuclease domain-containing 1 protein	ENDOD1	3874000	0	4360500	0	0	0	0	0	2870200	2884100	0	7572100	0	5705600	0	0	0	0	0	10091000	0	0	0	0	0	0	0	0	0	0	0	0	0	0	0	7531500	0	3835700	2471900	0	5087500	0	0	4127600	0	5434700	0
O94967	WD repeat-containing protein 47	WDR47	0	0	0	0	0	0	0	0	0	0	0	0	0	0	0	0	0	0	0	0	0	0	0	0	0	0	0	0	0	0	0	0	0	0	0	0	0	0	0	0	0	0	0	0	0	0	0
O94985	Calsyntenin-1	CLSTN1	25771000	23331000	28822000	21161000	26106000	15951000	22763000	15340000	21757000	12539000	16348000	31332000	18989000	12878000	19329000	7196800	24887000	27974000	8784300	42830000	25792000	42118000	14051000	24949000	30554000	29622000	17925000	21070000	18673000	4685800	22472000	21724000	34022000	22403000	22532000	36961000	22052000	35566000	42081000	24994000	41609000	16126000	23160000	33452000	22923000	31659000	13560000
O95197	Reticulon-3	RTN3	0	0	0	0	0	0	0	0	0	0	0	0	0	0	0	0	0	0	0	0	0	0	0	0	0	0	0	0	0	0	0	0	0	0	0	0	0	0	0	0	0	0	0	0	0	0	0
O95202	Mitochondrial proton/calcium exchanger protein	LETM1	0	0	0	0	0	0	0	0	0	0	0	0	0	0	0	0	0	0	0	0	0	0	0	0	0	0	0	0	0	0	0	0	0	0	0	0	0	0	0	0	0	0	0	0	0	0	0
O95236	Apolipoprotein L3	APOL3	0	0	0	0	0	0	0	0	0	0	0	0	0	0	0	0	0	0	0	0	0	0	0	0	0	0	0	0	0	0	0	0	0	0	0	0	0	0	114530000	0	0	0	0	0	84044000	0	0
O95336	6-phosphogluconolactonase	PGLS	0	0	0	0	0	0	0	15996000	0	0	0	11407000	10644000	11692000	0	0	0	0	0	0	0	0	0	0	0	0	0	0	0	0	0	0	0	0	0	0	0	0	0	0	0	0	0	0	0	0	0
O95373	Importin-7	IPO7	0	0	0	0	0	0	0	0	0	0	0	0	0	0	0	0	0	0	0	0	0	0	0	0	0	0	0	0	0	0	0	0	0	0	0	0	0	0	0	0	0	0	0	0	0	0	0
O95379	Tumor necrosis factor alpha-induced protein 8	TNFAIP8	0	0	0	0	0	0	0	0	0	0	0	0	0	0	0	0	0	0	0	0	0	0	0	0	0	0	0	0	0	0	0	0	0	0	0	0	0	0	0	0	0	0	0	0	0	0	0
O95428	Papilin	PAPLN	22422000	37578000	34943000	45338000	39967000	32132000	19602000	26234000	17700000	18904000	14652000	23852000	18200000	16424000	15578000	0	15753000	19227000	16331000	50845000	12041000	38888000	22831000	29323000	9491400	17898000	0	19006000	0	13699000	19267000	17630000	25870000	34061000	22972000	0	18798000	34253000	25326000	28715000	13385000	0	22625000	23483000	23744000	13164000	23761000
O95433	Activator of 90 kDa heat shock protein ATPase homolog 1	AHSA1	0	0	0	0	0	0	0	0	0	0	0	0	0	0	0	0	0	0	0	0	0	0	0	0	0	0	0	0	0	0	0	0	0	0	0	0	0	0	0	0	0	0	0	0	0	0	0
O95445	Apolipoprotein M	APOM	1967300000	1918400000	3457200000	2698800000	3690900000	5300900000	2812200000	2024700000	2583700000	3025200000	2903700000	3355100000	1414300000	3027600000	4264300000	3148800000	2529900000	2153500000	2138400000	2671100000	3227900000	3180700000	2136900000	2700800000	4629400000	2394500000	3798600000	2.26E+09	3.81E+09	2.49E+09	4833300000	3985400000	1504200000	2228300000	2110800000	3828200000	1746400000	3297400000	2922400000	3791100000	3506200000	3008800000	3.53E+09	3.59E+09	2362300000	3637500000	3564900000
O95466	Formin-like protein 1	FMNL1	0	0	0	0	0	0	0	0	0	0	0	0	0	0	0	0	0	0	0	0	0	0	0	0	0	0	0	0	0	0	0	0	0	0	0	0	0	0	0	0	0	0	0	0	0	0	0
O95479	GDH/6PGL endoplasmic bifunctional protein	H6PD	38261000	37001000	34792000	39372000	44051000	30918000	29752000	74972000	19891000	27557000	35913000	41403000	28364000	33138000	32021000	32209000	24389000	44610000	37108000	41184000	34577000	32361000	40345000	29004000	32423000	52770000	47928000	40599000	33054000	41653000	25177000	59317000	47449000	37656000	26297000	41694000	41036000	59193000	35696000	62401000	42977000	39011000	42247000	44799000	31318000	35499000	40524000
O95497	Pantetheinase	VNN1	101320000	140370000	146560000	350220000	37198000	123050000	86007000	354820000	47792000	140750000	47957000	90945000	316120000	97724000	308220000	402100000	113050000	137450000	266120000	62399000	84554000	141540000	204960000	364230000	355070000	332020000	51125000	135690000	44977000	597180000	90267000	141050000	143400000	80921000	430060000	43236000	246250000	389660000	161560000	98341000	121230000	168300000	54508000	205590000	327820000	31582000	128040000
O95498	Pantetheine hydrolase VNN2	VNN2	0	0	0	0	0	0	0	0	0	0	0	0	0	0	0	0	0	0	0	0	0	0	0	0	0	0	0	0	0	0	0	0	0	0	0	0	0	0	0	0	0	0	0	0	0	0	0
O95573	Fatty acid CoA ligase Acsl3	ACSL3	0	0	0	0	0	0	0	0	0	0	0	0	0	0	0	0	0	0	0	0	0	0	0	0	0	0	0	0	0	0	0	0	0	0	0	0	0	0	0	0	0	0	0	0	0	0	0
O95674	Phosphatidate cytidylyltransferase 2	CDS2	0	0	0	0	0	0	0	0	0	0	0	0	0	0	0	0	0	0	0	0	0	0	0	0	0	0	0	0	0	0	0	0	0	0	0	0	0	0	0	0	0	0	0	0	0	0	0
O95747	Serine/threonine-protein kinase OSR1	OXSR1	0	0	0	0	0	0	0	0	0	0	0	0	0	0	0	0	0	0	0	0	0	0	0	0	0	0	0	0	0	0	0	0	0	0	0	0	0	0	0	0	0	0	0	0	0	0	0
O95793	Double-stranded RNA-binding protein Staufen homolog 1	STAU1	0	0	0	0	0	0	0	0	0	0	0	0	0	0	0	0	0	0	0	0	0	0	0	0	0	0	0	0	0	0	0	0	0	0	0	0	0	0	0	0	0	0	0	0	0	0	0
O95810	Caveolae-associated protein 2	CAVIN2	12206000	5818600	0	5569600	4869400	16746000	5245100	21061000	0	0	8318900	31013000	12474000	30246000	0	0	0	0	0	0	913770	0	0	0	0	4703100	0	0	0	0	7543000	4126800	4447900	0	0	0	0	0	1592400	0	1529100	6279300	0	0	4178300	0	0
O95834	Echinoderm microtubule-associated protein-like 2	EML2	0	0	0	0	0	0	0	0	0	0	0	0	0	0	0	0	0	0	0	0	0	0	0	0	0	0	0	0	0	0	0	0	0	0	0	0	0	0	0	0	0	0	0	0	0	0	0
O95866	Megakaryocyte and platelet inhibitory receptor G6b	MPIG6B	0	0	0	0	0	0	0	0	0	0	0	0	0	0	0	0	0	0	0	0	0	0	0	0	0	0	0	0	0	0	0	0	0	0	0	0	0	0	0	0	0	0	0	0	0	0	0
O95897	Noelin-2	OLFM2	3393100	0	0	19120000	0	0	0	0	0	7996600	8096300	3776500	7375200	7274000	51846000	7643500	14345000	0	0	11660000	7207300	15318000	0	19780000	0	0	18166000	0	0	15690000	0	0	0	0	0	0	19876000	19855000	16724000	0	11549000	3595800	0	15566000	0	0	0
O95926	Pre-mRNA-splicing factor SYF2	SYF2	0	0	0	0	0	0	0	0	0	0	0	0	0	0	0	0	0	0	0	0	0	0	0	0	0	0	0	0	0	0	0	0	0	0	0	0	0	0	0	0	0	0	0	0	0	0	0
O95954	Formimidoyltransferase-cyclodeaminase	FTCD	0	0	0	0	0	0	6806100	0	0	0	0	0	0	0	0	0	0	0	0	0	0	8148000	0	0	0	0	0	0	0	0	0	0	0	0	0	5866300	0	0	0	0	0	0	0	0	36844000	0	0
O95980	Reversion-inducing cysteine-rich protein with Kazal motifs	RECK	0	0	0	0	4204400	0	7550200	0	0	0	4779700	0	0	0	0	0	0	0	0	0	0	5174900	0	0	3449500	0	0	0	0	0	0	0	0	0	4783700	9647500	6976100	0	0	0	0	0	6188100	0	12071000	0	2179400
O96005	Putative lipid scramblase CLPTM1	CLPTM1	0	0	0	0	0	0	0	0	0	0	0	0	0	0	0	0	0	0	0	0	0	0	0	0	0	0	0	0	0	0	0	0	0	0	0	0	0	0	0	0	0	0	0	0	0	0	0
P00167	Cytochrome b5	CYB5A	0	0	0	0	0	0	0	0	0	0	0	0	0	4314900	0	0	0	0	0	0	0	0	0	0	0	0	0	0	0	0	0	0	0	0	0	0	7293200	0	0	5125200	0	0	0	0	26673000	0	0
P00325	All-trans-retinol dehydrogenase [NAD(+)] ADH1B	ADH1B	0	3157300	36785000	52388000	38312000	0	36980000	13885000	5421400	0	0	0	48102000	10990000	26080000	0	0	8380900	0	0	8008700	40411000	0	23180000	14204000	0	16541000	10124000	0	0	16595000	0	0	0	0	14963000	13386000	0	9322700	0	0	3600800	0	21923000	43120000	0	36197000
P00326	Alcohol dehydrogenase 1C	ADH1C	0	19898000	0	31746000	0	0	0	0	0	0	0	0	12599000	0	0	0	0	0	0	0	0	33014000	0	0	0	0	0	0	0	0	0	0	0	0	0	0	0	0	0	0	0	0	0	0	24838000	0	0
P00338	L-lactate dehydrogenase A chain	LDHA	75601000	46485000	68801000	61867000	69753000	37947000	42214000	67715000	95120000	42730000	40423000	46698000	71800000	65539000	30967000	40527000	36802000	32298000	33499000	30055000	55163000	59219000	60706000	47095000	28428000	56070000	28273000	55684000	53267000	34825000	39233000	40703000	40650000	46156000	35086000	67170000	63274000	45599000	55049000	61891000	50901000	52338000	49724000	66140000	81183000	86498000	74407000
P00352	Aldehyde dehydrogenase 1A1	ALDH1A1	18669000	11497000	47513000	29819000	70648000	6969900	11032000	25273000	25588000	9786300	0	38882000	72091000	27154000	101100000	21575000	6203700	34007000	22033000	0	0	93870000	11601000	16216000	5627600	0	16714000	0	53681000	18563000	7982700	8884700	0	33064000	18055000	23159000	39504000	35594000	23625000	0	9242600	12400000	9314500	0	98770000	13018000	18145000
P00367	Glutamate dehydrogenase 1, mitochondrial	GLUD1	0	0	4013600	0	0	0	3175700	0	0	0	0	0	0	0	3646800	0	0	2055100	0	0	0	4017800	0	0	0	0	0	0	0	0	0	0	0	0	0	2411400	0	0	0	0	0	1308800	0	3144900	73886000	0	0
P00387	NADH-cytochrome b5 reductase 3	CYB5R3	0	0	0	0	3049000	0	0	0	0	0	0	3039300	0	844110	0	0	0	0	0	0	788990	2944600	0	0	0	0	0	0	0	0	0	0	0	2217600	1035000	0	3402000	0	3215400	0	0	0	0	0	0	0	0
P00390	Glutathione reductase, mitochondrial	GSR	42129000	49599000	61420000	31593000	43429000	35459000	47406000	44341000	63317000	43847000	42690000	52061000	55164000	55420000	45101000	23546000	38523000	49442000	31452000	40656000	49326000	77083000	48314000	65024000	54153000	41680000	29491000	34597000	44161000	0	34804000	23983000	45946000	31434000	41406000	52126000	55259000	38301000	32524000	49941000	50824000	63256000	61210000	21976000	51249000	39700000	41370000
P00395	Cytochrome c oxidase subunit 1	MT-CO1	0	0	0	0	0	0	0	0	0	0	0	0	0	0	0	0	0	0	0	0	0	0	0	0	0	0	0	0	0	0	0	0	0	0	0	0	0	0	0	0	0	0	0	0	0	0	0
P00441	Superoxide dismutase [Cu-Zn]	SOD1	0	0	0	0	0	0	0	0	32730000	17773000	0	0	0	0	0	0	0	0	0	0	0	0	0	0	0	0	0	0	0	0	0	0	0	0	0	0	0	0	0	0	0	0	0	0	0	0	0
P00450	Ceruloplasmin	CP	1.45E+10	1.56E+10	1.82E+10	1.56E+10	1.43E+10	1.48E+10	1.87E+10	1.38E+10	1.27E+10	1.60E+10	1.31E+10	1.16E+10	1.30E+10	1.23E+10	1.52E+10	1.36E+10	1.41E+10	1.62E+10	1.26E+10	1.46E+10	2.20E+10	1.43E+10	2.00E+10	1.66E+10	1.89E+10	2.24E+10	1.57E+10	2.24E+10	1.49E+10	2.25E+10	1.55E+10	2.20E+10	1.95E+10	1.51E+10	1.55E+10	1.39E+10	1.67E+10	1.70E+10	1.43E+10	1.69E+10	1.36E+10	1.54E+10	1.48E+10	1.81E+10	1.42E+10	1.48E+10	1.54E+10
P00451	Coagulation factor VIII	F8	94432000	87691000	45607000	77929000	99888000	52222000	68495000	55405000	43445000	73800000	91559000	59410000	58280000	37809000	16612000	93506000	17530000	52029000	81433000	107710000	76387000	104420000	44212000	87615000	98754000	57403000	42095000	33358000	29054000	68020000	111630000	58138000	105930000	99720000	72808000	87575000	102750000	131840000	99693000	120310000	122250000	52405000	49779000	79110000	100910000	63876000	9610000
P00480	Ornithine transcarbamylase, mitochondrial	OTC	0	1205700	0	0	0	0	0	0	0	0	0	0	0	0	5845700	0	0	0	0	0	0	8282200	0	0	0	0	0	0	0	0	0	0	0	0	0	0	0	0	0	0	0	0	0	0	22311000	0	0
P00488	Coagulation factor XIII A chain	F13A1	394560000	345460000	582680000	352710000	452910000	278300000	400380000	359840000	303620000	459890000	396900000	427320000	421510000	701860000	593120000	268310000	417610000	444310000	397630000	326750000	489510000	486980000	153870000	563910000	550660000	432180000	611590000	468500000	3.45E+08	2.09E+08	212880000	238810000	165880000	1407300000	413130000	391470000	238460000	361460000	240520000	478950000	420260000	549260000	546820000	198260000	195440000	377330000	232370000
P00491	Purine nucleoside phosphorylase	PNP	18274000	10368000	17473000	18875000	11089000	0	0	17804000	26954000	17878000	7014200	114490000	22827000	77058000	0	5863000	1786300	0	0	0	0	57443000	16500000	9997100	0	0	0	1682200	10586000	0	2818600	0	0	84230000	17624000	3787000	144240000	13382000	33736000	2999500	22153000	0	0	0	30301000	8219100	0
P00492	Hypoxanthine-guanine phosphoribosyltransferase	HPRT1	0	3437900	0	2312700	0	0	0	0	8677900	6426200	3533000	12262000	0	8041800	0	0	0	0	0	0	0	16535000	8892600	0	4027300	0	0	0	0	0	0	0	0	15480000	0	7957700	7142300	3501600	5598000	0	6865700	0	4052400	0	6475400	0	0
P00505	Aspartate aminotransferase, mitochondrial	GOT2	0	0	0	0	0	0	0	0	0	0	0	0	0	0	0	0	0	0	3989400	0	0	2688600	0	0	0	0	0	0	0	0	0	0	0	0	0	0	0	0	0	0	0	0	0	0	6788600	0	0
P00533	Epidermal growth factor receptor	EGFR	0	0	0	16950000	11102000	10532000	0	13783000	11606000	7199200	11190000	0	8402500	0	8707100	6300900	0	0	0	0	7211200	7447800	0	13253000	0	10515000	9183100	11273000	0	8798400	11633000	6216200	7562100	0	6279300	6471000	13027000	10622000	11146000	0	12556000	8675400	8426800	0	5655800	0	0
P00558	Phosphoglycerate kinase 1	PGK1	33070000	22731000	31365000	17370000	18789000	35920000	24166000	97499000	64611000	43871000	25373000	76713000	41885000	76063000	19027000	31447000	19777000	13717000	25122000	0	16894000	45653000	13042000	29599000	0	34715000	22261000	16771000	19836000	19168000	18220000	32108000	21901000	24852000	11288000	23511000	63069000	14176000	20883000	16844000	27240000	23868000	18435000	22191000	26086000	26335000	33939000
P00568	Adenylate kinase isoenzyme 1	AK1	0	0	0	0	12592000	0	0	20609000	0	0	0	32393000	0	0	0	0	0	0	0	0	0	38038000	0	0	0	0	0	0	0	0	0	0	0	24508000	12838000	0	27244000	0	12945000	0	0	0	0	0	0	0	0
P00736	Complement C1r subcomponent	C1R	3693700000	5257800000	3684200000	3657100000	3782900000	5115500000	4271500000	4563200000	4488900000	5749100000	6014500000	3813400000	7233200000	5443300000	5456600000	5022200000	7.50E+09	5.50E+09	6.15E+09	4568600000	4.34E+09	3.81E+09	4123300000	6112600000	4103400000	5131400000	5265200000	4945900000	6.36E+09	6.16E+09	3.91E+09	6056300000	4885100000	3.52E+09	3.80E+09	4522700000	4740200000	4380800000	3491200000	4062300000	4.31E+09	5.93E+09	4.51E+09	3699900000	3863200000	4714300000	6669700000
P00738	Haptoglobin	HP	1.97E+10	3.10E+10	3.27E+10	2.67E+10	3.22E+10	2.83E+10	4.81E+10	2.63E+10	3.39E+10	3.68E+10	4.26E+10	2.83E+10	4.45E+10	2.85E+10	1.38E+10	5.28E+10	3.40E+10	3.38E+10	1.53E+10	2.75E+10	2.07E+10	1.44E+09	3.18E+10	3.93E+10	2.80E+10	4.41E+10	6.02E+10	4.85E+10	6.56E+10	3.13E+10	2.79E+10	7.42E+10	3.58E+10	2.80E+10	2.08E+10	2.81E+10	2.13E+10	1.51E+10	2.57E+10	3.18E+10	3.67E+10	4.01E+10	2.20E+10	3.94E+10	3.00E+10	5.41E+10	5.53E+10
P00739	Haptoglobin-related protein	HPR	3603900000	3781600000	9417600000	3428100000	2911400000	7406300000	4496700000	2848100000	8471100000	5423100000	5305300000	6352900000	8292400000	7006800000	3.98E+09	1.08E+10	7220600000	9467800000	5898800000	6594900000	2284900000	802750000	6449400000	6648100000	4.57E+09	6.51E+09	8607900000	6.83E+09	1.00E+10	6.51E+09	3025100000	5832200000	6283900000	6553200000	7609800000	3.39E+09	2.46E+09	3022100000	7.56E+09	4.63E+09	5.54E+09	4.50E+09	3685500000	6169200000	3.90E+09	1.04E+10	9183200000
P00740	Coagulation factor IX	F9	2312700000	3042200000	2267700000	1920900000	2344800000	2065100000	2342500000	2319900000	2577100000	2763100000	5.76E+09	2.25E+09	3549500000	2407300000	3074600000	2401100000	2242500000	2671800000	2406300000	1901300000	2628300000	1722300000	2813600000	3053500000	2816800000	1830800000	1922400000	2865700000	1604700000	2788900000	2.49E+09	3.83E+09	3.87E+09	2.50E+09	2994200000	2748300000	1734900000	2215800000	2118800000	2509500000	3840400000	3141100000	2666700000	4069100000	3063900000	2823400000	4059200000
P00742	Coagulation factor X	F10	1135200000	1404700000	2017500000	1073400000	1.09E+09	2.20E+09	1641600000	1152400000	1810800000	1254300000	1654100000	1073300000	1479100000	1067800000	1374300000	641520000	1215800000	678830000	793680000	1158600000	1495400000	902750000	976340000	1009100000	956210000	1264100000	1293900000	1210400000	1.76E+09	1.13E+09	991030000	1163700000	1429600000	1004800000	1043600000	1306400000	1226300000	956490000	1198900000	1960500000	1264100000	1385800000	1736800000	1322600000	1506900000	1353700000	1280400000
P00746	Complement factor D	CFD	1413900000	1490100000	779540000	789630000	824680000	7.54E+08	1.38E+09	1051400000	1338100000	950090000	755100000	762680000	1606200000	838110000	534080000	838290000	599200000	1.24E+09	9.26E+08	866180000	1197600000	751680000	1144800000	697460000	1099100000	1320200000	1203200000	2117600000	1443900000	923080000	787010000	1765800000	440560000	437770000	860670000	909850000	699230000	1118900000	899290000	1565500000	1386400000	687490000	1968500000	837910000	418340000	795360000	860400000
P00747	Plasminogen	PLG	7820500000	6528900000	7166900000	6.62E+09	5.64E+09	8171500000	7106500000	6725800000	7.00E+09	8.34E+09	7337900000	5510500000	7.47E+09	7.12E+09	9051500000	8.61E+09	1.04E+10	8280700000	6.77E+09	5.20E+09	7.91E+09	3.89E+09	5995500000	8.52E+09	5.12E+09	6059800000	7376300000	7339600000	6.80E+09	8.29E+09	5175400000	6335600000	6631500000	5865400000	6006600000	6048900000	5393400000	6341700000	4.92E+09	5.16E+09	6285500000	7357800000	6265300000	8569600000	5864900000	6343400000	7251200000
P00748	Coagulation factor XII	F12	1869700000	3398500000	2833400000	3354400000	2439100000	930450000	2268100000	1675600000	2365100000	1955300000	3773100000	2979700000	4024700000	2634200000	3437100000	1584900000	3620900000	2136200000	2.77E+09	1.40E+09	2.00E+09	1590900000	3204700000	4729800000	5841300000	4395500000	1852400000	2818500000	3303400000	2989500000	4361600000	2965100000	2.51E+09	2.28E+09	1843200000	2335900000	3120400000	1844200000	1407700000	2331700000	3944800000	3181600000	6509500000	1.36E+09	3.44E+09	2.28E+09	1.39E+09
P00751	Complement factor B	CFB	1.22E+10	1.31E+10	1.32E+10	1.42E+10	1.05E+10	1.10E+10	1.27E+10	1.19E+10	1.39E+10	1.43E+10	1.24E+10	1.19E+10	1.14E+10	9.88E+09	1.40E+10	1.78E+10	1.31E+10	1.23E+10	1.52E+10	1.28E+10	1.32E+10	1.13E+10	1.65E+10	1.59E+10	1.20E+10	1.51E+10	1.90E+10	1.85E+10	2.45E+10	1.65E+10	1.17E+10	1.44E+10	1.81E+10	1.25E+10	1.40E+10	1.17E+10	1.40E+10	1.22E+10	1.08E+10	1.88E+10	1.45E+10	1.36E+10	1.18E+10	1.68E+10	1.53E+10	1.52E+10	1.79E+10
P00915	Carbonic anhydrase 1	CA1	473360000	493640000	713520000	728810000	335730000	273580000	154260000	347390000	1098800000	535500000	226380000	3467700000	1746200000	1757200000	205940000	882390000	544010000	749650000	510600000	138680000	384220000	2371100000	835550000	601910000	229060000	179680000	322020000	391620000	818480000	472520000	531930000	366390000	186360000	2895600000	1092400000	530200000	1946100000	657500000	800330000	497570000	1107100000	385880000	466390000	135580000	1032700000	854320000	1101600000
P00918	Carbonic anhydrase 2	CA2	81305000	42842000	92829000	105270000	64856000	41551000	0	134030000	204630000	115850000	78691000	560600000	296710000	367640000	28042000	88291000	42733000	41247000	50899000	13052000	20055000	338330000	123020000	60345000	15665000	13587000	44882000	26545000	88012000	68170000	99446000	45356000	25569000	414860000	140430000	62240000	429600000	115440000	137070000	84316000	121550000	47899000	45917000	13950000	187040000	135090000	60394000
P00966	Argininosuccinate synthase	ASS1	0	0	0	0	12237000	0	0	0	0	0	0	0	0	0	0	0	0	0	0	0	0	11447000	0	0	0	0	0	0	0	0	0	0	0	0	0	6405200	0	0	0	0	0	0	0	0	12773000	0	0
P01008	Antithrombin-III	SERPINC1	1.10E+10	1.28E+10	7.32E+09	1.04E+10	9.67E+09	1.01E+10	1.26E+10	1.11E+10	1.19E+10	1.27E+10	1.14E+10	8.40E+09	1.11E+10	8.30E+09	1.73E+10	1.09E+10	8.62E+09	1.32E+10	7205900000	6.88E+09	1.14E+10	1.02E+10	9.51E+09	1.25E+10	9.24E+09	1.07E+10	1.33E+10	1.03E+10	1.54E+10	1.50E+10	8.42E+09	1.27E+10	9.84E+09	1.35E+10	9645100000	9754900000	8.10E+09	1.04E+10	7970500000	7.91E+09	1.03E+10	8.39E+09	1.07E+10	1.06E+10	9.01E+09	9.67E+09	5842300000
P01009	Alpha-1-antitrypsin	SERPINA1	2.95E+10	3.09E+10	2.79E+10	2.64E+10	2.45E+10	2.74E+10	3.19E+10	3.09E+10	3.08E+10	3.04E+10	2.69E+10	2.20E+10	3.10E+10	2.84E+10	2.76E+10	3.19E+10	3.19E+10	3.40E+10	3.06E+10	2.69E+10	3.05E+10	2.27E+10	3.09E+10	3.11E+10	2.33E+10	3.15E+10	4.78E+10	3.28E+10	4.48E+10	4.89E+10	2.15E+10	3.47E+10	2.64E+10	2.42E+10	2.32E+10	2.33E+10	2.28E+10	2.38E+10	2.23E+10	3.41E+10	2.58E+10	3.05E+10	2.94E+10	2.58E+10	2.35E+10	2.72E+10	3.09E+10
P01011	Alpha-1-antichymotrypsin	SERPINA3	1.38E+10	1.32E+10	1.16E+10	1.48E+10	1.39E+10	1.42E+10	1.55E+10	1.26E+10	1.22E+10	1.27E+10	1.27E+10	1.01E+10	1.24E+10	1.07E+10	1.38E+10	1.68E+10	9.31E+09	1.19E+10	7.42E+09	1.33E+10	1.55E+10	8.92E+09	1.54E+10	1.26E+10	1.33E+10	1.65E+10	1.64E+10	1.86E+10	1.61E+10	1.96E+10	1.38E+10	2.19E+10	1.70E+10	1.03E+10	1.24E+10	1.22E+10	1.04E+10	1.90E+10	1.26E+10	1.60E+10	1.07E+10	1.17E+10	8.58E+09	1.26E+10	1.01E+10	1.07E+10	7.74E+09
P01019	Angiotensinogen	AGT	7420300000	7058500000	7070700000	8806200000	8.90E+09	1.03E+10	1.07E+10	5640700000	7495300000	5.80E+09	1.31E+10	6.51E+09	1.03E+10	6.66E+09	5.86E+09	6723300000	6646400000	8198500000	9409500000	7715400000	5944600000	5538100000	6.71E+09	7.23E+09	9635500000	7099500000	7553900000	7076500000	8006500000	8.59E+09	6.82E+09	8079800000	9.13E+09	7.97E+09	8162700000	9094200000	6231600000	7378500000	6.85E+09	1.23E+10	7923900000	8.33E+09	1.07E+10	8342700000	5627200000	7618100000	6627600000
P01023	Alpha-2-macroglobulin	A2M	2.50E+10	3.30E+10	2.52E+10	4.02E+10	3.24E+10	2.38E+10	3.23E+10	2.72E+10	2.64E+10	2.97E+10	2.89E+10	2.27E+10	2.83E+10	2.49E+10	2.21E+10	2.90E+10	3.01E+10	4.09E+10	3.64E+10	3.20E+10	3.09E+10	4.08E+10	2.52E+10	2.42E+10	3.15E+10	2.84E+10	4.06E+10	2.82E+10	3.67E+10	3.46E+10	2.57E+10	3.77E+10	2.08E+10	2.78E+10	2.31E+10	2.47E+10	2.75E+10	2.50E+10	2.20E+10	3.34E+10	3.01E+10	2.84E+10	2.84E+10	2.02E+10	2.45E+10	3.68E+10	3.12E+10
P01024	Complement C3	C3	3.07E+10	2.95E+10	3.48E+10	3.38E+10	3.03E+10	3.06E+10	4.04E+10	2.61E+10	3.19E+10	2.86E+10	3.03E+10	3.04E+10	3.72E+10	2.96E+10	4.07E+10	3.50E+10	3.54E+10	3.53E+10	3.14E+10	2.70E+10	3.40E+10	1.98E+10	3.53E+10	4.02E+10	3.58E+10	3.60E+10	4.19E+10	4.27E+10	4.43E+10	5.22E+10	2.92E+10	3.87E+10	3.64E+10	2.90E+10	2.88E+10	2.81E+10	2.57E+10	2.21E+10	2.85E+10	2.78E+10	3.17E+10	3.28E+10	2.83E+10	3.60E+10	2.81E+10	3.45E+10	3.84E+10
P01031	Complement C5	C5	5631500000	6705100000	6131800000	7257300000	6473700000	5932700000	6302100000	5.82E+09	6.66E+09	5989500000	7023900000	5909800000	7563300000	5952300000	8725500000	7698400000	5907700000	6395400000	5809400000	5182900000	6104100000	3941600000	7605700000	6924100000	6643300000	7268100000	8693800000	8850100000	7.91E+09	1.04E+10	6620500000	9392500000	8507800000	5937200000	6406100000	7375200000	7406100000	6189900000	5817200000	6.69E+09	5.89E+09	6061300000	5607700000	7934600000	6809200000	6791900000	6095200000
P01033	Metalloproteinase inhibitor 1	TIMP1	0	2209300000	0	0	0	0	0	0	0	0	0	0	0	0	2.91E+09	2.79E+09	2212400000	1907300000	0	0.00E+00	2.39E+09	0	0	0	3.02E+09	1.96E+09	385880000	0	2147500000	0	0	0	0	199440000	321940000	0	0	0	192150000	1454100000	43098000	0	0	0	0	441070000	25482000
P01034	Cystatin-C	CST3	374470000	469910000	476440000	464380000	405700000	221180000	481060000	497980000	354260000	278980000	505400000	445370000	338170000	374310000	230090000	306540000	251050000	442600000	306160000	414190000	432700000	187870000	307310000	327320000	452630000	461680000	166480000	458720000	167350000	274160000	369050000	635300000	174950000	265720000	174450000	256380000	239670000	403780000	264660000	917980000	527080000	279190000	456240000	188010000	144390000	219660000	199830000
P01040	Cystatin-A	CSTA	0	0	0	0	0	0	0	0	0	0	0	0	0	0	0	0	0	0	0	0	0	0	0	0	0	0	0	0	0	0	0	0	0	0	0	0	0	0	0	0	0	0	0	0	0	0	0
P01130	Low-density lipoprotein receptor	LDLR	3718700	5643400	0	6276600	12534000	0	6898700	6535100	0	0	4898200	6355200	6695100	0	7554100	6436600	0	4462000	0	11408000	6097800	4971700	5898600	0	0	0	0	0	0	9028600	12161000	8562200	0	5086200	9849400	7476700	2880000	7106300	7208800	4131800	5286700	5029500	0	11214000	7404900	8688800	5660200
P01133	Pro-epidermal growth factor	EGF	0	0	0	0	0	0	0	9696100	0	0	0	0	0	0	0	0	0	0	16293000	0	0	0	0	0	0	0	0	0	0	0	0	0	0	0	0	0	0	8062900	0	0	6706600	0	0	0	0	0	0
P01137	Transforming growth factor beta-1 proprotein	TGFB1	26112000	18567000	38183000	19878000	15359000	13324000	31357000	24402000	14913000	19015000	18635000	19583000	20068000	28101000	32524000	0	43584000	19002000	12605000	13485000	21918000	9121500	0	27769000	21742000	0	32631000	20806000	15594000	12589000	28074000	14657000	36547000	0	52434000	27290000	18841000	18898000	25995000	20263000	23669000	20318000	24965000	21468000	6099100	22970000	19222000
P01236	Prolactin	PRL	0	0	0	0	0	4361500	0	0	0	0	0	3315700	0	0	0	0	0	0	0	0	0	0	0	0	0	3365300	0	5437100	0	0	7499500	0	0	0	0	0	0	0	0	0	0	0	3532700	0	0	0	0
P01241	Somatotropin	GH1	0	0	0	0	0	0	0	0	0	0	0	0	0	0	0	0	0	0	0	0	0	0	0	0	0	0	0	0	0	0	0	0	0	0	0	0	0	0	0	0	0	0	0	0	0	0	0
P01266	Thyroglobulin	TG	0	0	0	0	0	0	0	0	0	0	0	0	0	0	0	0	0	0	0	0	0	0	0	0	0	0	0	0	0	0	0	0	0	0	0	0	31782000	0	0	0	38349000	0	0	0	0	0	0
P01591	Immunoglobulin J chain	JCHAIN	71964000	67014000	119740000	65584000	119110000	0	24891000	0	0	0	97974000	0	107980000	22539000	30401000	285840000	214460000	0	646390000	14913000	121620000	23652000	38730000	195790000	0	80263000	59414000	0	69565000	40202000	185400000	174510000	82209000	14626000	63038000	72800000	0	205770000	150780000	0	152080000	130410000	0	87460000	0	0	135140000
P01594	Immunoglobulin kappa variable 1-33	IGKV1-33	0	0	0	0	0	58748000	0	0	0	0	0	0	0	0	0	0	0	0	0	0	0	0	0	0	0	0	0	0	0	0	0	0	0	0	0	0	0	0	0	0	0	0	0	0	0	0	0
P04432	Immunoglobulin kappa variable 1D-39	IGKV1D-39	0	0	0	0	0	0	0	0	0	0	0	0	0	0	0	0	0	0	0	0	0	0	0	0	0	0	0	0	0	0	0	0	0	0	0	0	0	0	0	0	0	0	0	0	0	0	0
P01599	Immunoglobulin kappa variable 1-17	IGKV1-17	0	0	0	0	24635000	109140000	0	0	0	0	20068000	32308000	0	13571000	6818000	0	0	0	174110000	0	0	13141000	0	0	0	13314000	0	0	0	0	19285000	17560000	0	0	0	12963000	18294000	15954000	11600000	5188700	19119000	13219000	0	25305000	0	0	14462000
P01601	Immunoglobulin kappa variable 1D-16	IGKV1D-16	0	0	0	0	0	0	0	0	0	0	0	0	0	0	0	0	0	0	0	0	0	0	0	0	0	0	0	0	0	0	0	0	0	0	0	0	0	0	0	0	0	0	0	0	0	0	0
P01602	Immunoglobulin kappa variable 1-5	IGKV1-5	0	0	0	0	0	0	0	0	0	0	49261000	0	0	25092000	0	0	0	0	39598000	15438000	0	0	0	0	37775000	0	0	0	0	0	20940000	0	0	0	0	0	22101000	29989000	0	0	0	52601000	20225000	0	0	0	0
P01619	Immunoglobulin kappa variable 3-20	IGKV3-20	221360000	232940000	0	551900000	363780000	1050400000	537470000	346960000	465460000	585020000	373410000	964670000	634690000	610970000	230280000	878760000	765480000	88004000	2292500000	298460000	419050000	387250000	151670000	594080000	810620000	365790000	249820000	893800000	325970000	284900000	645760000	231390000	154960000	36159000	372350000	393720000	297240000	729760000	321060000	456010000	253590000	962710000	260770000	800550000	45359000	0	300510000
P01700	Immunoglobulin lambda variable 1-47	IGLV1-47	46300000	35171000	29974000	111700000	95562000	126660000	0	21124000	48476000	37272000	104950000	0	108490000	0	41651000	0	0	0	632080000	34699000	33472000	0	49906000	0	10798000	4831700	44963000	10517000	0	21252000	35150000	57453000	14381000	0	56298000	38410000	51519000	84704000	27357000	0	65771000	75186000	0	48926000	21396000	0	0
P01701	Immunoglobulin lambda variable 1-51	IGLV1-51	0	23786000	0	66911000	54669000	60541000	0	0	0	0	0	0	0	0	0	0	102390000	0	0	0	21806000	0	68269000	0	0	0	0	0	0	0	79111000	0	0	31715000	80141000	94171000	0	63494000	90343000	0	75540000	47425000	0	0	0	0	0
P01703	Immunoglobulin lambda variable 1-40	IGLV1-40	0	0	0	31787000	62232000	0	0	0	0	0	0	0	0	0	0	0	0	0	156730000	0	0	0	0	0	0	0	0	0	0	0	0	0	0	0	0	0	0	0	0	0	0	0	0	0	0	0	0
P01704	Immunoglobulin lambda variable 2-14	IGLV2-14	0	0	0	0	0	22911000	0	0	0	0	54615000	0	0	0	71166000	0	66968000	87302000	159640000	0	0	0	0	0	0	15557000	0	26735000	0	0	0	0	0	0	0	0	0	24196000	0	0	0	0	0	0	0	0	0
P01714	Immunoglobulin lambda variable 3-19	IGLV3-19	0	0	0	0	0	0	46312000	47866000	0	0	43313000	0	53565000	0	0	61009000	0	0	579050000	0	0	0	0	56200000	15558000	0	0	0	0	0	29980000	0	0	0	0	2877300	0	41097000	0	0	0	0	73397000	0	0	0	0
P01717	Immunoglobulin lambda variable 3-25	IGLV3-25	0	27450000	24999000	45981000	40938000	0	0	0	0	0	0	42829000	14987000	0	0	31282000	0	0	323420000	0	0	0	50794000	0	44110000	0	0	0	0	0	37917000	0	0	0	23903000	29955000	22261000	55681000	0	0	25674000	0	0	35634000	0	0	0
P01721	Immunoglobulin lambda variable 6-57	IGLV6-57	20625000	0	0	0	0	0	0	10471000	29223000	39661000	0	0	0	0	0	0	14440000	0	133690000	0	0	0	26541000	0	0	0	0	0	0	0	0	23322000	0	0	0	0	0	9622900	0	0	0	0	0	0	0	0	0
P01743	Immunoglobulin heavy variable 1-46	IGHV1-46	0	0	0	0	0	0	0	0	0	0	4754100	0	0	0	0	0	0	0	0	0	0	0	0	0	7170000	0	0	0	0	0	0	0	0	0	0	0	0	10066000	0	0	0	5156300	0	0	0	0	0
P01764	Immunoglobulin heavy variable 3-23	IGHV3-23	0	0	0	0	0	0	0	0	0	0	0	0	0	0	0	0	0	0	0	0	0	0	0	0	0	0	0	0	0	0	0	0	0	0	0	0	0	0	0	0	0	0	0	0	0	0	0
P01766	Immunoglobulin heavy variable 3-13	IGHV3-13	0	0	0	0	0	0	0	0	0	0	0	0	0	0	0	0	0	0	0	0	0	0	0	0	0	0	0	0	0	0	0	0	0	0	0	0	0	0	0	0	0	0	0	0	0	0	0
P01780	Immunoglobulin heavy variable 3-7	IGHV3-7	118940000	86090000	0	39172000	196040000	468420000	80762000	0	190150000	165390000	325060000	169040000	0	0	203860000	220980000	0	0	0	0	65255000	95016000	0	0	134710000	0	118260000	188770000	0	141890000	236900000	166550000	65409000	57338000	79858000	119530000	71085000	242820000	215880000	46862000	0	225090000	95002000	106400000	45236000	35123000	0
P01833	Polymeric immunoglobulin receptor	PIGR	0	0	0	0	7223000	0	0	0	0	0	0	4656300	0	0	0	0	0	11505000	0	0	0	0	7599000	0	0	0	0	0	0	0	0	3856800	3553200	0	0	0	0	0	8428700	8267400	9922800	0	6052300	0	0	0	0
P01834	Immunoglobulin kappa constant	IGKC	355510000	1161500000	2179600000	1791400000	1.44E+09	1.83E+09	1596100000	996040000	1552400000	2454200000	2160500000	894870000	1296300000	1342500000	1093700000	1615300000	793950000	2.54E+09	6.62E+09	1177400000	1134500000	786860000	1176200000	1030200000	996760000	1501200000	2183600000	2257400000	2466800000	1908300000	3133100000	6462500000	1199100000	848860000	1.37E+09	1.80E+09	2216800000	2308400000	1160100000	2194700000	795810000	1550500000	1028600000	1108700000	472490000	458180000	472230000
P01857	Immunoglobulin heavy constant gamma 1	IGHG1	2483400000	1696600000	2624600000	1207500000	1142100000	4080900000	1674100000	1123200000	1980200000	1926800000	3464700000	2021100000	1662600000	1558600000	1044800000	1284500000	2015700000	1307200000	8787700000	1268500000	715400000	790500000	909410000	1442400000	2649700000	863140000	1368200000	1994800000	1789800000	1.03E+09	1.38E+09	1429700000	1496900000	1214100000	1775600000	2601700000	1330500000	1845500000	1891300000	1191900000	2055800000	1.89E+09	1.65E+09	2160600000	476010000	1029800000	507240000
P01859	Immunoglobulin heavy constant gamma 2	IGHG2	308530000	184400000	345780000	228450000	221450000	987230000	376950000	168860000	300970000	414020000	516230000	501690000	665490000	727300000	276330000	472540000	923040000	385160000	3086400000	383740000	221980000	224950000	338020000	527490000	829630000	248130000	533780000	958180000	281800000	228390000	391280000	531270000	244170000	168850000	477320000	543310000	262710000	315180000	278610000	293450000	255940000	463980000	317060000	328240000	73404000	230920000	249290000
P01860	Immunoglobulin heavy constant gamma 3	IGHG3	66168000	228110000	761030000	0	98579000	143830000	95361000	112290000	341480000	168110000	0	180620000	259300000	453140000	114720000	135950000	272530000	51040000	258430000	132470000	95721000	0	73437000	0	9529800	95244000	206920000	147050000	0	0	49301000	23865000	32374000	221340000	972120000	0	90117000	372680000	109040000	0	164780000	266170000	65580000	123350000	19139000	128890000	88733000
P01861	Immunoglobulin heavy constant gamma 4	IGHG4	66461000	0	80177000	122480000	70252000	134020000	196830000	0	44642000	137820000	47174000	123340000	41106000	37081000	29526000	148150000	349250000	64611000	1462500000	37829000	9843900	25699000	40138000	92944000	0	141870000	142310000	703090000	0	39651000	117790000	160150000	25028000	100910000	65097000	34451000	46620000	258570000	94507000	72854000	39067000	59425000	97882000	0	0	31525000	0
P01871	Immunoglobulin heavy constant mu	IGHM	306470000	1095400000	418880000	985640000	3960700000	1034600000	339050000	570100000	9.37E+08	1.31E+09	1716200000	1159800000	1458900000	1203900000	1530900000	2933800000	1957400000	1620800000	7556600000	271830000	393220000	383510000	764430000	505450000	1237400000	1059400000	468410000	1064600000	783840000	1103400000	628820000	7.78E+08	1.42E+09	366740000	270280000	403590000	360800000	2242200000	838500000	160930000	1479700000	2466800000	647630000	830480000	250450000	382710000	235150000
P01876	Immunoglobulin heavy constant alpha 1	IGHA1	850740000	1509500000	2126400000	2080200000	1466400000	3132600000	666860000	662480000	1577100000	3201200000	1488200000	612740000	1439900000	1261600000	655600000	1354100000	2451700000	2.74E+09	7.73E+09	721510000	1036800000	1391900000	2366500000	1174600000	1857100000	782300000	1689600000	2143700000	2412500000	2028800000	2669400000	6027300000	902340000	503570000	1012200000	1959500000	1931600000	3160600000	1754600000	3402900000	1502500000	1716500000	1374400000	2199100000	1329900000	1181400000	794730000
P01889	HLA class I histocompatibility antigen, B alpha chain	HLA-B	24541000	0	0	6239500	32590000	0	0	39888000	0	0	0	27879000	0	0	28020000	0	0	36309000	19448000	16501000	0	14573000	0	26596000	0	4360000	2148800	0	0	0	0	11608000	0	18945000	18278000	17362000	11057000	12400000	0	0	0	0	22455000	0	15382000	0	29548000
P01903	HLA class II histocompatibility antigen, DR alpha chain	HLA-DRA	0	10966000	0	0	0	0	0	0	0	0	0	0	0	0	0	0	0	0	0	4826500	0	0	0	0	0	0	0	0	0	0	0	0	0	0	0	0	6403700	0	0	0	0	6203100	0	0	3378800	0	0
P01911	HLA class II histocompatibility antigen, DRB1 beta chain	HLA-DRB1	0	17439000	5822400	17923000	6273800	2234500	0	4171600	0	11526000	0	0	0	0	18907000	13661000	0	11203000	0	0	0	0	16990000	0	0	0	0	0	0	0	0	0	0	0	0	19847000	0	9127600	0	0	0	0	0	0	0	0	0
P02008	Hemoglobin subunit zeta	HBZ	0	0	0	0	0	0	0	0	0	0	0	0	0	0	0	0	0	0	0	0	0	0	0	0	0	0	0	0	0	0	15003000	0	0	8435200	0	0	0	0	0	0	0	0	0	0	0	0	0
P02042	Hemoglobin subunit delta	HBD	8.33E+08	1.38E+09	1356300000	1217700000	996830000	496180000	299720000	757770000	3072500000	2277900000	535840000	5474100000	2705400000	3033700000	586430000	1041300000	1076400000	1093900000	867860000	259330000	827700000	5274900000	958870000	1382100000	271420000	289330000	474540000	8.78E+08	1.21E+09	741120000	1225900000	440940000	194540000	3809200000	1679300000	512230000	5658700000	6.58E+08	1.81E+09	685310000	1689500000	731350000	694360000	182270000	1852700000	1.68E+09	1.72E+09
P02144	Myoglobin	MB	39400000	40542000	22971000	17336000	9654800	17785000	27632000	45525000	47151000	37729000	61635000	37991000	32598000	20591000	24965000	17943000	11904000	45054000	15381000	25975000	18223000	52196000	20220000	18114000	27597000	29334000	29981000	37939000	25469000	0	48480000	20196000	11780000	25793000	36442000	34432000	25162000	59273000	29142000	403400000	62866000	10080000	69762000	11279000	8931900	20128000	44478000
P02462	Collagen alpha-1(IV) chain	COL4A1	0	0	0	0	0	0	0	0	0	0	0	0	0	0	0	0	0	0	0	0	0	0	0	0	0	0	0	0	0	0	0	0	0	0	0	0	0	0	0	0	0	0	0	0	0	0	0
P02545	Prelamin-A/C	LMNA	0	0	0	0	0	0	0	0	0	0	0	0	0	0	0	0	0	0	0	0	0	0	0	0	0	0	0	0	0	0	0	0	0	0	0	15926000	0	0	0	0	0	0	0	0	0	0	0
P02549	Spectrin alpha chain, erythrocytic 1	SPTA1	4173000	8710700	1928900	1054200	2819900	0	3233000	0	29601000	24186000	0	190050000	32915000	169150000	0	1940400	3860400	1440600	0	3128500	0	183060000	2304000	0	3102400	542610	0	3527900	3101300	0	2090600	0	0	279520000	2584900	11961000	159390000	1628700	28261000	0	5388000	732370	0	5780000	3961500	17749000	5729700
P02647	Apolipoprotein A-I	APOA1	5.08E+10	3.93E+10	3.32E+10	4.51E+10	4.29E+10	3.88E+10	5.12E+10	3.48E+10	4.63E+10	4.39E+10	3.71E+10	2.67E+10	2.83E+10	3.04E+10	4.92E+10	3.70E+10	2.95E+10	3.90E+10	3.27E+10	3.85E+10	4.93E+10	4.24E+10	3.27E+10	3.46E+10	4.98E+10	4.74E+10	7.11E+10	5.81E+10	5.59E+10	7.69E+10	4.90E+10	4.81E+10	3.75E+10	3.45E+10	4.04E+10	3.60E+10	2.35E+10	5.25E+10	4.80E+10	2.60E+10	3.33E+10	4.15E+10	3.24E+10	5.04E+10	3.14E+10	3.37E+10	5.12E+10
P02652	Apolipoprotein A-II	APOA2	2.62E+10	2.49E+10	2.85E+10	2.45E+10	1.95E+10	2.42E+10	3.58E+10	2.04E+10	2.08E+10	2.67E+10	1.79E+10	1.21E+10	2.88E+10	1.79E+10	2.40E+10	2.58E+10	2.11E+10	2.63E+10	2.19E+10	1.97E+10	2.29E+10	2.28E+10	2.05E+10	2.40E+10	2.27E+10	2.42E+10	4.05E+10	3.07E+10	5.39E+10	5.34E+10	2.10E+10	1.91E+10	2.26E+10	1.81E+10	2.22E+10	2.42E+10	1.43E+10	2.49E+10	2.47E+10	2.11E+10	1.93E+10	2.06E+10	2.50E+10	2.65E+10	2.04E+10	1.70E+10	2.46E+10
P02654	Apolipoprotein C-I	APOC1	1.19E+10	8861100000	8.09E+09	1.34E+10	1.51E+10	1.09E+10	1.33E+10	1.02E+10	1.08E+10	1.27E+10	9554800000	7865100000	8704900000	7.77E+09	1.28E+10	8851400000	6.27E+09	1.09E+10	8.19E+09	1.06E+10	1.14E+10	7399900000	6988100000	8.47E+09	1.38E+10	1.26E+10	2.07E+10	1.41E+10	1.10E+10	2.77E+10	9.74E+09	1.28E+10	7754700000	6874200000	9155600000	4838200000	5.38E+09	1.25E+10	1.49E+10	9.72E+09	1.03E+10	1.14E+10	8.30E+09	1.17E+10	9135600000	8.27E+09	1.27E+10
P02655	Apolipoprotein C-II	APOC2	9.98E+09	1.65E+10	7.45E+09	2.60E+10	1.44E+10	1.01E+10	1.54E+10	4887300000	7662900000	6.92E+09	1.16E+10	6.39E+09	6502300000	7477700000	9015300000	9155900000	6587400000	6340100000	9.70E+09	1.18E+10	1.19E+10	8.05E+09	1.55E+10	1.56E+10	1.11E+10	1.46E+10	1.11E+10	1.41E+10	2.32E+10	3.86E+10	1.57E+10	1.91E+10	1.68E+10	1.20E+10	1.20E+10	7.73E+09	1.01E+10	1.87E+10	2.20E+10	1.22E+10	1.51E+10	7.12E+09	1.32E+10	1.66E+10	1.55E+10	2.04E+10	1.52E+10
P02656	Apolipoprotein C-III	APOC3	8.04E+09	1.29E+10	4.82E+09	1.32E+10	1.27E+10	1.03E+10	1.81E+10	6.10E+09	1.36E+10	9.57E+09	1.05E+10	9915100000	8372800000	5.32E+09	1.00E+10	5.80E+09	1.05E+10	7.96E+09	9.57E+09	7427700000	9.07E+09	1.02E+10	8551100000	9.02E+09	1.53E+10	6.80E+09	1.31E+10	1.24E+10	9.77E+09	2.48E+10	1.28E+10	1.01E+10	1.38E+10	9.96E+09	1.52E+10	8.02E+09	5.92E+09	1.88E+10	3.60E+10	5.79E+09	1.14E+10	9416600000	5.29E+09	1.03E+10	8.62E+09	1.81E+10	1.67E+10
P02675	Fibrinogen beta chain	FGB	219080000	119290000	112810000	103180000	200330000	40881000	76018000	192320000	77281000	193760000	360220000	110600000	61620000	164960000	195070000	159340000	125310000	93320000	149830000	240250000	222040000	1.14E+09	4.00E+09	208790000	126930000	181520000	101290000	184550000	153180000	73703000	90690000	142550000	3.39E+08	4.23E+10	278940000	199760000	266840000	196500000	61898000	959360000	342800000	176840000	257600000	118440000	144790000	59839000	72051000
P02679	Fibrinogen gamma chain	FGG	190040000	117830000	78832000	122920000	195870000	39285000	97220000	194920000	68124000	175100000	355880000	80644000	101730000	154790000	195940000	161710000	106640000	97225000	201880000	339430000	249100000	888210000	2996900000	197400000	138570000	192890000	162200000	287410000	231940000	127610000	109060000	173040000	2.44E+08	2.78E+10	331030000	180140000	297150000	181250000	61180000	873640000	231270000	189350000	214200000	80471000	121470000	83612000	85878000
P02686	Myelin basic protein	MBP	78543000	14625000	44447000	14976000	0	0	20257000	5469300	0	0	22199000	0	21653000	9360600	33138000	32899000	119190000	16980000	50831000	27326000	38371000	16420000	0	9393100	20644000	0	0	0	0	0	0	0	13800000	0	0	13739000	0	0	0	0	0	20918000	0	0	0	0	0
P02724	Glycophorin-A	GYPA	0	0	0	0	0	0	0	0	0	0	0	0	0	0	0	0	0	0	0	0	0	0	0	0	0	0	0	0	0	0	0	0	0	0	0	0	0	0	0	0	0	0	0	0	0	0	0
P02730	Band 3 anion transport protein	SLC4A1	57760000	43518000	29791000	39150000	53990000	17611000	7986100	92015000	56686000	56856000	13774000	138190000	70673000	168190000	11401000	17865000	16146000	14689000	11125000	7619400	11947000	131700000	24452000	17111000	8390100	6683600	14014000	46495000	85952000	4187100	20975000	18907000	7716700	230150000	32136000	6696100	120340000	11552000	62521000	6286600	29836000	11409000	2831300	1565800	47462000	51137000	42066000
P02741	C-reactive protein	CRP	125730000	148490000	982870000	441220000	3234900000	9.37E+08	1.83E+08	263970000	119480000	625310000	1722600000	634680000	199450000	87929000	726740000	6627600000	369220000	111440000	2.68E+08	1.03E+10	1440800000	0	6561900000	1452500000	1690400000	2843100000	455330000	595610000	766700000	130380000	1163100000	4763800000	5167400000	500540000	335980000	86244000	4714900000	2289700000	2.36E+08	1.96E+10	1.06E+10	1445400000	135780000	1825700000	1156400000	117760000	690870000
P02743	Serum amyloid P-component	APCS	9528200000	8916600000	9.96E+09	1.04E+10	9425100000	9350700000	9978800000	7229500000	8900500000	8949400000	8298700000	6288700000	8955200000	4.68E+09	1.16E+10	1.01E+10	9579700000	5515200000	8905600000	5875200000	6589100000	3942500000	8.03E+09	1.20E+10	8089200000	7.06E+09	1.08E+10	1.14E+10	1.50E+10	1.31E+10	9.17E+09	1.13E+10	1.09E+10	6410200000	9109200000	7568700000	7580300000	8415400000	9941100000	6064800000	7.94E+09	1.12E+10	8274500000	8979400000	5968900000	9.29E+09	1.20E+10
P02745	Complement C1q subcomponent subunit A	C1QA	4.28E+09	7.02E+09	6.60E+09	7640100000	8961200000	6524600000	4685700000	5120600000	5.59E+09	6.78E+09	5.71E+09	7.85E+09	5525100000	7734700000	9.00E+09	1.02E+10	6669500000	4.16E+09	6.46E+09	7103600000	9.33E+09	6.26E+09	5656100000	6585900000	7.04E+09	1.03E+10	6.10E+09	7922300000	7359100000	6142100000	7.67E+09	6.78E+09	7585400000	9.38E+09	1.25E+10	1.05E+10	1.16E+10	1.07E+10	8.23E+09	5.18E+09	7003100000	7005800000	6.61E+09	3.92E+09	6176700000	6578900000	9941800000
P02746	Complement C1q subcomponent subunit B	C1QB	5842700000	4895200000	6210700000	5495200000	8557900000	5.09E+09	5.00E+09	5480800000	6454400000	6227400000	6300300000	4584500000	8669100000	7452600000	6922100000	9493900000	6998600000	7771200000	7541600000	6782200000	7059100000	3847500000	5546300000	6645200000	5207400000	7944800000	8984900000	7575200000	9.27E+09	1.23E+10	5.70E+09	6622100000	8039800000	3734400000	5169100000	6863900000	5188100000	8019600000	6745400000	5112400000	4701300000	7.07E+09	5.43E+09	5134900000	4375300000	7387600000	4632900000
P02747	Complement C1q subcomponent subunit C	C1QC	6665200000	7145600000	7273500000	8380300000	8582400000	9055600000	8763400000	8.71E+09	1.11E+10	1.02E+10	6.83E+09	5.71E+09	9843200000	9921400000	7.89E+09	1.20E+10	1.02E+10	9170500000	8717800000	6706300000	7.99E+09	5.38E+09	5560300000	7843800000	7414100000	7.18E+09	1.09E+10	8.69E+09	1.12E+10	1.21E+10	7.02E+09	1.14E+10	7.88E+09	5.47E+09	5.58E+09	6780600000	5.49E+09	1.06E+10	8423100000	8084600000	8.23E+09	1.12E+10	8506100000	8728300000	5.34E+09	1.10E+10	7882300000
P02749	Beta-2-glycoprotein 1	APOH	1.82E+10	2.34E+10	2.48E+10	2.76E+10	2.23E+10	1.68E+10	2.00E+10	1.90E+10	1.66E+10	1.78E+10	1.33E+10	1.25E+10	1.91E+10	1.37E+10	1.52E+10	2.53E+10	1.07E+10	1.98E+10	9.03E+09	1.45E+10	1.68E+10	1.34E+10	1.51E+10	1.71E+10	1.18E+10	1.92E+10	3.99E+10	2.51E+10	2.48E+10	2.89E+10	2.69E+10	1.80E+10	2.91E+10	2.00E+10	2.13E+10	1.97E+10	1.22E+10	1.91E+10	1.97E+10	2.27E+10	1.97E+10	2.77E+10	2.31E+10	2.76E+10	1.73E+10	2.67E+10	2.33E+10
P02750	Leucine-rich alpha-2-glycoprotein	LRG1	4365200000	6531300000	7.03E+09	5.61E+09	6.66E+09	5582600000	4582900000	6560200000	5275900000	7078700000	7381600000	4958800000	5846500000	6606500000	4.93E+09	5.79E+09	7.08E+09	6.04E+09	5.18E+09	9830800000	7328900000	5536900000	8845200000	6999600000	5554300000	5952800000	4957400000	5971200000	4157100000	8365800000	5.39E+09	1.01E+10	8213900000	8.09E+09	6.77E+09	6142900000	8408400000	6615100000	4.00E+09	1.69E+10	9850100000	7340100000	7037700000	6668600000	3921500000	7.21E+09	7.31E+09
P02751	Fibronectin	FN1	7016100000	9.86E+09	1.19E+10	9222200000	8.31E+09	1.08E+10	8.11E+09	8.43E+09	7636400000	7434900000	9.44E+09	7.71E+09	7.57E+09	1.00E+10	1.49E+10	1.04E+10	1.46E+10	1.00E+10	1.08E+10	3829500000	8778800000	7.67E+09	1.28E+10	1.38E+10	1.79E+10	3.90E+09	1.42E+10	9.96E+09	1.27E+10	8610700000	6733900000	6860100000	7017600000	5805700000	5798200000	9930200000	7534400000	6912800000	7100600000	6.77E+09	1.17E+10	9853800000	9711200000	7.21E+09	1.10E+10	6.79E+09	1.25E+10
P02753	Retinol-binding protein 4	RBP4	4216300000	5337800000	5516800000	3483200000	4683200000	5149400000	5362400000	3818800000	5950300000	3.71E+09	6.69E+09	6744700000	8707200000	6296800000	6374800000	7182100000	7563100000	5549900000	6647300000	2104800000	3832400000	5555500000	2220200000	5015800000	3514500000	2204100000	6081300000	5385800000	9537700000	9128900000	4224700000	2972700000	2780200000	2.82E+09	3.36E+09	4693700000	3019900000	6392100000	4932500000	3313300000	3036700000	3190900000	3283100000	6060200000	2794700000	4330900000	3205300000
P02760	Protein AMBP	AMBP	3764800000	5000700000	3.92E+09	3.70E+09	3058400000	5281500000	4658900000	3066400000	6471400000	4144400000	4978100000	3000900000	3958300000	3480900000	4.97E+09	3.06E+09	5027500000	4426900000	5474500000	6.99E+09	4.53E+09	3673600000	4530900000	3773500000	3373300000	3410300000	4969900000	3542700000	4.39E+09	6.54E+09	1827800000	6557100000	3816600000	4873100000	3994900000	3851200000	2927200000	2513700000	3241900000	3683800000	3781300000	2.72E+09	4.87E+09	2143800000	2520700000	4.69E+09	3.97E+09
P02763	Alpha-1-acid glycoprotein 1	ORM1	2792300000	5322400000	6967500000	5973400000	9571500000	8743600000	9018800000	4876500000	6523500000	6.08E+09	1.08E+10	7415600000	8079800000	6367700000	6.89E+09	5.58E+09	9.62E+09	8184700000	8367800000	5.62E+09	1.05E+10	2.33E+09	9.66E+09	8629800000	3782100000	8759400000	7.35E+09	7.54E+09	9641100000	5191300000	5.51E+09	1.43E+10	1.15E+10	4754600000	8906900000	8726900000	8819600000	6453900000	4.80E+09	1.57E+10	9030100000	6994300000	7730300000	4455400000	7.77E+09	8.26E+09	7276300000
P02765	Alpha-2-HS-glycoprotein	AHSG	3.29E+10	2.61E+10	3.32E+10	3.11E+10	2.73E+10	1.85E+10	3.24E+10	2.09E+10	2.49E+10	2.73E+10	2.40E+10	2.37E+10	3.29E+10	3.64E+10	3.00E+10	3.08E+10	2.85E+10	5.72E+10	3.20E+10	1.46E+10	1.55E+10	2.06E+10	1.31E+10	2.22E+10	1.64E+10	1.60E+10	3.86E+10	2.43E+10	2.39E+10	2.34E+10	1.83E+10	2.11E+10	2.76E+10	1.74E+10	2.22E+10	2.68E+10	1.48E+10	1.63E+10	1.83E+10	1.83E+10	1.95E+10	2.17E+10	1.82E+10	2.75E+10	2.02E+10	3.84E+10	2.58E+10
P02766	Transthyretin	TTR	1.01E+10	7.07E+09	6.44E+09	1.03E+10	9898600000	9.76E+09	1.27E+10	5.84E+09	1.10E+10	1.05E+10	5.47E+09	1.28E+10	4.73E+09	5.97E+09	1.02E+10	7302600000	7100100000	4406200000	5135700000	7694100000	7257500000	8017900000	6816700000	8817300000	8082300000	6727100000	9.46E+09	1.02E+10	6.64E+09	9470800000	7990700000	9.56E+09	8.13E+09	6274600000	9308700000	9144200000	5.74E+09	1.05E+10	1.01E+10	6663700000	8.05E+09	1.03E+10	8.65E+09	1.32E+10	5.60E+09	1.12E+10	1.08E+10
P02774	Vitamin D-binding protein	GC	1.39E+10	1.50E+10	1.57E+10	1.60E+10	1.23E+10	1.29E+10	1.58E+10	1.18E+10	1.35E+10	1.71E+10	1.50E+10	1.11E+10	1.31E+10	1.41E+10	1.71E+10	1.06E+10	1.35E+10	1.63E+10	1.32E+10	1.24E+10	1.65E+10	1.10E+10	1.49E+10	1.58E+10	1.29E+10	1.21E+10	1.84E+10	1.52E+10	1.33E+10	1.68E+10	1.13E+10	1.68E+10	1.58E+10	1.41E+10	1.66E+10	1.17E+10	1.05E+10	1.33E+10	1.40E+10	1.82E+10	1.14E+10	1.30E+10	9.34E+09	1.92E+10	1.70E+10	1.72E+10	1.60E+10
P02775	Platelet basic protein	PPBP	3144700000	7.53E+09	2.47E+10	1658400000	1167800000	8367700000	6753900000	2875300000	5426900000	6.07E+09	4.06E+09	1033100000	643730000	2124300000	5355400000	2974600000	6364100000	1044600000	2940700000	8274500000	4094900000	2235400000	3266100000	5548100000	6.88E+09	2.82E+09	3.56E+09	4204900000	1148800000	1164900000	1173300000	3.42E+08	1.16E+10	283790000	8663400000	7518500000	4164400000	13584000	110190000	6930400000	1451500000	6758600000	7437600000	4.69E+08	8.92E+09	1.17E+10	5065600000
P10720	Platelet factor 4 variant	PF4V1	0	0	0	0	0	0	0	0	0	0	0	0	0	0	0	0	0	0	0	0	0	0	0	0	0	0	0	0	0	0	0	725030000	8247400000	0	1007500000	0	0	0	0	0	0	0	0	0	0	0	0
P02786	Transferrin receptor protein 1	TFRC	338800000	404240000	305180000	314550000	284880000	433570000	374790000	512490000	472110000	496320000	263620000	421640000	729070000	679680000	283380000	605260000	338600000	421550000	2.49E+08	3.61E+08	540290000	238840000	348040000	409060000	340340000	415830000	364560000	315810000	459940000	386740000	362420000	366100000	416970000	282210000	237170000	887070000	535520000	253910000	312230000	313720000	354350000	358960000	395130000	378300000	265040000	388480000	225930000
P02788	Lactotransferrin	LTF	16395000	16733000	91419000	31520000	50691000	60806000	56960000	156100000	112010000	78263000	49836000	155380000	83441000	141200000	52046000	285860000	47144000	6.46E+07	1.43E+08	10658000	86624000	61843000	443610000	48927000	33359000	155190000	13350000	200540000	102880000	50617000	142270000	91003000	445610000	17643000	131310000	81240000	256090000	18295000	81559000	71069000	200440000	214920000	79128000	154320000	53010000	20480000	93363000
P02790	Hemopexin	HPX	2.13E+10	1.49E+10	1.71E+10	2.37E+10	2.23E+10	2.22E+10	2.25E+10	2.06E+10	2.33E+10	2.42E+10	2.06E+10	1.78E+10	2.56E+10	2.37E+10	2.32E+10	2.36E+10	1.32E+10	1.88E+10	1.55E+10	1.33E+10	2.86E+10	1.77E+10	2.07E+10	1.75E+10	2.07E+10	2.05E+10	2.48E+10	2.73E+10	2.99E+10	2.93E+10	2.28E+10	3.03E+10	2.22E+10	1.73E+10	1.77E+10	2.04E+10	1.32E+10	2.23E+10	1.59E+10	1.98E+10	1.44E+10	1.76E+10	2.12E+10	2.46E+10	1.33E+10	1.31E+10	2.27E+10
P02792	Ferritin light chain	FTL	40606000	0	23996000	58160000	56292000	18600000	35679000	35932000	20142000	0	6055000	0	14587000	0	18508000	0	0	0	0	47413000	12015000	22352000	9235600	27106000	10813000	12359000	29260000	10399000	34530000	34059000	18384000	105020000	21241000	4307400	28088000	5539600	44057000	28392000	88100000	22103000	75665000	23471000	47100000	3431000	112670000	10054000	10338000
P02794	Ferritin heavy chain	FTH1	0	0	8169900	0	0	6092800	0	0	0	0	0	0	0	0	0	40595000	0	0	0	7495600	0	13037000	0	8992300	0	4683700	0	0	0	0	6133300	11091000	0	0	11702000	0	0	5060000	0	0	23800000	20877000	16868000	0	27325000	0	10948000
P02810	Salivary acidic proline-rich phosphoprotein 1/2	PRH1	0	0	0	0	0	0	0	0	0	0	0	0	0	0	0	0	0	0	0	0	0	0	0	0	0	0	0	0	0	0	0	0	0	0	0	0	0	0	0	0	0	0	0	0	0	0	0
P03923	NADH-ubiquinone oxidoreductase chain 6	MT-ND6	0	0	0	0	0	0	0	0	0	0	0	0	0	0	0	0	0	0	0	0	0	0	0	0	0	0	0	0	0	0	0	0	0	0	0	0	0	0	0	0	0	0	0	0	0	0	0
P03950	Angiogenin	ANG	6.29E+08	393270000	471170000	353040000	473460000	328820000	684210000	324530000	324950000	674690000	460800000	505860000	803100000	437640000	392940000	241330000	286720000	378930000	445510000	165820000	150530000	302830000	348030000	145720000	309900000	538120000	257380000	362810000	343430000	260800000	193560000	400670000	493300000	409020000	183170000	270980000	96918000	152490000	198940000	337990000	167860000	241130000	370540000	1683600000	378760000	1067200000	505790000
P03951	Coagulation factor XI	F11	773560000	887630000	1052700000	788770000	628950000	579740000	733200000	8.41E+08	1.00E+09	655410000	1396300000	803970000	1178300000	631560000	235540000	599600000	405160000	224280000	238230000	124410000	296060000	462360000	679180000	398660000	682500000	822120000	459230000	489150000	832950000	474600000	234260000	1060200000	741230000	498920000	188620000	300780000	234790000	264170000	357720000	122550000	390440000	190730000	425290000	1062600000	639970000	913190000	483220000
P03952	Plasma kallikrein	KLKB1	2507200000	3955100000	3959200000	3.99E+09	2.76E+09	3728200000	3988200000	3008600000	4359800000	3299100000	2822700000	3172100000	4.48E+09	2.65E+09	3505400000	3323500000	2288500000	2572500000	3393200000	2021200000	2167300000	3570900000	2250800000	3058500000	2502200000	2351500000	3139700000	2558600000	4316200000	4039400000	2762600000	4244300000	4097100000	1464700000	2995300000	3313600000	2043300000	3362400000	3317700000	2510900000	3430200000	2.78E+09	3.44E+09	4852700000	4233900000	5528700000	4144900000
P03956	Interstitial collagenase	MMP1	0	0	0	0	0	0	0	0	0	0	0	0	0	0	0	0	0	0	0	0	0	0	0	0	0	0	0	0	0	0	7088800	0	0	0	0	0	0	0	0	0	0	0	0	0	0	8171000	0
P04003	C4b-binding protein alpha chain	C4BPA	8.81E+09	7623300000	8435200000	8899300000	8915300000	6310900000	8.00E+09	8.18E+09	1.05E+10	1.10E+10	8262500000	8440700000	7674300000	6.14E+09	1.27E+10	1.03E+10	9950800000	9443800000	9594300000	8467900000	8555300000	5.93E+09	8.09E+09	1.01E+10	6582500000	7.62E+09	1.09E+10	1.03E+10	1.04E+10	1.36E+10	9127700000	9.99E+09	1.05E+10	7.96E+09	7211900000	6787500000	8.38E+09	6.35E+09	7226400000	7693600000	8010800000	7.26E+09	1.02E+10	8.95E+09	8.75E+09	1.15E+10	7611900000
P04004	Vitronectin	VTN	1.24E+10	1.47E+10	1.50E+10	1.32E+10	1.51E+10	1.41E+10	1.34E+10	1.35E+10	1.58E+10	1.55E+10	1.52E+10	9.67E+09	1.65E+10	1.45E+10	1.65E+10	1.78E+10	1.69E+10	1.85E+10	1.88E+10	1.07E+10	1.11E+10	8.93E+09	1.48E+10	1.68E+10	1.25E+10	1.18E+10	1.93E+10	1.62E+10	2.36E+10	1.92E+10	1.10E+10	1.33E+10	1.70E+10	9.33E+09	1.19E+10	1.22E+10	9.63E+09	1.18E+10	1.25E+10	1.32E+10	1.80E+10	1.35E+10	1.30E+10	1.94E+10	1.53E+10	1.64E+10	1.84E+10
P04040	Catalase	CAT	107420000	131870000	118500000	112390000	112080000	5.18E+07	4.80E+07	98276000	259300000	151400000	80572000	283650000	225690000	260600000	84341000	124230000	68721000	104760000	89547000	59798000	119660000	301280000	148190000	111620000	68055000	93851000	68006000	109040000	161270000	129050000	75714000	64120000	80528000	200740000	113420000	121070000	296800000	102260000	136250000	101800000	121330000	83688000	125750000	70148000	156470000	115730000	85301000
P04062	Lysosomal acid glucosylceramidase	GBA1	0	0	0	0	0	0	0	0	0	0	0	0	0	0	0	12648000	0	0	0	0	0	0	0	10993000	0	0	0	0	0	0	0.00E+00	1.10E+07	0	0	20871000	0	10315000	0	0	0	27158000	0	0	0	0	0	6982800
P04066	Tissue alpha-L-fucosidase	FUCA1	40655000	65325000	47250000	62054000	79123000	64353000	40974000	52351000	45755000	57560000	31676000	66297000	86774000	49209000	106720000	47556000	30127000	56159000	45907000	54732000	5361300	32748000	42966000	38007000	20446000	56145000	69756000	52169000	58817000	41242000	66810000	44578000	56854000	54498000	74175000	31812000	47062000	50949000	43368000	18682000	76563000	52577000	31543000	5913800	74280000	55957000	39378000
P04070	Vitamin K-dependent protein C	PROC	896260000	928230000	1144300000	673660000	855460000	919850000	992120000	746830000	915270000	564740000	1058700000	560650000	905730000	685520000	990750000	745890000	586670000	729350000	737160000	934950000	905570000	649250000	894140000	1210300000	944690000	772310000	726500000	683780000	823020000	781320000	949360000	1051100000	968700000	546880000	1377400000	863270000	532370000	672920000	872050000	468640000	895830000	979360000	865930000	901140000	1110600000	864620000	1446200000
P04075	Fructose-bisphosphate aldolase A	ALDOA	130640000	188260000	203790000	208720000	2.15E+08	1.51E+08	151500000	206850000	205530000	285640000	197220000	246250000	281180000	390350000	222360000	117680000	113240000	123670000	138090000	207270000	112040000	222590000	116670000	167770000	98401000	164480000	171070000	188210000	281100000	183030000	164440000	141190000	147870000	158850000	119470000	133710000	325650000	203310000	170710000	189930000	200810000	126110000	147110000	110070000	258630000	218970000	150070000
P04080	Cystatin-B	CSTB	0	0	0	0	0	0	0	0	0	0	0	0	0	13471000	0	0	0	0	0	0	0	11973000	0	0	0	0	0	0	0	0	17807000	19176000	0	0	0	28448000	13561000	0	15966000	22698000	10180000	10620000	23137000	0	0	11471000	0
P04083	Annexin A1	ANXA1	29858000	16091000	25161000	0	22951000	14036000	10710000	14086000	21704000	24317000	0	10339000	17649000	11670000	9851600	14716000	0	2851900	0	0	14697000	11809000	0	6694100	5930100	29316000	0.00E+00	1.60E+07	0	19412000	5100000	8145300	22475000	8541900	0	116660000	48688000	0	14169000	7898800	0	14736000	6657800	17065000	6947300	0	4654000
P04114	Apolipoprotein B-100	APOB	1.69E+10	1.79E+10	1.65E+10	2.04E+10	2.03E+10	1.84E+10	1.78E+10	1.14E+10	1.20E+10	1.31E+10	2.33E+10	2.06E+10	1.72E+10	1.96E+10	1.88E+10	1.82E+10	1.94E+10	1.90E+10	1.84E+10	3.57E+10	1.59E+10	1.40E+10	1.90E+10	2.03E+10	2.72E+10	1.91E+10	2.10E+10	1.78E+10	1.72E+10	3.16E+10	2.74E+10	2.71E+10	2.42E+10	2.87E+10	2.31E+10	1.72E+10	1.63E+10	1.97E+10	2.21E+10	1.10E+10	1.92E+10	2.55E+10	1.88E+10	2.66E+10	1.76E+10	1.81E+10	3.37E+10
P04156	Major prion protein	PRNP	24838000	23114000	0	0	0	11126000	13747000	0	0	12304000	0	44160000	0	0	0	13342000	0	0	0	20191000	29416000	0	19784000	0	0	0	25638000	0	0	0	0	14230000	0	0	7266000	0	0	0	0	0	0	16984000	22975000	0	0	0	0
P04179	Superoxide dismutase [Mn], mitochondrial	SOD2	40890000	38366000	22517000	25553000	0	29653000	42946000	36560000	44924000	54615000	25307000	29509000	34775000	22277000	37430000	26717000	16111000	0	26007000	24937000	21082000	44628000	14425000	33657000	25816000	39258000	0	36619000	27764000	0	29347000	10765000	15720000	11019000	51322000	28048000	50135000	42612000	40095000	48815000	27479000	37886000	31219000	0	56691000	40714000	24745000
P04180	Phosphatidylcholine-sterol acyltransferase	LCAT	9.16E+08	1.10E+09	1523400000	9.62E+08	1.24E+09	1439400000	1225800000	967270000	1096300000	1131800000	1.69E+09	1.08E+09	1266800000	881060000	1744300000	1369800000	1595300000	811470000	1244200000	859150000	1125400000	1388700000	1036900000	1473900000	1048600000	9.41E+08	1.50E+09	1202800000	1517700000	1493700000	1317700000	954830000	1695700000	1405900000	8.45E+08	1.52E+09	1276100000	1361400000	1493100000	1051800000	1075400000	1369700000	1400700000	1307700000	1309900000	1586700000	1203400000
P04181	Ornithine aminotransferase, mitochondrial	OAT	0	0	0	0	0	0	0	0	0	0	0	0	0	0	0	0	0	0	0	0	0	0	0	0	0	0	0	0	0	0	0	0	0	0	0	0	0	0	0	0	0	0	0	0	0	0	0
P04196	Histidine-rich glycoprotein	HRG	8113700000	9.40E+09	1.19E+10	6768500000	8020500000	7136100000	7311100000	6374500000	5582600000	5862300000	7049600000	5973200000	6366400000	6529200000	6721500000	6597200000	7.83E+09	1.10E+10	6.87E+09	5.19E+09	1.01E+10	5675100000	6270400000	7429700000	3769600000	5.84E+09	1.03E+10	6.04E+09	6911300000	7846600000	5984300000	6062300000	5410400000	6404900000	7299400000	6913800000	4932900000	6120700000	4825800000	4790200000	7890200000	5119400000	5757400000	4471200000	7.61E+09	1.14E+10	6425300000
P04211	Immunoglobulin lambda variable 7-43	IGLV7-43	0	0	0	0	0	0	0	0	0	0	0	193050000	0	0	0	0	190610000	0	0	0	0	0	0	218890000	0	0	0	0	0	0	0	0	0	0	0	0	0	0	0	0	0	0	0	0	0	0	0
P04216	Thy-1 membrane glycoprotein	THY1	0	0	0	0	0	0	23295000	12025000	25820000	0	0	14550000	0	8053100	0	0	0	0	0	31708000	0	0	13140000	0	0	2800500	0	0	0	0	12187000	0	0	11073000	9539700	0	0	0	0	33683000	0	26610000	0	30313000	0	0	0
P04259	Keratin, type II cytoskeletal 6B	KRT6B	0	0	0	23175000	5729800	15061000	0	0	0	0	0	0	0	41484000	0	0	0	0	0	0	0	0	0	0	0	0	0	0	0	0	0	19703000	19435000	0	17365000	42201000	8437900	0	22559000	0	4274700	0	39472000	0	4905000	0	0
P04275	von Willebrand factor	VWF	1987800000	1423700000	1331900000	1851500000	3588700000	1772900000	1052100000	2539600000	973360000	1.48E+09	3.01E+09	1841800000	1.53E+09	1.43E+09	1.09E+09	5.06E+09	2575200000	1817400000	3105600000	2460900000	3257400000	2037300000	2590100000	2893500000	2167400000	1.63E+09	2.34E+09	1.19E+09	1999500000	9.12E+08	2.43E+09	1365900000	1805200000	7.14E+08	1.87E+09	1929300000	2274700000	2794400000	1184400000	2.94E+09	3.27E+09	1625800000	1593500000	992410000	1822300000	831550000	947650000
P04278	Sex hormone-binding globulin	SHBG	1511900000	1783300000	556860000	272270000	847490000	223030000	923100000	1061400000	623020000	1391400000	1162400000	513100000	386200000	1216800000	332760000	744900000	1.01E+09	1.43E+09	636020000	1076500000	1274600000	2902800000	1293700000	578040000	1015200000	1210400000	2027200000	666820000	563490000	634480000	9.83E+08	1.51E+09	153070000	848520000	681670000	747810000	1.64E+09	1.05E+09	451210000	1238400000	636910000	976740000	1129100000	304570000	1088700000	499380000	437490000
P04406	Glyceraldehyde-3-phosphate dehydrogenase	GAPDH	151320000	89312000	171010000	70070000	110920000	215100000	76872000	172220000	236270000	126780000	95352000	515720000	220350000	421300000	93186000	86525000	61427000	69780000	191340000	36627000	68019000	134640000	34184000	77053000	6352200	164110000	44484000	118700000	77419000	81136000	77922000	132750000	146850000	219020000	125840000	75181000	450350000	64788000	52863000	96194000	69068000	130700000	81207000	83166000	153120000	83642000	124710000
P04424	Argininosuccinate lyase	ASL	17287000	6166000	16115000	9666200	28628000	0	30558000	10269000	0	0	12961000	4875400	26225000	0	63572000	22809000	11422000	3244100	0	24551000	8380500	16660000	0	12270000	0	6809600	22537000	0	33201000	0	5073700	10014000	5857700	7581800	7155300	22065000	8396000	6974300	11384000	0	7379400	32321000	10863000	0	149580000	0	8965100
P04430	Immunoglobulin kappa variable 1-16	IGKV1-16	0	0	0	0	0	0	0	0	0	0	0	0	0	0	0	0	0	0	0	0	0	0	0	0	0	0	0	0	0	0	0	0	0	0	0	0	0	0	0	0	0	0	0	0	0	0	0
P04439	HLA class I histocompatibility antigen, A alpha chain	HLA-A	187500000	121240000	203360000	1348700000	336400000	238920000	108350000	1316900000	133960000	90482000	63363000	1150300000	0	154260000	50042000	4.33E+08	1.29E+08	1089200000	139150000	998900000	932280000	1995700000	713280000	540290000	271670000	139450000	236370000	64539000	242810000	97273000	995980000	200860000	1108900000	898070000	202930000	76730000	191700000	182620000	1130500000	131510000	415570000	202540000	103800000	287810000	67848000	50226000	363920000
P04632	Calpain small subunit 1	CAPNS1	0	0	0	0	0	0	0	0	0	0	0	0	0	8718600	0	0	0	0	0	0	0	11652000	0	0	0	0	0	0	0	0	0	0	0	0	0	0	0	0	0	0	0	0	0	0	0	0	0
P04746	Pancreatic alpha-amylase	AMY2A	52517000	38450000	64201000	40287000	36346000	28312000	55947000	61120000	40737000	45353000	37994000	27679000	23787000	29108000	32270000	20822000	35964000	40694000	14688000	26427000	32847000	38959000	17622000	29743000	20423000	35584000	50085000	26717000	50084000	17036000	28221000	39012000	10260000	34855000	31917000	23189000	26291000	37783000	35514000	34232000	29394000	27617000	76824000	15129000	23841000	24756000	28037000
P04792	Heat shock protein beta-1	HSPB1	0	0	0	0	0	0	0	3326600	0	4511100	0	2982500	0	8830600	0	0	0	0	0	0	0	4103200	0	0	0	4169500	0	0	0	0	0	0	0	0	0	12531000	0	0	0	0	0	0	0	0	6201300	0	0
P04843	Dolichyl-diphosphooligosaccharide--protein glycosyltransferase subunit 1	RPN1	0	0	0	0	0	0	0	0	0	0	0	0	0	0	0	0	0	0	0	0	0	0	0	0	0	0	0	0	0	0	0	0	0	0	0	0	0	0	0	0	0	0	0	0	0	0	0
P04844	Dolichyl-diphosphooligosaccharide--protein glycosyltransferase subunit 2	RPN2	0	0	0	0	0	0	0	0	0	0	0	0	0	0	0	0	0	0	0	0	0	0	0	0	0	0	0	0	0	0	0	0	0	0	0	0	0	0	0	0	0	0	0	0	0	0	0
P04899	Guanine nucleotide-binding protein G(i) subunit alpha-2	GNAI2	57954000	43809000	39165000	45455000	32031000	58891000	43214000	22716000	0	0	51273000	33084000	27367000	0	0	0	0	0	0	0	0	0	0	0	0	0	0	0	0	31364000	0	0	28375000	0	14351000	0	18276000	0	0	0	0	0	0	0	0	27727000	0
Q93077	Histone H2A type 1-C	H2AC6	0	0	0	0	0	0	0	0	0	0	0	0	0	0	0	0	0	0	0	0	0	0	0	0	0	0	0	0	0	0	22102000	0	0	0	0	0	3621400	0	0	0	0	0	0	8634100	0	0	0
P05019	Insulin-like growth factor I	IGF1	0	0	0	21830000	34011000	0	0	2346400	0	5941700	0	4152200	0	0	0	0	0	0	0	0	141520000	67149000	107120000	240840000	60945000	148270000	148750000	197130000	0	18802000	108530000	38524000	531120000	155750000	84250000	205340000	52347000	38634000	8652900	0	39617000	0	11485000	294560000	145620000	533190000	0
P05023	Sodium/potassium-transporting ATPase subunit alpha-1	ATP1A1	36183000	27703000	0	0	0	0	0	0	0	0	0	0	0	0	0	0	0	0	0	0	0	0	0	0	0	0	0	0	0	0	0	0	0	0	0	0	0	0	0	0	0	0	0	0	0	0	0
P05060	Secretogranin-1	CHGB	0	0	0	0	0	0	9725400	0	0	0	0	12865000	0	0	0	0	0	0	0	0	0	0	0	0	0	0	0	7470600	0	0	0	0	0	4108000	0	0	9309300	9656700	0	0	1754300	3465900	0	2449100	0	0	0
P05062	Fructose-bisphosphate aldolase B	ALDOB	154890000	115750000	248640000	170660000	184230000	84749000	315290000	89657000	118860000	49474000	89084000	42928000	268010000	78182000	403990000	103460000	111180000	194200000	199350000	104190000	136110000	385230000	60150000	202180000	115780000	108410000	196200000	161490000	406690000	171790000	213030000	87741000	67421000	63159000	75813000	216630000	70790000	166700000	151070000	39907000	116820000	113470000	169600000	111160000	1057400000	198470000	89099000
P05067	Amyloid-beta precursor protein	APP	281440000	242550000	405810000	191860000	198300000	165430000	243900000	175280000	245670000	210760000	214520000	262550000	161300000	211370000	208020000	300170000	347510000	253370000	282920000	220870000	114810000	93375000	123340000	228650000	271190000	156210000	242180000	221570000	211650000	304570000	274380000	198960000	297170000	24320000	270530000	189770000	160520000	186060000	234120000	158680000	208230000	198900000	194560000	260790000	166570000	352600000	276490000
P05089	Arginase-1	ARG1	0	0	0	8277400	0	0	0	0	0	0	0	12115000	9020800	8155800	0	0	0	0	0	0	0	5408600	0	0	0	0	5633600	0	0	0	7338800	17967000	0	0	0	0	10019000	0	7603700	0	0	6753100	0	0	8023300	0	0
P05090	Apolipoprotein D	APOD	2365700000	1392700000	1163200000	1995500000	1815200000	2116100000	1902300000	1623400000	1666100000	2289100000	1862800000	1708400000	2656500000	2327400000	1465700000	9.41E+08	1.87E+09	1338900000	999480000	2.92E+09	3.32E+09	1520400000	1.59E+09	1.86E+09	2096900000	2599900000	1905800000	1961600000	2778800000	9.62E+08	1.91E+09	1.46E+09	1.12E+09	1.76E+09	1.06E+09	1353200000	1401700000	2650200000	1444400000	1304900000	1242800000	1316500000	1916400000	837530000	828400000	852170000	848500000
P05106	Integrin beta-3	ITGB3	67615000	32822000	50125000	83383000	47192000	64448000	24497000	47485000	27281000	15111000	66556000	98557000	45453000	71132000	26745000	0	15437000	34001000	43245000	6604800	0	40583000	0	35816000	32688000	19099000	24067000	26368000	28821000	3433200	22622000	17328000	34273000	0	41566000	9592800	26155000	22435000	46298000	0	33073000	56845000	16825000	10691000	66134000	75470000	67243000
P05107	Integrin beta-2	ITGB2	67259000	106910000	57363000	41106000	68607000	99189000	68894000	91679000	72074000	54698000	24603000	44443000	55490000	42954000	26623000	48137000	38190000	31783000	46624000	57204000	57910000	122460000	146990000	47010000	93507000	84190000	54965000	114330000	97451000	62132000	39021000	25108000	72407000	54135000	66540000	72772000	105980000	66205000	65566000	42435000	77497000	33151000	40577000	101750000	76459000	84123000	66137000
P05109	Protein S100-A8	S100A8	0	41765000	0	0	0	69067000	56448000	121760000	173350000	119740000	28650000	87827000	61118000	37327000	47405000	60463000	16453000	19529000	25732000	18138000	0	0	0	14380000	19025000	60760000	0	104370000	32405000	65054000	0	16957000	33418000	107420000	13011000	18573000	42485000	16129000	22812000	40348000	0	40681000	12324000	0	26775000	27743000	30176000
P05121	Plasminogen activator inhibitor 1	SERPINE1	81495000	59634000	161630000	98813000	72073000	79091000	74992000	81101000	72723000	59561000	103020000	83845000	66279000	101850000	120200000	67176000	109900000	98354000	80366000	66152000	64519000	48206000	57783000	64674000	82901000	40094000	21039000	44517000	0	52930000	115080000	76462000	141630000	44885000	116870000	99530000	55581000	91013000	129270000	135780000	124720000	117540000	54203000	113540000	100520000	83261000	87211000
P05154	Plasma serine protease inhibitor	SERPINA5	708240000	639020000	758060000	462760000	471280000	776460000	897120000	495580000	545580000	400070000	579760000	467050000	741330000	398870000	150660000	172650000	168340000	202270000	173150000	176290000	229700000	690820000	208400000	71813000	472840000	607650000	243840000	165170000	248950000	150210000	144310000	408290000	490060000	873730000	134430000	306240000	118550000	274380000	171070000	82463000	177260000	274350000	283840000	734990000	447060000	780080000	919550000
P05160	Coagulation factor XIII B chain	F13B	1536500000	1443900000	1772200000	1394800000	1464700000	979540000	1716800000	984510000	1731900000	1.37E+09	1.37E+09	1908500000	1339900000	1090500000	1868400000	1114300000	1554700000	1336500000	1438900000	2342300000	1194900000	1.78E+09	1.23E+09	1805300000	1657400000	1529300000	2014300000	1326800000	1234100000	1776600000	1368900000	1.34E+09	1.57E+09	1644900000	1648800000	1840200000	1551900000	1725200000	2047900000	859030000	2061400000	1524500000	2147200000	2039200000	891570000	2273100000	1509800000
P05164	Myeloperoxidase	MPO	29114000	29845000	34264000	19641000	31452000	38747000	11862000	109090000	56950000	33250000	21674000	60211000	24999000	19590000	17246000	102730000	2709300	23670000	24203000	14284000	13777000	29480000	68694000	16476000	12103000	52050000	8388200	70815000	11519000	31845000	46173000	72214000	118730000	3410400	18325000	25190000	84574000	12157000	21587000	23415000	35169000	34537000	11503000	32494000	23850000	13838000	19410000
P05186	Alkaline phosphatase, tissue-nonspecific isozyme	ALPL	0	0	0	0	14804000	0	0	14813000	0	0	0	0	0	0	0	0	0	0	0	0	14255000	5966600	0	0	0	9298500	0	0	0	0	0	0	0	9555300	0	13152000	0	7719500	0	14637000	10343000	11503000	12975000	0	5783700	0	0
P05198	Eukaryotic translation initiation factor 2 subunit 1	EIF2S1	0	0	0	0	0	0	0	0	0	0	0	0	0	0	0	0	0	0	0	0	0	0	0	0	0	0	0	0	0	0	0	0	0	0	0	0	0	0	0	0	0	0	0	0	0	0	0
P05362	Intercellular adhesion molecule 1	ICAM1	1.12E+08	1.33E+08	221220000	154420000	136340000	117640000	136320000	164200000	116030000	137560000	116280000	131200000	141690000	159800000	114260000	142430000	129690000	141020000	173540000	118880000	174070000	144720000	124800000	141910000	117580000	202460000	142840000	170730000	189140000	117380000	164790000	141490000	190800000	94559000	216130000	185500000	255300000	175500000	181860000	306870000	183660000	162990000	170600000	204430000	268190000	182940000	200810000
P05386	Large ribosomal subunit protein P1	RPLP1	0	0	0	0	0	0	0	0	0	0	0	0	0	0	0	0	0	0	0	0	0	0	0	0	0	0	0	0	0	0	0	0	0	0	0	0	0	0	0	0	0	0	0	0	0	0	0
P05387	Large ribosomal subunit protein P2	RPLP2	0	0	0	0	0	0	0	0	0	0	0	0	0	8100200	0	0	0	0	0	0	0	0	0	0	0	0	0	0	0	0	7532900	0	0	0	0	0	0	0	0	0	0	0	0	0	0	0	0
P05388	Large ribosomal subunit protein uL10	RPLP0	0	0	0	0	0	0	0	0	0	0	0	0	0	0	0	0	0	0	0	0	0	0	0	0	0	0	0	0	0	0	19307000	0	0	0	0	0	6045200	0	0	0	0	0	0	0	0	0	0
P05543	Thyroxine-binding globulin	SERPINA7	3491200000	3.12E+09	2.70E+09	2923900000	2894200000	3678800000	3166600000	3783100000	3188900000	3234200000	3.02E+09	2.49E+09	3685500000	3964100000	2477500000	3929400000	2326800000	3962700000	3077900000	2721400000	4.23E+09	3.13E+09	3833300000	5713600000	2585900000	2858900000	4729700000	3049300000	5177800000	3558700000	3668100000	3034100000	4102800000	2194300000	3436600000	4277300000	2631600000	2.54E+09	2.44E+09	3830900000	3184200000	2660400000	4009100000	2901700000	2698700000	3300200000	2737900000
P05546	Heparin cofactor 2	SERPIND1	6492400000	9.76E+09	1.12E+10	6478600000	6523100000	7825200000	9522300000	6.55E+09	1.17E+10	7.79E+09	1.09E+10	8.85E+09	1.09E+10	8496800000	7.61E+09	1.18E+10	1.22E+10	9614700000	9508800000	5.92E+09	4.64E+09	5467100000	7769900000	9810700000	7303800000	8.65E+09	1.21E+10	1.17E+10	1.27E+10	9929600000	8.77E+09	1.21E+10	1.17E+10	8.92E+09	1.01E+10	1.03E+10	5.14E+09	8262800000	9816100000	8202300000	8.06E+09	9.18E+09	7.03E+09	1.12E+10	8.73E+09	1.34E+10	1.18E+10
P05556	Integrin beta-1	ITGB1	106690000	134220000	151270000	93989000	90171000	103310000	86670000	90250000	72434000	78748000	55090000	94185000	66622000	68648000	83672000	91064000	72061000	71787000	48574000	119030000	117320000	192770000	102290000	144150000	248990000	140560000	190140000	109100000	252770000	130430000	152120000	56722000	100340000	136430000	132020000	86313000	101360000	142670000	128890000	78255000	119940000	113750000	127980000	115970000	91305000	84453000	130690000
P05783	Keratin, type I cytoskeletal 18	KRT18	0	0	0	0	0	0	0	0	0	0	0	0	0	0	0	0	0	0	0	0	0	14300000	0	0	0	0	0	0	0	0	0	0	0	0	0	0	0	0	0	0	0	0	0	0	0	0	0
P05976	Myosin light chain 1/3, skeletal muscle isoform	MYL1	0	0	0	0	0	0	0	0	0	0	0	0	0	0	0	0	0	0	0	0	0	3860200	0	0	0	0	0	0	0	0	0	0	4940600	0	0	0	0	0	0	18636000	0	0	0	0	0	0	0
P06132	Uroporphyrinogen decarboxylase	UROD	0	0	0	0	0	0	0	0	0	0	0	0	0	0	0	0	0	0	0	0	0	0	0	0	0	0	0	0	0	0	0	0	0	0	0	0	0	0	0	0	0	0	0	0	0	0	0
P06276	Cholinesterase	BCHE	1367700000	1575600000	1812800000	1139100000	9.50E+08	1.15E+09	1.21E+09	1093800000	1300700000	1307200000	1165500000	993150000	1559800000	972160000	1679900000	1308800000	1.51E+09	1.20E+09	1051300000	749970000	1167900000	1690200000	929870000	1681400000	1.46E+09	1.02E+09	1280500000	1322400000	1526100000	1727600000	1257200000	739280000	1517800000	1344100000	1398300000	1744900000	1427300000	741260000	1495300000	1125600000	1637500000	1704100000	1557200000	1302200000	1583600000	2352800000	2071500000
P06280	Alpha-galactosidase A	GLA	0	0	0	0	0	0	0	0	0	0	0	0	0	0	0	0	0	0	0	0	0	0	0	0	0	0	0	0	0	0	0	0	0	0	0	0	0	0	0	0	0	0	0	2927000	0	0	0
P06310	Immunoglobulin kappa variable 2-30	IGKV2-30	212580000	0	0	0	0	0	0	0	338420000	0	0	0	0	0	0	0	0	0	0	0	0	262900000	0	0	0	0	0	0	0	0	284660000	0	0	0	0	0	0	0	0	0	240710000	0	0	458960000	0	0	0
P06312	Immunoglobulin kappa variable 4-1	IGKV4-1	64854000	149710000	55246000	88571000	135770000	113690000	61825000	37067000	79084000	65165000	192380000	70509000	55425000	47072000	59746000	190430000	155910000	111160000	406400000	80362000	82628000	74399000	77239000	206870000	237770000	105180000	130160000	219930000	104780000	151620000	178640000	202180000	103210000	93527000	76619000	100610000	161820000	214990000	166840000	39660000	99996000	212260000	123850000	201110000	61326000	109370000	42471000
P06331	Immunoglobulin heavy variable 4-34	IGHV4-34	0	54763000	0	0	88320000	0	0	0	0	0	0	52161000	0	221390000	0	0	0	0	420780000	0	0	70873000	36281000	0	0	0	0	0	0	0	91577000	132200000	0	0	59131000	0	103520000	221660000	0	0	73342000	121010000	62517000	46519000	0	0	0
P06396	Gelsolin	GSN	1.76E+10	9501400000	9556300000	9520500000	9.39E+09	1.14E+10	1.38E+10	1.26E+10	1.51E+10	1.38E+10	9.15E+09	1.03E+10	1.15E+10	1.08E+10	1.22E+10	4.92E+09	1.10E+10	1.08E+10	7731500000	8.86E+09	7.95E+09	9557100000	7679300000	9.11E+09	1.06E+10	1.00E+10	1.38E+10	1.41E+10	1.64E+10	1.12E+10	1.06E+10	8390900000	7.24E+09	7.68E+09	9400400000	9468100000	7.54E+09	1.02E+10	9144800000	5.73E+09	7.97E+09	1.01E+10	8.67E+09	9.34E+09	7295300000	9.14E+09	1.44E+10
P06576	ATP synthase subunit beta, mitochondrial	ATP5F1B	20779000	2683800	12907000	3891600	0	0	2471900	0	7477100	0	0	0	3022100	0	0	0	1631000	0	0	6638300	0	3961900	0	0	0	0	0	0	0	0	30499000	2455800	0	0	0	3022700	10131000	0	0	0	0	1490800	0	19138000	0	0	0
P06681	Complement C2	C2	5200900000	5893200000	6629100000	6.18E+09	4.96E+09	6213700000	4667700000	5091600000	6058600000	5940700000	5201500000	3997400000	5902700000	5541300000	4991700000	5762100000	4618200000	4618300000	5160500000	4.23E+09	4.99E+09	5.59E+09	5.75E+09	4978500000	4073700000	4434600000	5115300000	4989800000	5593700000	5.52E+09	4.89E+09	6472500000	6335200000	4694900000	5137100000	5.09E+09	5.24E+09	4.65E+09	4244600000	7091700000	5389700000	5780500000	5838300000	5853600000	6375600000	4139200000	4458400000
P06702	Protein S100-A9	S100A9	39745000	4.07E+07	6.00E+07	16808000	31431000	35779000	41241000	62821000	114060000	59477000	28516000	67789000	41657000	26772000	21790000	50074000	0	20240000	24562000	2871400	46992000	39647000	17865000	24693000	16622000	55001000	1451000	45328000	7880700	35259000	29132000	57212000	55249000	117800000	25787000	82578000	74677000	12119000	17696000	38508000	28726000	32474000	13537000	56102000	13011000	16104000	26274000
P06727	Apolipoprotein A-IV	APOA4	1.92E+10	1.11E+10	1.48E+10	1.12E+10	1.80E+10	1.56E+10	2.25E+10	1.71E+10	1.74E+10	1.85E+10	1.49E+10	1.15E+10	1.60E+10	2.14E+10	1.65E+10	1.94E+10	1.07E+10	2.07E+10	2.06E+10	1.46E+10	1.40E+10	1.76E+10	1.21E+10	1.28E+10	1.15E+10	1.32E+10	2.58E+10	1.64E+10	2.74E+10	3.80E+10	9053300000	9.95E+09	1.24E+10	1.69E+10	9753100000	8495600000	6.29E+09	1.63E+10	1.36E+10	7587600000	6.85E+09	1.80E+10	1.51E+10	1.77E+10	1.13E+10	9.92E+09	1.45E+10
P06732	Creatine kinase M-type	CKM	77879000	18222000	46842000	20524000	10331000	34007000	49974000	41911000	72392000	141410000	167090000	30553000	23133000	6402600	57387000	4073400	28937000	0	4450600	13792000	8.29E+06	5.80E+07	0	27557000	29832000	61772000	0	37930000	29983000	1916800	18009000	9859800	22624000	37854000	28600000	31727000	91600000	23241000	132540000	342310000	60310000	21546000	59625000	5703200	8354200	18086000	18122000
P06733	Alpha-enolase	ENO1	286370000	153360000	147630000	129930000	214190000	252100000	292290000	351890000	259670000	223680000	82161000	378930000	268090000	422820000	178570000	242540000	142190000	128050000	99788000	70389000	168300000	207710000	90227000	192920000	117510000	482840000	201420000	288530000	188180000	288080000	170130000	197450000	199800000	71236000	203400000	2.06E+08	4.93E+08	196530000	209200000	206250000	69412000	533810000	95107000	193750000	204720000	96750000	102970000
P06734	Low affinity immunoglobulin epsilon Fc receptor	FCER2	0	0	0	0	0	0	0	0	0	0	0	0	0	0	0	0	0	0	0	0	0	0	0	0	0	0	0	0	0	0	0	0	0	0	0	0	0	0	0	0	0	0	0	0	0	0	0
P06737	Glycogen phosphorylase, liver form	PYGL	13003000	19110000	16761000	35430000	25701000	0	38063000	27336000	116810000	39033000	4583400	48674000	39385000	0	43606000	36710000	25305000	17513000	16827000	0	0	31685000	0	124270000	0	36450000	0	68939000	11219000	5698600	25569000	0	24999000	125270000	2419100	37827000	61806000	6445300	21527000	76893000	0	25504000	18699000	17775000	274210000	7291100	5371900
P06744	Glucose-6-phosphate isomerase	GPI	44735000	34153000	41640000	10839000	46754000	26034000	51552000	46449000	54808000	40340000	26996000	68278000	41203000	75633000	29902000	47401000	0	0	28819000	13726000	36235000	39317000	33481000	24312000	18434000	52599000	18144000	30261000	7957600	23858000	28607000	39182000	50003000	0	24051000	36966000	50187000	30450000	24377000	20173000	11772000	34670000	42504000	50285000	32499000	32796000	26737000
P06748	Nucleophosmin	NPM1	0	0	0	0	0	0	0	0	4928600	0	0	0	0	0	0	0	0	0	0	0	0	0	0	0	0	0	0	0	0	0	21099000	0	0	0	0	0	0	0	0	0	0	0	0	0	0	0	0
P06753	Tropomyosin alpha-3 chain	TPM3	21799000	11960000	15475000	14014000	13792000	0	0	82448000	15613000	0	5559300	24755000	13793000	14370000	0	0	0	0	0	0	7706300	0	0	0	0	0	0	0	0	0	17686000	0	0	4871200	5573100	12213000	13629000	0	11657000	12249000	0	0	0	7070800	0	18514000	5428000
P06858	Lipoprotein lipase	LPL	21439000	30246000	7158700	7763400	0	0	11506000	9013700	0	12534000	11126000	0	0	5259500	0	0	11697000	0	0	15094000	9015800	0	6388800	0	0	0	0	0	0	0	6528100	0	0	0	0	11285000	8340400	0	0	0	2821500	6844800	0	0	0	0	0
P06865	Beta-hexosaminidase subunit alpha	HEXA	11152000	9367500	0	10904000	10321000	8643400	5900400	8182200	12156000	9336600	0	8890800	10385000	0	14822000	15633000	0	13231000	14408000	8502500	0	16039000	14200000	0	9870300	7301600	0	0	0	13664000	18632000	8519100	11701000	10478000	10672000	10975000	9416400	15787000	8408200	19812000	9203100	12661000	10091000	4377900	0	14781000	8463700
P07093	Glia-derived nexin	SERPINE2	0	0	0	0	0	0	0	0	0	0	0	0	0	0	0	0	0	0	0	0	0	0	0	0	0	0	0	0	0	0	0	0	0	0	0	0	0	0	0	0	0	0	0	0	0	0	0
P07098	Gastric triacylglycerol lipase	LIPF	0	0	0	0	0	0	0	0	0	0	0	0	0	0	0	0	0	0	0	0	0	0	0	0	0	0	0	0	0	0	0	0	0	0	0	0	0	0	0	0	0	0	0	0	0	0	0
P07108	Acyl-CoA-binding protein	DBI	0	37798000	0	0	27410000	0	0	90264000	0	0	21133000	0	0	0	0	0	0	0	0	0	0	32495000	0	0	0	0	0	0	0	0	0	45493000	0	0	0	0	32810000	0	30423000	0	46221000	0	0	0	0	34715000	0
P07148	Fatty acid-binding protein, liver	FABP1	0	14927000	35032000	0	0	19133000	0	25934000	0	0	0	13783000	31276000	0	0	21114000	9575200	29601000	29079000	25744000	26460000	20162000	0	0	0	0	0	0	21003000	0	0	0	0	13897000	22015000	17747000	21842000	0	9241300	24030000	30573000	16667000	0	0	19653000	0	21699000
P07195	L-lactate dehydrogenase B chain	LDHB	205080000	149350000	195700000	153630000	130810000	111820000	131010000	217720000	193300000	204340000	189650000	167310000	185820000	183700000	130440000	123700000	115430000	157950000	84442000	116290000	152220000	194800000	133440000	149370000	138070000	164090000	178480000	116240000	164110000	131470000	112390000	131220000	111850000	144240000	124760000	152070000	280300000	144360000	161360000	269060000	151380000	161990000	180780000	143190000	149410000	296540000	164290000
P07196	Neurofilament light polypeptide	NEFL	0	0	0	0	0	0	0	0	0	0	0	0	0	0	0	0	0	0	0	0	0	0	0	0	0	0	0	0	0	0	0	0	0	0	0	0	0	0	0	0	0	0	0	0	0	0	0
P07203	Glutathione peroxidase 1	GPX1	0	0	0	0	0	0	0	0	0	0	0	32486000	0	11322000	0	0	0	0	0	0	0	13427000	0	0	0	2936500	0	0	0	0	4460000	0	0	0	8261700	3056500	15399000	9367200	5682000	0	0	1991300	0	0	4956200	0	0
P07225	Vitamin K-dependent protein S	PROS1	6452400000	6543700000	6504500000	6165500000	5576100000	5940800000	6103200000	5.10E+09	6.26E+09	6399800000	6077400000	5922500000	5704400000	3884300000	6219900000	4820600000	5862800000	4.78E+09	4.27E+09	7.08E+09	5878300000	5223200000	5068200000	5296500000	4717200000	6711800000	7073300000	6784900000	7.37E+09	1.04E+10	6708900000	6578400000	6119600000	4898200000	5053700000	5092900000	5581400000	4528500000	5269800000	5369900000	5759600000	5586900000	5398800000	5239700000	5508600000	5262200000	6832200000
P07237	Protein disulfide-isomerase	P4HB	328030000	245510000	297180000	217960000	254030000	211530000	206750000	288030000	250900000	194140000	278190000	245270000	233930000	198690000	168010000	144670000	194100000	182830000	99660000	139410000	151130000	186470000	189990000	248420000	139520000	210580000	314900000	217390000	188010000	180550000	225710000	208760000	340990000	264970000	217800000	273280000	220280000	237810000	200210000	182600000	239470000	287010000	221580000	250920000	356650000	223150000	294280000
P07305	Histone H1.0	H1-0	0	0	0	0	0	0	0	0	0	0	0	0	0	0	0	0	0	0	0	0	0	0	0	0	0	0	0	0	0	0	0	0	0	0	0	0	0	0	0	0	0	0	0	0	0	0	0
P07307	Asialoglycoprotein receptor 2	ASGR2	36354000	46190000	37743000	38891000	34073000	48090000	33232000	0	27746000	32040000	37666000	27294000	46788000	69676000	52895000	0	55168000	0	73771000	85216000	50381000	49920000	113750000	110420000	97061000	99650000	71125000	0	80544000	83475000	0	89046000	42531000	69369000	35119000	84199000	55616000	76014000	38098000	88317000	37895000	37331000	96140000	59135000	47467000	0	35950000
P07327	Alcohol dehydrogenase 1A	ADH1A	0	0	0	0	0	0	0	0	0	0	0	0	0	0	0	0	0	0	0	0	0	3061800	0	0	0	0	0	0	0	0	0	0	0	0	0	0	0	0	0	0	0	0	0	0	6785100	0	0
P07333	Macrophage colony-stimulating factor 1 receptor	CSF1R	104940000	220830000	226930000	139590000	135260000	106230000	94536000	90561000	67313000	79670000	121840000	70788000	159440000	122370000	57562000	125100000	220920000	178350000	135310000	52295000	113630000	198950000	134660000	96003000	77067000	90459000	128960000	71451000	230890000	114580000	125900000	206210000	176110000	78829000	107830000	117700000	143990000	142310000	75805000	321870000	202740000	143760000	202920000	185480000	300110000	180480000	96787000
P07339	Cathepsin D	CTSD	48089000	45765000	108460000	86789000	104580000	41249000	54058000	53557000	52802000	51100000	67408000	35797000	49708000	47004000	62406000	71029000	39533000	73073000	161410000	55862000	37449000	58585000	40128000	28069000	33869000	21020000	30054000	66706000	21013000	102130000	57419000	34085000	86246000	38595000	100900000	41008000	63669000	87807000	58983000	165160000	71816000	73733000	59380000	60326000	99082000	38733000	51887000
P07355	Annexin A2	ANXA2	0	0	0	0	0	28019000	0	0	0	0	0	11569000	0	0	10200000	0	0	0	0	0	0	0	0	0	0	0	0	0	0	10165000	6819600	12563000	12482000	0	0	49360000	6869400	10494000	0	0	0	5487700	0	0	0	0	0
P07357	Complement component C8 alpha chain	C8A	2649500000	2328500000	3510400000	3.53E+09	2.13E+09	4442500000	3972200000	2828800000	2561600000	2737400000	3.12E+09	2.50E+09	3201800000	2047500000	4308700000	2961600000	3637100000	2243500000	2004200000	3674200000	2826500000	3041700000	3273800000	2479700000	2718700000	3220600000	3591300000	3.67E+09	3.95E+09	3918400000	3310700000	3703900000	4355500000	2861900000	3127100000	3301200000	3258700000	2843800000	2.52E+09	2.54E+09	2.05E+09	3335400000	2743900000	4718800000	2365600000	3765600000	2825200000
P07358	Complement component C8 beta chain	C8B	4076800000	3833200000	3698600000	4404300000	2981300000	4.80E+09	4.90E+09	4297100000	4684900000	5042500000	5920700000	3025900000	4877500000	3.29E+09	4.92E+09	4035200000	4797500000	3.32E+09	2.61E+09	4495400000	4623800000	3468300000	5794200000	5112100000	4801100000	4109800000	4483100000	3989200000	4317500000	4649400000	4611900000	4002300000	6063300000	3.35E+09	3.87E+09	4221100000	4458200000	4556500000	3487500000	3.57E+09	3.73E+09	4247500000	3522900000	6322400000	4824200000	3672700000	3340400000
P07359	Platelet glycoprotein Ib alpha chain	GP1BA	525670000	443330000	547930000	461060000	510320000	430670000	420520000	577280000	428390000	400390000	278390000	369260000	285710000	445170000	324990000	350210000	341390000	315890000	405360000	499630000	305610000	193440000	352340000	460690000	371420000	343150000	467150000	417430000	705900000	509950000	426450000	426970000	496700000	181880000	620300000	395620000	292440000	271360000	414820000	423490000	544870000	389250000	668490000	185990000	530940000	524810000	591920000
P07360	Complement component C8 gamma chain	C8G	4085400000	3157900000	4825200000	4815500000	3544100000	6437400000	5200500000	3843500000	5975900000	5618100000	5632900000	3808200000	5474400000	3.42E+09	5.20E+09	4.85E+09	5.96E+09	5.87E+09	5.06E+09	3310200000	3235500000	3136100000	5134500000	4965900000	3772300000	3506200000	2666700000	3706500000	3635500000	4064200000	3.61E+09	3.93E+09	5038300000	3143800000	2919300000	2765800000	4935800000	4641100000	2782800000	4901100000	3840900000	5.52E+09	3.27E+09	3836600000	4785100000	6482300000	4212400000
P07384	Calpain-1 catalytic subunit	CAPN1	13567000	15506000	7366100	0	7748900	16579000	8228900	20178000	14032000	13555000	11791000	13460000	9954800	25096000	7971300	7395000	0	0	0	4023100	15663000	22629000	9831500	12676000	9801300	6815300	0	12268000	0	14952000	5729600	0	10302000	13565000	2879800	8226700	18401000	14025000	11685000	4219300	7096500	16346000	21613000	0	7447300	15626000	13292000
P07437	Tubulin beta chain	TUBB	50501000	28921000	50566000	36142000	34998000	39741000	13020000	31743000	30559000	21780000	33897000	54019000	35493000	58122000	6765100	22463000	24449000	30856000	20829000	9895100	20225000	17257000	10491000	30739000	17426000	21386000	25449000	22643000	7899500	19565000	19498000	17258000	27709000	3063000	22525000	15293000	25231000	12515000	26039000	12318000	19331000	24254000	12773000	12224000	37517000	40104000	15546000
P07451	Carbonic anhydrase 3	CA3	16466000	4337500	4864800	5055300	6542500	0	0	0	20019000	0	30219000	12321000	12545000	18046000	7833500	2516000	0	6515200	0	0	0	52247000	13969000	0	0	0	0	6338800	14527000	0	15269000	0	4706100	22984000	9525500	5054200	29397000	0	24139000	365430000	15745000	0	59876000	0	0	0	0
P07476	Involucrin	IVL	0	0	0	0	0	0	0	0	0	0	0	0	0	0	0	0	0	0	0	0	0	0	0	0	0	0	0	0	0	0	0	0	0	0	0	0	0	0	0	0	0	0	0	0	0	0	0
P07585	Decorin	DCN	21747000	0	0	19993000	0	0	0	11205000	0	0	0	0	0	0	0	0	0	0	0	0	0	0	0	0	0	0	0	0	0	0	11685000	0	0	0	0	0	0	14705000	0	0	13851000	0	0	0	0	0	0
P07602	Prosaposin	PSAP	40190000	25283000	83161000	36280000	42094000	31445000	25152000	31993000	16993000	0	33590000	25201000	24316000	21731000	37621000	44034000	33157000	29586000	17994000	22131000	15668000	16171000	17078000	19484000	26365000	25500000	0	22610000	54039000	5916200	21407000	0	51647000	24799000	42390000	20416000	35123000	47583000	33359000	71832000	14777000	20979000	15633000	48818000	40279000	32568000	42796000
P07686	Beta-hexosaminidase subunit beta	HEXB	88968000	0	80469000	87399000	142270000	1.02E+08	1.32E+08	168110000	25200000	142220000	80683000	95270000	75510000	92538000	79232000	145410000	57563000	32603000	0	77882000	85564000	149170000	109710000	89659000	103990000	88660000	120440000	71492000	0	108140000	185470000	0	0	95772000	84999000	80788000	133170000	161810000	112760000	177830000	134520000	49487000	83527000	115400000	94648000	110250000	143010000
P07711	Procathepsin L	CTSL	0	0	13955000	20680000	0	0	0	14675000	0	0	0	13145000	13229000	0	17362000	27494000	0	0	23136000	19784000	17386000	15061000	0	14835000	24384000	16741000	0	22192000	0	0	15495000	0	10632000	13294000	10493000	12813000	17097000	16919000	10110000	23228000	15544000	7519200	18769000	0	8890400	13901000	1652400
P07738	Bisphosphoglycerate mutase	BPGM	11867000	11878000	17608000	18100000	6341200	0	1788300	16398000	31374000	25113000	12140000	103720000	48193000	59117000	13795000	27627000	11288000	17260000	13687000	13656000	13040000	77983000	38409000	22873000	0	0	6311900	17906000	17242000	25724000	15563000	11694000	10761000	44722000	23003000	13029000	73379000	15171000	19429000	18008000	19053000	14213000	19295000	0	32505000	17519000	20942000
P07741	Adenine phosphoribosyltransferase	APRT	0	0	0	0	0	0	0	0	0	0	0	0	0	10338000	0	0	0	0	0	0	0	0	0	0	0	0	0	0	0	0	0	0	0	0	0	0	0	0	0	0	0	0	0	0	0	0	0
P07814	Bifunctional glutamate/proline--tRNA ligase	EPRS1	0	0	0	0	0	0	0	0	0	0	0	0	0	0	0	0	0	0	0	0	0	0	0	0	0	0	0	0	0	0	0	0	0	0	0	0	0	0	0	0	0	0	0	0	0	0	0
P07858	Cathepsin B	CTSB	24898000	12865000	0	21183000	0	0	21797000	15965000	17462000	0	20639000	26207000	0	0	17686000	0	0	36286000	0	35883000	16994000	15554000	0	0	0	21312000	0	15750000	0	0	17351000	7115100	0	16783000	14539000	0	0	51075000	10901000	30592000	10568000	7462600	16404000	18279000	0	7774000	18429000
P07900	Heat shock protein HSP 90-alpha	HSP90AA1	23853000	11285000	23348000	0	20279000	15112000	14723000	20957000	19741000	15481000	42628000	36959000	17705000	25478000	15052000	0	9814300	0	5284800	13802000	0	21760000	23052000	10717000	0	26396000	0	20789000	21128000	11371000	13204000	3888800	4753700	10904000	12062000	22282000	38855000	14351000	12219000	15337000	18881000	8888500	9984600	13630000	24928000	13656000	16047000
P07910	Heterogeneous nuclear ribonucleoproteins C1/C2	HNRNPC	0	0	0	0	0	0	0	0	0	0	0	0	0	0	0	0	0	0	0	858960	0	2735100	0	0	0	0	0	0	0	0	11196000	0	0	0	0	0	4099400	0	0	0	0	0	0	19663000	0	0	0
P07911	Uromodulin	UMOD	16527000	18281000	24807000	23879000	0	27990000	0	0	12652000	26034000	0	19635000	0	0	0	20762000	25178000	0	0	0	12573000	0	11894000	16788000	16826000	0	29116000	18327000	0	0	0	0	0	16206000	0	36838000	21716000	18674000	14286000	15733000	14488000	25540000	0	0	35844000	21256000	0
P07942	Laminin subunit beta-1	LAMB1	50358000	40812000	37813000	40450000	37347000	39020000	51145000	35087000	41237000	36577000	51765000	38478000	39737000	40439000	31863000	25376000	34348000	43943000	25197000	69679000	33972000	50666000	58441000	29209000	63715000	24651000	49565000	35186000	47290000	36862000	39320000	34289000	24477000	48908000	24224000	32755000	37399000	44648000	32011000	98697000	43344000	42062000	48102000	20622000	40693000	41553000	31637000
P07948	Tyrosine-protein kinase Lyn	LYN	0	0	0	0	0	0	0	0	0	0	0	0	0	0	0	0	0	0	0	0	0	0	0	0	0	0	0	0	0	0	0	0	0	0	0	0	0	0	0	0	0	0	0	0	0	0	0
P07954	Fumarate hydratase, mitochondrial	FH	0	0	0	0	0	0	0	0	0	0	0	0	0	0	0	0	0	0	0	0	0	0	0	0	0	0	0	0	0	0	0	0	0	0	0	0	0	0	0	0	0	0	0	0	0	0	0
P07988	Pulmonary surfactant-associated protein B	SFTPB	32692000	54404000	41584000	23566000	38644000	0	41297000	28932000	26552000	45533000	7160600	15237000	17163000	27888000	0	8341500	61766000	47170000	23870000	34891000	42374000	37639000	16340000	18749000	66311000	30121000	36899000	10856000	48144000	0	28260000	6559000	0	28492000	38415000	23476000	122210000	47492000	37035000	123540000	34189000	12443000	20591000	0	13340000	8452300	23488000
P08123	Collagen alpha-2(I) chain	COL1A2	0	143240000	0	0	0	0	42019000	0	0	0	34712000	0	0	0	0	1605700000	0	0	0	0	0	0	0	1304600000	1218200000	0	216660	147310000	0	0	0	0	0	35990000	3023700	45177000	13798000	24679000	20285000	0	0	0	0	2140200	0	0	0
P08133	Annexin A6	ANXA6	2496900	0	0	0	0	0	0	1450700	1511100	3244100	0	2214200	0	0	0	0	0	0	0	0	0	0	0	0	0	0	0	0	0	0	1370400	0	1199500	0	0	0	20767000	0	0	0	0	0	0	0	0	0	0
P08185	Corticosteroid-binding globulin	SERPINA6	7.59E+09	1.12E+10	8865600000	8421400000	7.53E+09	1.17E+10	1.02E+10	8182900000	8415500000	8322300000	7983800000	6448200000	8471800000	7.90E+09	1.04E+10	1.01E+10	8884800000	7070600000	7331600000	5.59E+09	1.19E+10	1.17E+10	8.04E+09	1.02E+10	7.30E+09	1.03E+10	1.27E+10	1.21E+10	1.27E+10	1.29E+10	8054800000	9.90E+09	1.02E+10	8213800000	7682500000	7508200000	6257800000	1.00E+10	1.18E+10	1.37E+10	7585100000	9.44E+09	1.05E+10	8196800000	6925300000	9.22E+09	1.11E+10
P08195	Amino acid transporter heavy chain SLC3A2	SLC3A2	49481000	63137000	66523000	57411000	42403000	58265000	51530000	66008000	58614000	63677000	47189000	31725000	40589000	41634000	68376000	46399000	47641000	50184000	45807000	30811000	58855000	55180000	34531000	61849000	46920000	64419000	68507000	46929000	82365000	50704000	52044000	41904000	45172000	32681000	48195000	47437000	62949000	70533000	45842000	40935000	58845000	42068000	64147000	48419000	46743000	44414000	37239000
P08236	Beta-glucuronidase	GUSB	0	0	0	13164000	14009000	14797000	0	0	0	0	0	0	0	0	0	9396500	0	11098000	0	0	0	8649300	0	0	23924000	0	0	15046000	0	22422000	22059000	0	0	0	13407000	0	10525000	14973000	18627000	0	18736000	0	0	0	10813000	0	0
P08237	ATP-dependent 6-phosphofructokinase, muscle type	PFKM	0	0	0	0	0	0	0	0	0	0	0	0	0	0	0	0	0	0	0	0	0	7075900	0	0	0	0	0	0	0	0	0	0	0	0	0	0	0	4861900	0	0	0	0	0	0	0	0	0
P08238	Heat shock protein HSP 90-beta	HSP90AB1	0	0	0	0	0	0	0	0	0	0	0	7952100	0	20867000	0	0	0	0	0	0	0	0	0	0	0	0	0	0	0	0	12818000	0	0	0	0	0	0	0	0	0	0	0	0	0	0	0	0
P08246	Neutrophil elastase	ELANE	0	0	0	0	0	0	0	915310000	0	0	0	0	0	0	0	79265000	0	0	0	0	0	2767800	369080000	21519000	12152000	585940000	0	1067700000	0	0	545370000	86935000	0	0	0	16687000	0	0	0	26366000	0	0	0	0	2923300	0	0
P08253	72 kDa type IV collagenase	MMP2	86338000	71855000	77968000	73835000	85150000	61327000	71286000	84828000	56305000	67435000	46117000	51298000	60181000	60085000	42878000	82987000	69491000	98172000	50197000	126070000	70410000	127050000	65512000	155840000	118230000	54601000	92287000	76120000	54413000	56500000	52606000	51640000	38873000	73392000	58041000	102400000	84097000	90994000	57854000	94648000	51035000	62417000	68133000	54976000	60869000	45142000	56284000
P08254	Stromelysin-1	MMP3	4709100000	0	0	0	379600000	0	0	1116600000	2502700000	317930000	0	0	1470200000	1247200000	940410000	0.00E+00	4.49E+09	628250000	2678800000	642330000	899860000	543170000	0	3166600000	0	135740000	450510000	0	0	0	0	0	650170000	0	1659100000	0	0.00E+00	1.77E+09	394450000	452840000	0	3976500000	2422100000	0	112880000	0	385140000
P09210	Glutathione S-transferase A2	GSTA2	0	0	0	0	0	0	0	0	0	0	0	0	0	0	0	0	0	0	0	0	0	0	0	0	0	0	0	0	0	0	0	0	0	0	0	0	0	0	0	0	0	0	0	0	0	0	0
P08294	Extracellular superoxide dismutase [Cu-Zn]	SOD3	433010000	241180000	250320000	203360000	213260000	111220000	194590000	177350000	217850000	1244900000	188220000	93800000	232050000	187660000	94554000	133130000	113790000	252480000	96634000	198870000	167860000	181060000	166190000	94510000	95571000	192270000	1282400000	182270000	147550000	125990000	112330000	84248000	58672000	567580000	109060000	145030000	162060000	205770000	100670000	176620000	159550000	159230000	218830000	140880000	134810000	213560000	80322000
P08311	Cathepsin G	CTSG	45757000	22983000	32728000	42962000	25645000	35611000	0	141230000	68518000	0	37027000	42928000	19558000	0	0	68122000	17028000	22908000	32168000	0	31804000	57535000	92310000	0	0	44221000	0	62007000	0	42984000	74013000	66589000	67913000	7006500	11014000	24755000	123730000	12861000	18770000	12053000	35470000	32604000	12089000	45264000	16484000	29494000	27163000
P08319	All-trans-retinol dehydrogenase [NAD(+)] ADH4	ADH4	0	0	22278000	17464000	18463000	7776100	9058000	0	25954000	0	0	0	35934000	0	39809000	0	0	22750000	0	0	0	26560000	0	17515000	0	0	0	0	22826000	0	11486000	0	0	0	6051200	22757000	0	0	5748900	0	0	5820700	4800800	9386300	43760000	3587200	0
P08397	Porphobilinogen deaminase	HMBS	0	0	0	0	0	0	0	0	0	0	0	9747900	0	0	0	0	0	0	0	0	0	0	0	0	0	0	0	0	0	0	0	0	0	0	0	0	9501200	0	0	0	0	0	0	0	0	0	0
P08473	Neprilysin	MME	0	0	0	0	0	0	0	0	0	0	0	0	0	0	5841800	0	0	0	0	0	0	0	0	0	0	0	0	0	0	0	0	0	0	0	0	0	0	0	0	0	0	0	0	0	30601000	0	0
P08493	Matrix Gla protein	MGP	0	122950000	90686000	0	93355000	79132000	0	23360000	92683000	61477000	0	55374000	0	0	0	0	0	0	0	58301000	65953000	0	0	0	0	0	0	0	0	0	0	82285000	0	61777000	60076000	0	45260000	0	0	56867000	48318000	65832000	61088000	21993000	0	0	0
P08514	Integrin alpha-IIb	ITGA2B	151220000	96773000	97047000	177710000	92878000	187340000	91693000	147150000	66005000	39778000	148350000	221670000	117340000	169550000	46776000	107670000	147530000	114190000	180630000	17911000	73186000	80283000	62490000	173970000	122150000	77119000	111620000	121110000	107160000	65783000	80249000	53154000	120240000	19977000	108970000	27114000	73570000	66168000	146620000	50543000	121860000	133470000	66602000	51801000	272450000	204860000	157340000
P08519	Apolipoprotein(a)	LPA	2017300000	2423300000	711770000	228050000	513720000	538910000	1886900000	83419000	1577200000	3173500000	1235600000	6.71E+09	1.18E+10	713840000	1421700000	1372500000	3.57E+09	4.42E+09	2.73E+09	4.89E+09	2.16E+08	1.16E+09	2451900000	3.50E+09	6.66E+09	4272400000	354020000	292740000	3583200000	8084500000	4.24E+09	4.03E+09	1005100000	3579700000	978440000	2503800000	631310000	68414000	720390000	1256700000	7341500000	325980000	3851300000	2145200000	823020000	2.47E+09	1.58E+10
P08567	Pleckstrin	PLEK	28424000	22137000	0	0	8274900	30650000	0	89788000	0	0	8685400	21881000	13708000	59282000	2415900	0	31141000	0	0	3536600	13974000	3716400	8804000	12984000	25964000	5661600	0	8956500	0	0	30395000	10798000	11171000	67650000	13539000	54129000	11414000	7070400	18944000	7711900	8679300	16055000	4617000	0	32342000	29638000	0
P08571	Monocyte differentiation antigen CD14	CD14	1114400000	1168800000	819730000	670880000	1005200000	1255200000	935110000	776300000	896320000	7.76E+08	1.15E+09	599950000	713670000	1072300000	775110000	1154700000	882060000	821760000	1023700000	1248200000	980120000	853290000	1403500000	833230000	754190000	1166400000	902260000	792860000	1.04E+09	1.19E+09	9.65E+08	1.14E+09	1082900000	1281900000	1219800000	839550000	857310000	1052600000	616690000	2033600000	805680000	636700000	1265400000	5.84E+08	7.97E+08	786910000	418470000
P08572	Collagen alpha-2(IV) chain	COL4A2	0	0	0	0	0	0	0	0	0	0	0	0	0	0	0	0	0	0	0	0	0	0	0	0	0	0	0	0	0	0	0	0	0	0	0	0	0	0	0	0	0	0	0	0	0	0	0
P08575	Receptor-type tyrosine-protein phosphatase C	PTPRC	0	32216000	24789000	0	0	9277100	14325000	0	0	0	0	93347000	0	0	0	0	0	0	0	0	0	27191000	0	0	0	0	0	0	0	0	0	0	0	0	0	19191000	21439000	17093000	0	0	16552000	28360000	23660000	19183000	0	20335000	0
P08581	Hepatocyte growth factor receptor	MET	42612000	38184000	25905000	27410000	26470000	28480000	25839000	26966000	34229000	13864000	37123000	27504000	28819000	26348000	25512000	35520000	35543000	29199000	0	30079000	21699000	68127000	38712000	9480000	23305000	32885000	20959000	26762000	26923000	56047000	23870000	12324000	33328000	29872000	21068000	40723000	37943000	35477000	23748000	30634000	21696000	17303000	30838000	35260000	26744000	26496000	18428000
P08590	Myosin light chain 3	MYL3	0	0	0	0	0	0	0	0	0	0	0	0	0	0	0	0	0	0	0	0	0	0	0	0	0	0	0	0	0	0	0	0	0	0	0	0	0	0	0	0	0	0	0	0	0	0	0
P08603	Complement factor H	CFH	9639700000	8.85E+09	1.05E+10	1.13E+10	9747700000	9.25E+09	1.18E+10	9.16E+09	1.09E+10	9.26E+09	1.02E+10	7.12E+09	1.06E+10	7980800000	9.54E+09	1.08E+10	1.07E+10	1.18E+10	1.01E+10	9484900000	9112500000	8.17E+09	9.19E+09	1.01E+10	9.14E+09	9.65E+09	9.49E+09	1.13E+10	1.29E+10	1.11E+10	7.41E+09	1.00E+10	1.04E+10	7.95E+09	7.82E+09	7674200000	7955500000	7142100000	7086500000	8.41E+09	1.11E+10	1.19E+10	8.53E+09	1.21E+10	9.85E+09	1.22E+10	9904300000
P08637	Low affinity immunoglobulin gamma Fc region receptor III-A	FCGR3A	212310000	207230000	179950000	213330000	240020000	231270000	185170000	228720000	210020000	113900000	131930000	9.65E+07	2.87E+08	146310000	234710000	448160000	145090000	265630000	401750000	246740000	199900000	145100000	102550000	106820000	122280000	265210000	303620000	300220000	289260000	230210000	249210000	301410000	154440000	265820000	104120000	267110000	162860000	185350000	164190000	265940000	158350000	179870000	145690000	298930000	160100000	143470000	115580000
P08648	Integrin alpha-5	ITGA5	0	56674000	0	0	0	69065000	31671000	0	0	0	0	0	0	94762000	0	111210000	0	31035000	0	0	0	0	0	0	0	0	0	0	0	0	0	0	0	0	0	0	0	0	0	0	0	0	0	0	0	0	0
P08670	Vimentin	VIM	31794000	32947000	17922000	11203000	19619000	30929000	17241000	58298000	40745000	55854000	7943800	29813000	19917000	15856000	13339000	17632000	7234900	0	0	14330000	6624300	25094000	0	0	0	42066000	1351700	30403000	0	22648000	23437000	24570000	24487000	6349300	20163000	62310000	107020000	6951600	5990800	30416000	11542000	14975000	6873500	35534000	15237000	7496000	0
P08697	Alpha-2-antiplasmin	SERPINF2	8817300000	9.24E+09	8.97E+09	7.34E+09	6.63E+09	1.11E+10	7202400000	5837300000	5262600000	6522300000	8305100000	7020900000	5559500000	5598800000	9632300000	7033300000	7.91E+09	6.07E+09	5406900000	5186200000	8377400000	8829800000	6377100000	8355600000	7470300000	8872800000	7258100000	9.55E+09	1.04E+10	1.10E+10	9.82E+09	9.61E+09	1.03E+10	1.00E+10	7328300000	8268500000	7011800000	5026600000	8977400000	4765500000	6956100000	5949900000	5522400000	9754600000	7246200000	8059200000	9737700000
P08709	Coagulation factor VII	F7	97038000	156710000	219750000	141740000	2.23E+08	1.96E+08	1.67E+08	156420000	200450000	246260000	196740000	146170000	150190000	177480000	195680000	125430000	187090000	134150000	62173000	202280000	147720000	263240000	240290000	181060000	164520000	216190000	174950000	325280000	119530000	327900000	255290000	187030000	195760000	186520000	208250000	288300000	117580000	270630000	210540000	121880000	114780000	144230000	207270000	187300000	236220000	128760000	126930000
P08758	Annexin A5	ANXA5	0	0	0	0	0	0	0	0	0	0	0	0	0	0	0	0	0	0	0	0	0	0	0	0	0	0	0	0	0	0	0	0	0	0	0	10585000	9106500	5309200	0	0	0	0	0	0	0	0	0
P08833	Insulin-like growth factor-binding protein 1	IGFBP1	205390000	95592000	139440000	361940000	112200000	0	0	190790000	0	132950000	294180000	0	0	178700000	0	0	0	462580000	0	532490000	209310000	760080000	52501000	0	1773500000	208440000	143290000	0	0	0	129530000	0	0	0	104640000	197070000	93523000	229430000	157670000	551560000	0	0	117880000	0	0	0	0
P08865	Small ribosomal subunit protein uS2	RPSA	0	0	0	0	0	0	0	0	0	0	0	0	0	0	0	0	0	0	0	0	0	0	0	0	0	0	0	0	0	0	0	0	0	0	0	0	0	0	0	0	0	0	0	0	0	0	0
P08887	Interleukin-6 receptor subunit alpha	IL6R	0	0	0	0	0	0	0	0	0	0	0	0	0	0	0	0	0	0	0	0	0	0	0	66070000	0	0	0	0	0	0	0	27769000	0	0	0	0	0	0	0	0	0	0	0	0	0	0	0
P09093	Chymotrypsin-like elastase family member 3A	CELA3A	0	0	0	0	0	0	0	0	0	0	0	0	0	0	0	0	0	0	0	0	0	0	0	0	0	0	0	0	0	0	0	0	0	0	0	0	0	0	0	0	0	0	0	0	0	0	0
P09104	Gamma-enolase	ENO2	0	0	0	0	0	0	0	0	0	0	0	0	0	0	0	0	0	0	0	0	0	0	0	0	0	0	0	0	0	0	0	0	0	0	0	0	0	0	0	0	0	0	0	0	0	0	0
P09105	Hemoglobin subunit theta-1	HBQ1	0	0	0	0	0	0	0	0	0	0	0	0	0	0	0	0	0	0	0	0	0	0	0	0	0	0	0	0	0	0	0	0	0	0	0	0	0	0	0	0	0	0	0	0	0	0	0
P09110	3-ketoacyl-CoA thiolase, peroxisomal	ACAA1	0	0	0	0	0	0	0	0	0	0	0	0	0	0	0	0	0	0	0	0	0	5928500	0	0	0	0	0	0	0	0	0	0	0	0	0	0	0	0	0	0	0	0	0	0	0	0	0
P09172	Dopamine beta-hydroxylase	DBH	452590000	156450000	276580000	693650000	461240000	162520000	589290000	299730000	246880000	186370000	16015000	403560000	279330000	300800000	129640000	335390000	526120000	61507000	480300000	62975000	374200000	811320000	282750000	100900000	375110000	140090000	278820000	211270000	466070000	171230000	423730000	485180000	319730000	413350000	138670000	547700000	111040000	262850000	465840000	215680000	554580000	245720000	367810000	529790000	240870000	386020000	0
P09211	Glutathione S-transferase P	GSTP1	90449000	52016000	41525000	0	35632000	42552000	0	155280000	70831000	46847000	0	74900000	67443000	68848000	0	0	0	0	8972300	0	31214000	52243000	0	0	0	88682000	23353000	59654000	0	63807000	23273000	68970000	72121000	65844000	0	19413000	139540000	27561000	43726000	0	20828000	44588000	39040000	37755000	40466000	0	5165000
P09382	Galectin-1	LGALS1	11430000	13532000	0	0	0	10230000	0	0	0	14040000	0	0	13715000	0	0	0	0	0	0	0	0	18228000	0	0	0	0	0	0	0	0	16885000	0	14084000	9131400	11265000	0	14778000	0	7266000	12040000	0	0	16338000	0	0	0	0
P09417	Dihydropteridine reductase	QDPR	0	0	0	0	0	0	0	0	0	0	0	0	0	0	0	0	0	0	0	0	0	0	0	0	0	0	0	0	0	0	0	0	0	0	0	0	0	0	0	0	0	0	0	0	5306900	0	0
P09429	High mobility group protein B1	HMGB1	0	0	0	0	0	0	0	0	0	0	0	0	0	0	0	0	0	0	0	0	0	0	0	0	0	0	0	0	0	0	0	0	0	0	0	0	0	0	0	0	0	0	0	0	0	0	0
P09467	Fructose-1,6-bisphosphatase 1	FBP1	24649000	46862000	115850000	64686000	79272000	21018000	65835000	42615000	52037000	0	0	30921000	81299000	350520000	208990000	23989000	25863000	20438000	27721000	66192000	19355000	88525000	29659000	61200000	27176000	56147000	24097000	29013000	40247000	32476000	23983000	33556000	26578000	18462000	18625000	70642000	56162000	115750000	191500000	0	18996000	27540000	25311000	7735900	157250000	20537000	0
P09486	SPARC	SPARC	297720000	344700000	419580000	343480000	284860000	234990000	269140000	188790000	199640000	197520000	182100000	384770000	119210000	233740000	402900000	196980000	207410000	131260000	221880000	258350000	200790000	176230000	103650000	185940000	263690000	347400000	299140000	275880000	302490000	310280000	319670000	233220000	431240000	16213000	328730000	280710000	162530000	219440000	242860000	222100000	116290000	175930000	138610000	252050000	215710000	217520000	216310000
P09493	Tropomyosin alpha-1 chain	TPM1	0	0	0	0	0	0	0	0	0	0	0	0	0	0	0	0	0	0	0	0	0	0	0	0	0	0	0	0	0	0	0	0	0	0	0	0	0	0	0	0	0	0	0	0	0	0	0
P09525	Annexin A4	ANXA4	0	0	0	0	0	0	0	15634000	0	0	0	0	0	0	0	0	0	0	0	0	0	0	0	0	0	0	0	0	0	4516900	0	0	0	0	0	0	0	0	0	0	0	0	0	0	0	0	0
P09543	2,3-cyclic-nucleotide 3-phosphodiesterase	CNP	0	0	0	0	0	0	0	0	0	0	0	0	0	0	0	0	0	0	0	0	0	0	0	0	0	0	0	0	0	0	0	0	0	0	0	0	0	0	0	0	0	0	0	0	0	0	0
P09601	Heme oxygenase 1	HMOX1	0	0	0	0	0	0	0	0	0	0	0	0	0	0	0	0	0	0	0	0	0	0	0	0	0	0	0	0	0	0	0	0	0	0	0	0	9326900	0	0	0	0	0	0	0	0	0	0
P09603	Macrophage colony-stimulating factor 1	CSF1	56556000	50969000	0	0	104010000	57092000	0	86894000	58170000	74734000	86708000	44507000	67092000	79053000	49212000	78301000	44347000	0	54644000	149190000	0	47396000	103470000	0	0	106800000	46685000	55355000	0	0	29589000	0	0	72325000	49973000	31027000	51218000	54784000	43815000	230200000	59422000	53803000	136060000	0	0	52441000	28875000
P09619	Platelet-derived growth factor receptor beta	PDGFRB	4023900	17010000	16450000	28433000	20830000	11770000	39586000	17470000	15099000	34353000	12394000	13566000	11715000	25544000	23018000	6608800	30247000	31842000	35676000	28175000	16200000	43179000	11809000	28958000	29089000	53814000	23662000	18441000	22496000	0	8378400	13024000	16912000	29630000	25966000	43414000	30703000	11652000	0	29752000	37977000	34080000	31324000	16101000	28170000	12236000	33063000
P09622	Dihydrolipoyl dehydrogenase, mitochondrial	DLD	0	0	3177800	13896000	0	0	15528000	6810400	0	0	0	0	0	0	0	0	0	0	0	0	0	10988000	0	0	0	8560500	0	0	0	0	0	0	7507400	0	8704700	6724400	8347500	0	11747000	9685400	0	0	0	4189700	17041000	5833300	0
P09651	Heterogeneous nuclear ribonucleoprotein A1	HNRNPA1	1514300	0	0	9612500	0	0	0	0	9654100	0	0	0	0	0	7838600	0	0	0	0	6742600	0	12135000	0	0	0	0	0	0	0	0	13022000	0	0	0	0	0	6156100	0	0	0	0	0	0	8412000	22351000	5066600	0
P09661	U2 small nuclear ribonucleoprotein A	SNRPA1	0	0	0	0	0	0	0	0	0	0	0	0	0	0	0	0	0	0	0	0	0	0	0	0	0	0	0	0	0	0	0	0	0	0	0	0	0	0	0	0	0	0	0	0	0	0	0
P09668	Pro-cathepsin H	CTSH	23275000	45117000	47081000	32441000	20950000	0	36561000	18851000	35173000	19511000	0	24001000	25972000	40236000	31110000	0	23667000	38980000	35222000	17235000	23579000	28754000	0	29617000	41692000	44529000	0	0	0	0	19703000	0	0	10351000	21330000	24259000	27903000	25148000	38835000	13772000	21333000	38374000	55834000	33676000	0	0	19378000
P09871	Complement C1s subcomponent	C1S	3695700000	4343300000	5281800000	4247400000	4474300000	4674100000	3629200000	3.92E+09	4.46E+09	5389400000	4860100000	3810900000	5970100000	4257400000	4806800000	5768200000	5.42E+09	5.17E+09	5002600000	4765200000	3998800000	4385600000	3587600000	3.20E+09	3.20E+09	4052200000	4489800000	4237100000	6468900000	4533600000	3453600000	5267500000	6777500000	3839100000	3988100000	4846700000	4670100000	5456200000	3467400000	4813200000	3.29E+09	4.85E+09	3766900000	4208500000	4270300000	5254100000	4546400000
P09917	Polyunsaturated fatty acid 5-lipoxygenase	ALOX5	0	0	0	0	0	0	0	0	0	0	0	0	0	0	0	0	0	0	0	0	0	0	0	0	0	0	0	0	0	0	0	0	0	0	0	0	0	0	0	0	0	0	0	0	0	0	0
P09960	Leukotriene A-4 hydrolase	LTA4H	56200000	43690000	80785000	33605000	31812000	25597000	41569000	46446000	53343000	43355000	30562000	46329000	27277000	36590000	35184000	36607000	30534000	33156000	11359000	29044000	17378000	46207000	31627000	34087000	34598000	58066000	15408000	33542000	23234000	24248000	39139000	33090000	47893000	37351000	47375000	69725000	74264000	40260000	36696000	52212000	37123000	38706000	41496000	55056000	50003000	31550000	30291000
P09972	Fructose-bisphosphate aldolase C	ALDOC	18630000	20919000	21065000	12847000	14941000	15005000	27300000	28608000	27714000	23334000	20675000	32169000	24142000	52947000	28254000	18787000	19629000	15084000	15916000	20497000	26496000	18297000	15352000	16282000	16351000	24761000	18013000	16166000	22508000	13752000	18898000	9367100	17053000	26997000	0	17037000	28547000	28665000	23154000	12840000	19489000	12216000	12915000	6549500	22077000	11022000	8070000
P0C0L4	Complement C4-A	C4A	2.03E+10	1.97E+10	1.72E+10	2.17E+10	1.72E+10	2.42E+10	2.19E+10	1.84E+10	2.52E+10	1.71E+10	2.46E+10	1.87E+10	2.91E+10	1.48E+10	3.43E+10	2.04E+10	2.03E+10	1.35E+10	2.19E+10	2.23E+10	2.15E+10	1.49E+10	1.90E+10	1.98E+10	1.82E+10	2.17E+10	2.42E+10	2.43E+10	2.81E+10	2.72E+10	1.69E+10	2.86E+10	2.27E+10	1.48E+10	2.25E+10	1.72E+10	1.36E+10	1.07E+10	1.70E+10	2.39E+10	2.06E+10	2.04E+10	2.80E+10	2.22E+10	2.44E+10	2.70E+10	2.91E+10
P0C0L5	Complement C4-B	C4B	6.16E+09	1.06E+10	7.27E+09	1.05E+10	7.69E+09	1.09E+10	8652800000	9.67E+09	1.21E+10	6.94E+09	1.18E+10	6.83E+09	1.36E+10	2594400000	9.38E+09	1.00E+10	1.03E+10	7419400000	6982700000	9430400000	7770200000	6481200000	9380500000	8544100000	6.08E+09	1.05E+10	1.93E+10	1.20E+10	1.46E+10	1.61E+10	7916400000	8.45E+09	1.18E+10	5.67E+09	1.12E+10	9607700000	5621800000	5298200000	6.47E+09	1.11E+10	8.08E+09	1.02E+10	1.56E+10	9.06E+09	1.04E+10	1.22E+10	9.68E+09
Q71UI9	Histone H2A.V	H2AZ2	0	0	0	0	0	0	0	0	0	0	0	0	0	0	0	0	0	0	0	0	0	0	0	0	0	0	0	0	0	0	0	0	0	0	0	0	0	0	0	0	0	0	0	0	0	0	0
P0C6T2	Dolichyl-diphosphooligosaccharide--protein glycosyltransferase subunit 4	OST4	0	0	0	0	0	0	0	0	0	0	0	0	0	0	0	0	0	0	0	0	0	0	0	0	0	0	0	0	0	0	0	0	0	0	0	0	0	0	0	0	0	0	0	0	0	0	0
P0DJI8	Serum amyloid A-1 protein	SAA1	243010000	278070000	219800000	130060000	1195600000	741610000	271200000	124120000	468770000	4130800000	3951300000	240360000	1975500000	142050000	984210000	7588100000	147160000	115130000	461540000	2480800000	1831400000	132600000	1774900000	3684200000	1466200000	861390000	37661000	802460000	162480000	394980000	865100000	124180000	4178200000	387820000	978160000	185290000	1768100000	567930000	57036000	9.72E+09	1.02E+10	201590000	232730000	2462400000	306240000	72302000	663530000
P0DJI9	Serum amyloid A-2 protein	SAA2	151340000	142550000	131630000	412120000	4701700000	1245500000	84389000	88981000	383700000	1104100000	1653700000	179110000	439230000	45498000	274180000	4432600000	83942000	90608000	458280000	2886500000	1267700000	179270000	1746800000	1723400000	389880000	887730000	137930000	411850000	185170000	184450000	557960000	261100000	6046700000	581920000	578660000	131150000	4581200000	1634400000	2.76E+08	1.08E+10	1.13E+10	388720000	85820000	1684500000	132370000	187970000	260370000
P0DMM9	Sulfotransferase 1A3	SULT1A3	0	0	0	0	0	0	0	0	0	0	0	0	0	0	0	0	0	0	0	0	0	0	0	0	0	0	0	0	0	0	0	0	0	0	0	0	0	0	0	0	0	0	0	0	0	0	0
P0DMV8	Heat shock 70 kDa protein 1A	HSPA1A	25267000	10475000	17308000	12883000	25016000	18822000	10782000	12008000	31259000	21572000	8316800	37518000	20476000	30117000	0	6464900	4694400	0	0	15903000	15071000	23956000	15137000	0	0	50430000	0	48876000	21362000	34265000	19017000	14027000	25884000	11026000	3744500	15887000	46715000	12357000	17171000	7766000	9561400	12033000	9620600	18691000	12344000	13122000	9444800
P0DOX2	Immunoglobulin alpha-2 heavy chain	0	1132600000	1521500000	2346300000	1752700000	2623900000	3635100000	1161100000	2349700000	4022200000	4680100000	2449800000	1269700000	1220500000	1431800000	1203800000	2580900000	2912300000	4123400000	8823400000	1655300000	1330100000	3013600000	2230400000	2092500000	1443400000	1595100000	1.04E+09	2.58E+09	3359300000	2032900000	1904800000	4626300000	2736300000	465690000	2114800000	2067100000	3496500000	3302600000	2755100000	4160600000	3053400000	1321900000	1.57E+09	2.47E+09	1041300000	1024900000	2676100000
P0DOX3	Immunoglobulin delta heavy chain	0	105470000	52561000	35536000	0	34076000	76915000	0	0	0	0	0	0	49595000	0	0	66218000	0	23686000	100680000	103460000	0	0	20377000	0	121540000	0	0	0	0	44442000	164320000	7068400	0	35457000	0	142240000	23169000	27571000	35315000	0	41930000	32413000	0	0	0	0	37871000
P0DOX7	Immunoglobulin kappa light chain	0	1357400000	1211900000	2244900000	1395500000	2069400000	2.81E+09	1.17E+09	1243700000	2.08E+09	2.78E+09	3174600000	2080200000	1571400000	1692800000	1294700000	1525300000	1995800000	2387200000	6573900000	1323600000	1413800000	9.96E+08	2.41E+09	2015900000	1731500000	1939300000	1731600000	2507800000	2887700000	2388100000	1794700000	2499700000	1335600000	1285500000	1131300000	1017400000	1.53E+09	3.26E+09	2047200000	2144200000	1508200000	2259900000	1255500000	1227800000	573080000	836650000	1089500000
P0DOX8	Immunoglobulin lambda-1 light chain	IGLL5	805430000	499270000	861680000	1588800000	1.21E+09	1.67E+09	650720000	582770000	1013300000	1266200000	1337200000	701620000	948690000	1023300000	807220000	855550000	811020000	1034600000	7707200000	967960000	574500000	518530000	959100000	799880000	967820000	842320000	1796300000	1810400000	1517100000	2158400000	1412200000	1235300000	692680000	221830000	891890000	562910000	639860000	1841300000	803010000	1128100000	716580000	666710000	460140000	1245800000	292070000	34201000	375160000
P0DOY2	Immunoglobulin lambda constant 2	IGLC2	393620000	592890000	466790000	565720000	498760000	1682800000	404510000	418200000	742710000	900030000	775690000	630140000	725610000	557850000	302410000	937420000	893030000	865220000	4213600000	508190000	319930000	278770000	845940000	443570000	937100000	627510000	5.58E+08	7.65E+08	894210000	706280000	867580000	818280000	367630000	209190000	463660000	553230000	418790000	1268500000	594490000	508830000	560490000	615920000	403220000	945510000	183350000	292300000	374130000
P0DP25	Calmodulin-3	CALM3	18363000	15605000	2053500	9238600	5598700	37413000	11207000	115230000	14877000	20925000	7343600	25558000	16447000	24818000	0	0	18448000	0	7308800	37225000	303480	15116000	0	0	0	0	13394000	0	33273000	0	17731000	20586000	0	20519000	25882000	19467000	24672000	11146000	10607000	0	7268500	21592000	0	5930900	14792000	10585000	21234000
P10124	Serglycin	SRGN	400830000	311880000	0	305710000	338220000	435470000	337210000	256360000	310350000	440370000	413590000	144910000	212820000	297610000	362380000	640230000	427650000	480120000	467350000	412050000	374850000	0	245950000	606400000	583840000	434260000	590490000	427890000	603870000	312310000	0	358610000	483060000	3.68E+07	5.05E+08	240020000	183200000	259670000	437260000	269140000	492730000	227570000	246880000	504680000	345650000	721390000	79695000
P10153	Non-secretory ribonuclease	RNASE2	0	0	0	0	0	0	0	0	0	0	0	0	0	0	0	0	0	0	0	0	0	0	0	0	0	0	0	0	0	0	0	0	0	0	0	0	0	0	0	0	0	0	0	0	0	0	0
P10253	Lysosomal alpha-glucosidase	GAA	0	0	0	0	0	0	0	0	0	0	0	0	0	0	0	0	0	0	0	0	0	0	0	0	0	0	0	0	0	0	0	0	0	0	0	0	3028100	4198000	0	0	0	0	0	0	0	0	0
P10301	Ras-related protein R-Ras	RRAS	0	0	0	0	0	0	0	0	0	0	0	0	0	0	0	0	0	0	0	0	0	0	0	0	0	0	0	0	0	0	0	0	0	0	0	0	0	0	0	0	0	0	0	0	0	0	0
P10321	HLA class I histocompatibility antigen, C alpha chain	HLA-C	0	112810000	94789000	0	60559000	61256000	125350000	48748000	42387000	36031000	141720000	42519000	54516000	51173000	65631000	31369000	106610000	73060000	30620000	89836000	3.58E+07	1.60E+08	46557000	72841000	78108000	40909000	0	43751000	66899000	0	27946000	76318000	43398000	73139000	88677000	69941000	38542000	50623000	42197000	35513000	0	94126000	0	98558000	67426000	75065000	86199000
P10412	Histone H1.4	H1-4	5202200	0	0	0	0	0	0	0	0	0	0	0	2261800	0	13302000	0	0	0	0	0	0	782940	0	0	0	0	0	0	0	0	0	0	0	0	0	805040	5572200	0	2824500	0	0	2263900	0	5366600	0	0	0
P10451	Osteopontin	SPP1	35832000	94535000	17420000	44156000	45141000	23814000	39260000	31289000	37784000	42854000	43626000	63218000	40632000	43618000	33121000	27917000	24593000	35985000	32667000	76171000	48846000	11580000	43475000	0	25361000	37732000	41140000	36919000	50460000	57043000	24237000	39153000	0	53092000	22726000	82495000	15773000	30029000	8391800	81418000	37067000	11608000	94274000	16461000	35891000	28190000	7224000
P10586	Receptor-type tyrosine-protein phosphatase F	PTPRF	42804000	43136000	53904000	29153000	36973000	51640000	32574000	45964000	36706000	59390000	13140000	38786000	37338000	32321000	34930000	38237000	34112000	43482000	30106000	108480000	39473000	48252000	45576000	49545000	48452000	44362000	66495000	48116000	52722000	42982000	33596000	41434000	38839000	48971000	53194000	38922000	32507000	49761000	20391000	51102000	37141000	47733000	51984000	28416000	25135000	38894000	32383000
P10599	Thioredoxin	TXN	0	0	25026000	46701000	42805000	43450000	28009000	10735000	41666000	18895000	0	167200000	59974000	71863000	0	0	0	15406000	0	30909000	28888000	35790000	37009000	28003000	0	42281000	59999000	45876000	0	0	59836000	74668000	63813000	86431000	49563000	39099000	102230000	16042000	46230000	0	0	96461000	77522000	60711000	86279000	0	0
P10619	Lysosomal protective protein	CTSA	38189000	38531000	56922000	16324000	26171000	47853000	23553000	18127000	39748000	6056400	9081200	35716000	22659000	47502000	36337000	29666000	44215000	44274000	40886000	0	23534000	19376000	22653000	38408000	24588000	25708000	38120000	18232000	44131000	35603000	27601000	28238000	52914000	6386000	74294000	23564000	33830000	42107000	37825000	48992000	33675000	32416000	21668000	7045900	29124000	17649000	6735600
P10643	Complement component C7	C7	9015600000	7789200000	8.81E+09	1.02E+10	1.08E+10	7352900000	7.33E+09	1.03E+10	7.21E+09	1.23E+10	7944700000	4.50E+09	1.16E+10	9.55E+09	5621500000	9768800000	6043900000	8385300000	7252700000	9.33E+09	6.84E+09	1.19E+10	7.37E+09	6.41E+09	2905600000	5311800000	9546200000	9116700000	9.99E+09	1.10E+10	7926900000	7453300000	7935500000	5157800000	4695300000	8439700000	9854900000	5077200000	5431900000	9.11E+09	6.81E+09	7984500000	6436500000	6724700000	7.78E+09	6.31E+09	6375400000
P10644	cAMP-dependent protein kinase type I-alpha regulatory subunit	PRKAR1A	0	0	0	3501600	0	0	0	6950700	0	0	10062000	0	7513300	0	4752600	0	0	0	0	0	0	0	0	0	0	0	0	0	0	0	0	0	0	0	0	7522400	0	0	0	0	3163000	0	0	0	0	3411900	0
P10645	Chromogranin-A	CHGA	58904000	45143000	31734000	15110000	171900000	17881000	64021000	33412000	32445000	53547000	51636000	40395000	40089000	74412000	29071000	27609000	37194000	54899000	25707000	100040000	57150000	66004000	72040000	32536000	39277000	51020000	44834000	29970000	25360000	46075000	25392000	36559000	19028000	115890000	31997000	27323000	15399000	59213000	22715000	143910000	83316000	36189000	77103000	25859000	21392000	17361000	65678000
P10721	Mast/stem cell growth factor receptor Kit	KIT	37168000	29149000	55638000	48192000	19919000	28917000	29909000	42789000	55151000	34100000	25639000	36525000	24956000	18801000	19166000	27712000	35108000	31328000	40250000	29456000	24446000	18602000	32693000	32169000	24647000	57909000	43122000	63045000	21937000	29413000	23439000	8174000	27069000	25965000	26793000	23124000	33286000	34992000	27606000	29575000	26501000	29951000	24998000	26676000	24305000	0	37592000
P10768	S-formylglutathione hydrolase	ESD	0	0	0	0	0	0	0	0	0	0	0	11457000	0	8453900	0	0	0	0	0	0	0	0	0	0	0	0	0	0	0	0	0	0	0	8955000	0	0	15586000	0	0	0	5674700	0	0	0	0	0	0
P10809	60 kDa heat shock protein, mitochondrial	HSPD1	30785000	0	6466100	54573000	0	5143800	10673000	0	59285000	6011900	0	3301200	21335000	4725700	0	5182000	20025000	0	4865700	116320000	0	3717000	0	20909000	0	0	0	0	6636300	0	92976000	12160000	0	0	0	0	17074000	0	0	0	0	0	0	12772000	0	0	0
P10909	Clusterin	CLU	1.17E+10	1.34E+10	1.11E+10	1.07E+10	9.89E+09	1.10E+10	1.27E+10	9.14E+09	1.31E+10	9510400000	8430700000	7402800000	9622500000	6.76E+09	1.29E+10	1.17E+10	9.05E+09	1.27E+10	1.16E+10	8.74E+09	1.21E+10	1.03E+10	9.05E+09	1.03E+10	9.64E+09	1.12E+10	1.07E+10	1.17E+10	1.25E+10	1.70E+10	1.26E+10	1.35E+10	1.14E+10	9.66E+09	9.42E+09	1.09E+10	8310600000	8.61E+09	1.09E+10	4348600000	7510700000	9357100000	8.47E+09	1.28E+10	1.15E+10	1.37E+10	1.02E+10
P10912	Growth hormone receptor	GHR	0	0	0	0	0	0	0	14101000	13951000	12184000	23421000	20365000	0	0	0	0	0	5259900	0	0	0	0	0	22496000	11226000	0	0	14420000	5036000	0	17548000	0	0	0	6856800	0	4859000	10736000	23691000	0	18847000	0	0	21620000	0	0	12126000
P10916	Myosin regulatory light chain 2, ventricular/cardiac muscle isoform	MYL2	0	0	0	0	0	0	0	0	0	0	0	0	0	0	0	0	0	0	0	0	0	0	0	0	0	0	0	0	0	0	0	0	0	0	0	0	0	0	0	0	0	0	0	0	0	0	0
P11021	Endoplasmic reticulum chaperone BiP	HSPA5	208460000	227950000	202410000	302790000	176410000	192310000	245270000	234130000	207310000	170820000	147050000	157310000	199270000	189070000	171890000	221300000	206180000	223620000	211410000	184880000	182230000	265060000	178090000	234050000	221160000	194970000	234600000	205420000	259110000	314600000	256580000	274310000	251730000	222630000	192760000	227760000	196440000	284600000	231010000	116500000	206810000	216100000	196090000	220760000	259860000	293590000	211990000
P11047	Laminin subunit gamma-1	LAMC1	13082000	10400000	20540000	8577500	20427000	9461900	14175000	9965800	8570200	14059000	12142000	4125600	9677100	9205900	8905200	3938500	0	0	0	36386000	14072000	13621000	13398000	3177000	3667900	9186600	13391000	16223000	7012600	6501600	16511000	9675400	7239300	12916000	10434000	9120500	13985000	18474000	13404000	25009000	14334000	9556900	13590000	0	11085000	14690000	0
P11142	Heat shock cognate 71 kDa protein	HSPA8	39725000	30572000	37678000	22191000	33995000	26816000	27943000	38463000	38225000	19581000	24967000	87378000	54941000	84134000	26134000	22043000	13948000	20404000	17317000	17670000	24440000	58404000	18962000	24380000	17862000	34298000	14087000	29096000	18587000	28977000	29545000	27490000	32789000	26089000	9794800	21153000	83010000	28854000	25782000	7477600	20615000	22953000	18884000	21722000	59269000	42274000	12476000
P11150	Hepatic triacylglycerol lipase	LIPC	25601000	14298000	22175000	45782000	12690000	19041000	9760800	25226000	0	18744000	37081000	10708000	13887000	10502000	26310000	22949000	21632000	15832000	22097000	12425000	22267000	13870000	11292000	4081300	32414000	51701000	43599000	41180000	30282000	39601000	22340000	4268400	17785000	22799000	21973000	34522000	20849000	33102000	30540000	15630000	20454000	6620400	21871000	16280000	31884000	21572000	16942000
P11166	Solute carrier family 2, facilitated glucose transporter member 1	SLC2A1	14498000	14692000	11693000	9481200	17994000	70421000	0	13492000	17642000	19575000	0	17458000	12409000	33578000	0	0	0	0	0	0	0	19678000	0	11409000	0	0	0	12726000	32330000	0	6340000	0	0	19915000	0	0	40134000	0	15807000	0	7387600	0	6966500	0	14106000	14259000	0
P11169	Solute carrier family 2, facilitated glucose transporter member 3	SLC2A3	0	0	0	0	0	0	0	0	0	0	0	13629000	0	2951500	0	0	0	0	0	9064400	0	2465500	0	6081600	6290700	0	0	0	0	0	3045600	0	3597800	0	7075500	0	3024700	0	9271400	0	0	1091200	0	0	3438300	0	0
P11171	Protein 4.1	EPB41	0	0	2058000	998050	2138900	0	0	500850	0	0	0	15752000	0	5628000	0	0	4852100	0	0	0	0	7012100	0	0	0	0	0	0	0	0	0	0	0	42648000	2869100	0	6636300	0	2120600	0	0	0	0	0	0	5659100	0
P11215	Integrin alpha-M	ITGAM	27091000	28982000	33131000	15311000	26397000	27203000	14718000	51686000	42408000	28206000	19147000	26243000	23517000	20498000	17645000	32585000	22937000	6567500	16419000	0	16821000	35478000	22081000	16578000	29681000	25577000	25531000	23938000	31628000	32124000	15938000	3137900	24698000	18600000	10508000	23055000	38655000	11711000	24910000	16167000	17843000	29122000	18012000	36039000	33248000	27987000	18661000
P11216	Glycogen phosphorylase, brain form	PYGB	0	0	0	0	3484100	0	0	0	0	0	0	0	4606700	0	0	0	0	0	0	0	0	10754000	0	0	0	0	0	0	0	0	0	0	0	0	0	0	0	0	0	0	0	0	0	0	12748000	0	0
P11217	Glycogen phosphorylase, muscle form	PYGM	0	0	0	7608400	0	0	0	0	0	0	0	0	0	0	0	0	0	0	0	0	0	0	0	0	0	0	0	0	0	0	0	0	0	0	0	0	6082600	0	6811900	6635000	0	0	0	0	0	0	0
P11226	Mannose-binding protein C	MBL2	1111500000	599470000	933850000	856290000	887870000	789950000	660690000	937960000	364870000	420060000	412410000	9.62E+08	1.04E+09	362640000	558510000	852600000	300020000	870780000	320490000	1469900000	413260000	668270000	435860000	627330000	486900000	697470000	1827900000	6.89E+08	1.41E+09	193740000	496320000	153420000	910860000	346720000	804700000	285680000	571920000	499340000	425240000	489250000	424930000	407810000	423620000	1269700000	433410000	645540000	8.44E+08
P11234	Ras-related protein Ral-B	RALB	0	0	0	0	0	0	0	0	0	0	0	0	0	0	0	0	0	0	0	0	0	0	0	0	0	0	0	0	0	0	0	0	0	0	0	0	0	0	0	0	0	0	0	0	0	0	0
P11277	Spectrin beta chain, erythrocytic	SPTB	10031000	12972000	4065600	7918000	25611000	1796700	4318900	1687200	33041000	58936000	1578500	146870000	82808000	149030000	0	3255800	10936000	0	14637000	0	1584200	124850000	1663700	5263400	0	0	0	2334400	2225500	4105800	1777100	2667500	2379400	357290000	15284000	3109200	123620000	1455600	40322000	1391700	8925400	4199000	966360	2505600	15724000	25138000	5643500
P11279	Lysosome-associated membrane glycoprotein 1	LAMP1	0	0	0	59810000	0	48495000	42805000	0	0	39363000	0	0	0	0	0	0	0	0	0	0	0	38305000	0	0	0	0	0	0	0	0	42620000	0	0	0	0	0	0	0	48240000	0	36428000	0	0	0	0	0	0
P11310	Medium-chain specific acyl-CoA dehydrogenase, mitochondrial	ACADM	0	0	0	0	0	0	0	0	0	0	0	0	0	0	0	0	0	0	0	0	0	0	0	0	0	0	0	0	0	0	0	0	0	0	0	0	0	0	0	0	0	0	0	0	0	0	0
P11362	Fibroblast growth factor receptor 1	FGFR1	50589000	46709000	24353000	24088000	20182000	31741000	58352000	49838000	50532000	43438000	48535000	33268000	32979000	58826000	30456000	31703000	40761000	59600000	31279000	46366000	0	48123000	41189000	42953000	36903000	18710000	43357000	0	57345000	7152500	38724000	35572000	38162000	42644000	38787000	39554000	45146000	41998000	26546000	53200000	32146000	47425000	34684000	28105000	29915000	0	58592000
P11413	Glucose-6-phosphate 1-dehydrogenase	G6PD	18302000	15968000	0	66669000	11432000	3680200	0	27215000	25427000	19188000	0	38798000	0	18410000	0	15155000	0	0	0	0	0	21605000	0	0	0	22604000	0	12352000	0	5043800	2033400	0	18497000	23554000	24408000	7785700	46491000	0	0	0	3105500	9344500	0	29578000	0	0	0
P11586	C-1-tetrahydrofolate synthase, cytoplasmic	MTHFD1	0	46656000	140210000	175090000	179530000	0	115730000	57212000	59118000	0	0	57053000	68843000	14490000	138530000	0	61298000	63370000	79494000	57288000	66051000	1445600000	24117000	12740000	1123800000	0	0	0	89182000	28477000	90227000	0	34827000	0	12464000	186170000	152360000	66773000	62919000	0	34938000	0	40057000	0	989330000	53261000	143880000
P11597	Cholesteryl ester transfer protein	CETP	576300000	905860000	773600000	261120000	437560000	397240000	254090000	365100000	409310000	683840000	360830000	240990000	203250000	254980000	250260000	323270000	439980000	305650000	297790000	733710000	471570000	414470000	490560000	687210000	449190000	289450000	286520000	432530000	295070000	551870000	624360000	207320000	338510000	370340000	729580000	433030000	527870000	371940000	427660000	514580000	467930000	381420000	431480000	637960000	955620000	712650000	430950000
P11678	Eosinophil peroxidase	EPX	0	0	0	0	0	0	0	0	0	0	0	6194000	0	0	0	0	0	0	0	0	0	0	0	0	0	0	0	0	0	0	0	0	0	0	0	0	0	0	0	0	0	0	0	0	0	0	0
P11684	Uteroglobin	SCGB1A1	0	0	0	0	0	9968800	0	0	0	37887000	0	16532000	26268000	36605000	0	0	0	36149000	0	20628000	0	0	0	0	0	0	0	0	22576000	0	0	0	0	0	0	0	0	0	8064200	0	14570000	0	0	12269000	0	0	0
P11717	Cation-independent mannose-6-phosphate receptor	IGF2R	35429000	40363000	45229000	30786000	32922000	32106000	57691000	48137000	57943000	46747000	37046000	32835000	47215000	34426000	40836000	25896000	35723000	39618000	27682000	43038000	60002000	39961000	54972000	45641000	41438000	29574000	40546000	30636000	35960000	44250000	37836000	40192000	46806000	37228000	41963000	41674000	36696000	56355000	38861000	45685000	41358000	47614000	50247000	31668000	41624000	40205000	30317000
P11766	Alcohol dehydrogenase class-3	ADH5	0	0	0	0	0	0	0	0	0	0	0	0	5281000	9763900	0	0	0	0	0	0	0	0	0	0	0	0	0	0	0	0	0	0	0	0	0	0	0	0	0	0	0	0	0	0	0	0	0
P11908	Ribose-phosphate pyrophosphokinase 2	PRPS2	0	0	0	0	0	0	0	0	0	0	0	0	0	0	0	0	0	0	0	0	0	0	0	0	0	0	0	0	0	0	0	0	0	0	0	0	0	0	0	0	0	0	0	0	0	0	0
P11940	Polyadenylate-binding protein 1	PABPC1	0	0	0	0	0	0	0	0	0	0	0	0	0	0	0	0	0	0	0	0	0	654940	0	0	0	0	0	0	0	0	0	0	0	0	0	0	0	0	0	0	0	0	0	0	0	0	0
P12109	Collagen alpha-1(VI) chain	COL6A1	75867000	69085000	115110000	98573000	85215000	75779000	61974000	118930000	79351000	79384000	81436000	67283000	123070000	83532000	103870000	82122000	71564000	71087000	58405000	112100000	100180000	135170000	99178000	112420000	134820000	46932000	91897000	77025000	81887000	86920000	95174000	65295000	71369000	132650000	102500000	84256000	100730000	93986000	66743000	125330000	106970000	109480000	76863000	83774000	73883000	46177000	79105000
P12110	Collagen alpha-2(VI) chain	COL6A2	19447000	16256000	20268000	17849000	19265000	11048000	10964000	9482500	12204000	8229000	8739800	0	0	14884000	9344300	0	11149000	11723000	12758000	24320000	17401000	21873000	15169000	0	11675000	31791000	0	6580500	0	0	13503000	14409000	10264000	22425000	14712000	13371000	11549000	28261000	11338000	12399000	14577000	6235300	13631000	29500000	16022000	8453400	0
P12111	Collagen alpha-3(VI) chain	COL6A3	350180000	360720000	258560000	160500000	218960000	184840000	269650000	312760000	296150000	255530000	239920000	216990000	284160000	223750000	240960000	151670000	287750000	246570000	247590000	502190000	266410000	459150000	320350000	201790000	237180000	231130000	416760000	275930000	286220000	297550000	250680000	267530000	165590000	273560000	272890000	305900000	265520000	356390000	215350000	467290000	259620000	292240000	487460000	136780000	243530000	241700000	312570000
P12236	ADP/ATP translocase 3	SLC25A6	61111000	27443000	13136000	0	0	0	0	0	0	0	0	0	0	0	0	0	0	0	0	0	0	0	0	0	0	0	0	0	0	0	0	0	0	0	5201900	0	0	0	0	0	0	0	0	0	0	0	0
P12259	Coagulation factor V	F5	1349600000	1405400000	1083800000	1040600000	927900000	943220000	1049200000	1075600000	1291800000	1251200000	1433100000	854700000	1118900000	1116700000	1247400000	1073400000	837580000	1297600000	1140900000	1392100000	9.88E+08	1.19E+09	1021500000	1174500000	1112700000	1319600000	1536600000	1.11E+09	1.29E+09	1393600000	1096900000	1056600000	1027700000	1181900000	778330000	1096400000	871570000	885760000	816760000	945990000	911810000	1219800000	1.35E+09	1.15E+09	1230300000	1022600000	1246500000
P12277	Creatine kinase B-type	CKB	49951000	61835000	45040000	54891000	29573000	16122000	0	8745200	16201000	21800000	0	6336400	11815000	0	0	0	7133300	0	0	0	0	0	0	0	0	2593900	0	0	0	0	0	0	0	0	0	0	0	0	0	0	0	0	0	0	0	0	0
P12318	Low affinity immunoglobulin gamma Fc region receptor II-a	FCGR2A	44207000	54925000	35260000	0	0	36700000	0	0	0	0	39270000	27310000	41402000	30687000	39268000	22794000	30726000	57526000	44623000	22816000	32864000	55316000	41497000	39958000	32206000	0	0	0	0	48500000	27177000	0	0	0	39775000	81226000	34431000	37511000	0	30910000	63875000	143880000	55981000	18514000	51824000	30903000	18295000
P12429	Annexin A3	ANXA3	35992000	0	25784000	8640300	16463000	21209000	6103200	56585000	45477000	40360000	0	62934000	0	18534000	7354300	13637000	0	0	0	0	22449000	24667000	0	39869000	4965900	0	0	0	0	0	13279000	5363200	0	0	0	15775000	141750000	882540	10861000	2278600	0	18714000	0	12522000	1282700	4029500	3589900
P12814	Alpha-actinin-1	ACTN1	94535000	79956000	57823000	59650000	72848000	134220000	64532000	139870000	97483000	66887000	86144000	159900000	99863000	189660000	27021000	40568000	47418000	42920000	84349000	9480100	55986000	51680000	12548000	72957000	55102000	87288000	10205000	68906000	25358000	23024000	61668000	53036000	71567000	3935100	65054000	33814000	98288000	34204000	85459000	33154000	50975000	78615000	27511000	21270000	76183000	74473000	81886000
P12821	Angiotensin-converting enzyme	ACE	114180000	75588000	107100000	67028000	33665000	49290000	89747000	122690000	127500000	161710000	86793000	45906000	59282000	96094000	68870000	74661000	81028000	86996000	48026000	54916000	99647000	90342000	66983000	115910000	119470000	85905000	217750000	126420000	38379000	14998000	84844000	39497000	43958000	66529000	69256000	76130000	130320000	107350000	55331000	49426000	68369000	71086000	65428000	88370000	60325000	44082000	87236000
P12830	Cadherin-1	CDH1	106650000	131200000	209030000	119050000	111710000	116500000	111350000	156080000	153090000	88112000	91340000	48226000	85716000	122890000	71214000	95250000	41540000	113700000	73165000	235890000	128610000	135040000	130930000	69531000	125520000	54995000	154530000	99029000	85724000	60732000	64942000	54182000	52809000	78282000	134410000	107390000	76720000	113280000	54718000	171020000	88305000	72863000	158860000	92524000	88494000	80307000	83754000
P12882	Myosin-1	MYH1	0	0	0	0	0	0	0	0	0	0	0	0	0	0	0	0	0	0	0	0	0	0	0	0	0	0	0	0	0	0	0	0	0	0	0	0	0	0	0	0	0	0	0	0	0	0	0
P12883	Myosin-7	MYH7	3701600	0	18619000	24772000	0	0	0	0	0	0	31485000	0	0	0	0	0	0	0	0	0	0	29028000	30385000	0	0	116140000	0	0	0	0	0	53438000	0	22435000	0	1844500	11633000	0	15477000	393990000	0	0	12224000	0	0	0	0
P12931	Proto-oncogene tyrosine-protein kinase Src	SRC	0	0	0	0	0	10518000	0	0	0	0	0	13751000	0	0	0	0	0	0	0	0	24886000	0	0	0	0	0	0	0	0	0	0	0	0	0	0	0	19024000	0	7115300	0	0	0	0	0	15303000	0	0
P12955	Xaa-Pro dipeptidase	PEPD	202820000	99002000	258160000	134280000	221300000	171990000	68612000	214660000	186540000	228960000	146330000	117510000	151210000	133810000	195730000	143840000	169710000	161830000	135040000	85199000	175140000	239850000	119090000	171560000	161510000	151820000	229890000	76883000	247220000	97601000	116080000	133670000	236750000	101490000	207340000	289570000	131610000	194950000	205800000	175190000	165520000	233030000	110780000	137350000	226650000	372630000	194800000
P13010	X-ray repair cross-complementing protein 5	XRCC5	0	0	0	0	0	0	0	0	2207100	0	0	0	0	0	0	0	0	0	0	0	0	0	0	0	0	0	0	0	0	0	0	0	0	0	0	0	0	0	0	0	0	0	0	0	0	0	0
P13224	Platelet glycoprotein Ib beta chain	GP1BB	33349000	0	26491000	37055000	21874000	36068000	0	23047000	11908000	0	28463000	28699000	23016000	37988000	0	8311900	14989000	19222000	7357200	5816800	0	22290000	0	37045000	15232000	6730800	14061000	0	0	0	15553000	0	23616000	8069300	36165000	0	11869000	13043000	45930000	26917000	41963000	42082000	15964000	18901000	48335000	16288000	42912000
P13473	Lysosome-associated membrane glycoprotein 2	LAMP2	0	10626000	0	36379000	0	74631000	0	0	0	0	0	67984000	0	0	0	32265000	0	0	0	0	0	26516000	34547000	48933000	0	0	0	0	0	0	56694000	0	0	0	0	0	0	0	57363000	0	0	0	18964000	0	77027000	0	0
P13489	Ribonuclease inhibitor	RNH1	0	0	27013000	0	0	0	0	0	25478000	0	0	0	11291000	16740000	0	16907000	0	1595300	0	0	0	27122000	11765000	0	0	0	0	8969500	11816000	0	5938800	0	0	0	0	16432000	8033800	18141000	0	0	0	0	0	13423000	19543000	0	0
P13497	Bone morphogenetic protein 1	BMP1	6892800	15662000	10399000	11927000	0	7517700	0	7376600	0	14529000	0	7165700	10025000	8658100	17418000	11079000	11985000	11186000	0	4192100	9346600	0	0	0	11481000	0	7268300	10200000	0	0	11955000	0	7245900	0	6639400	9259200	0	9118000	10099000	0	8981700	11359000	6677900	0	0	7232000	0
P13591	Neural cell adhesion molecule 1	NCAM1	204210000	216130000	138310000	172120000	134590000	182010000	202570000	157930000	199220000	153060000	139520000	174740000	185630000	137600000	148160000	102260000	172480000	172110000	88698000	113810000	169860000	77383000	150140000	119490000	120980000	148930000	196280000	165650000	150460000	108700000	169240000	95545000	161890000	121380000	127030000	143710000	171260000	120750000	118700000	158940000	113910000	150880000	185720000	154450000	87897000	143900000	124550000
P13598	Intercellular adhesion molecule 2	ICAM2	0	113310000	35279000	113440000	91835000	128980000	0	0	0	0	0	100240000	0	39303000	65734000	0	0	0	166150000	126120000	179840000	20622000	91612000	87803000	137970000	178750000	120140000	129470000	95252000	62078000	80434000	120860000	146840000	68209000	85148000	96907000	0	153330000	70503000	113110000	89843000	73035000	91613000	33863000	17680000	79953000	0
P13611	Versican core protein	VCAN	15138000	18978000	20838000	32538000	21759000	28920000	26327000	10981000	78824000	30192000	0	20287000	24167000	19943000	23657000	41117000	12943000	33783000	0	45485000	18199000	19849000	38807000	35873000	40675000	40317000	0	30425000	33278000	14083000	24383000	32706000	32145000	25063000	26953000	23537000	28430000	27155000	24725000	129440000	30870000	21062000	48139000	19200000	24107000	43561000	12130000
P13639	Elongation factor 2	EEF2	0	37401000	33903000	0	42023000	0	0	0	0	0	0	54737000	44832000	0	0	0	0	0	0	0	0	20508000	0	0	0	0	0	0	0	0	30225000	0	0	0	0	48920000	48982000	0	27734000	23425000	0	0	39104000	19488000	0	0	0
P13667	Protein disulfide-isomerase A4	PDIA4	11499000	13367000	11606000	15998000	13474000	14082000	9592300	13610000	15434000	14605000	0	12302000	12255000	11563000	0	17910000	0	16616000	18304000	22459000	17455000	15104000	0	0	0	0	0	0	0	0	12001000	17206000	12130000	17434000	11603000	14748000	10823000	11200000	11765000	41013000	11467000	11508000	27463000	8319600	13059000	11741000	21665000
P13671	Complement component C6	C6	3919700000	6303600000	3586200000	4775800000	4363300000	4284800000	3753500000	3004900000	3728200000	3433200000	3587900000	2946600000	3624800000	2333700000	4366900000	3875800000	3919500000	3782100000	2786400000	3519300000	4.83E+09	3.62E+09	5.34E+09	4.26E+09	4284500000	5021200000	5008100000	5472400000	5596700000	5595600000	3.94E+09	3.89E+09	5329600000	2223600000	3745600000	4.76E+09	3.62E+09	2905800000	3844900000	5231300000	4085200000	4874300000	4375800000	4476600000	4463700000	4051400000	3536400000
P13688	Carcinoembryonic antigen-related cell adhesion molecule 1	CEACAM1	0	0	0	0	0	0	0	0	0	0	0	0	0	0	0	0	0	0	0	0	0	0	0	0	0	0	0	0	0	0	0	0	0	0	0	0	0	0	0	0	0	0	0	0	0	0	0
P13693	Translationally-controlled tumor protein	TPT1	0	0	0	0	5787400	0	0	0	10799000	0	0	0	0	0	0	0	0	0	0	0	0	0	0	0	0	0	0	0	0	0	11349000	0	0	0	0	0	0	0	0	0	0	0	0	0	0	0	0
P13716	Delta-aminolevulinic acid dehydratase	ALAD	14162000	14888000	0	15742000	12923000	0	3541200	10440000	42323000	19495000	0	69695000	43883000	75047000	1402600	4828700	0	10799000	7656600	0	0	72872000	16691000	16483000	8971800	0	0	0	20131000	0	13143000	0	2220600	52789000	23894000	11919000	62735000	23440000	16546000	2036100	21027000	3720900	4821800	0.00E+00	2.10E+07	8883800	4077800
P13727	Bone marrow proteoglycan	PRG2	79775000	103110000	14686000	34295000	50231000	51018000	107690000	59136000	44580000	53781000	87379000	80303000	49204000	71827000	45182000	27791000	45949000	35677000	0	61565000	13932000	67842000	68090000	0	0	147550000	0	61671000	0	0	50994000	44215000	124490000	122250000	111500000	70696000	80716000	106080000	61235000	0	47184000	90129000	95043000	75356000	31621000	40900000	143410000
P13796	Plastin-2	LCP1	212410000	165990000	251970000	154470000	189780000	141380000	138220000	182810000	203900000	216750000	186630000	152320000	183550000	147530000	144980000	159270000	157460000	115590000	104900000	112490000	201490000	200380000	181850000	173010000	144260000	202820000	155840000	175720000	191700000	161510000	151650000	209310000	190830000	145420000	155490000	221730000	256080000	164130000	157600000	232310000	228410000	178040000	192910000	137020000	145220000	191070000	127320000
P13797	Plastin-3	PLS3	10567000	0	9076900	6874700	5680300	8163700	5681700	0	8828200	0	4965600	0	8500500	6199300	0	0	0	0	0	0	0	8243700	4091600	8766700	3190700	0	9613600	0	0	0	7213800	0	5353600	0	0	10468000	8874000	0	0	3771600	8032300	8321900	0	5753900	8993500	0	0
P13798	Acylamino-acid-releasing enzyme	APEH	0	0	0	0	0	0	0	0	80501000	0	0	140170000	39549000	93776000	0	0	0	0	0	0	0	70567000	0	0	0	0	0	0	0	0	0	0	0	65431000	0	0	55177000	0	9422700	0	0	0	0	0	0	0	0
P13804	Electron transfer flavoprotein subunit alpha, mitochondrial	ETFA	0	0	0	0	0	0	0	0	0	0	0	0	0	0	0	0	0	0	0	0	0	0	0	0	0	0	0	0	0	0	0	0	0	0	0	0	0	0	0	0	0	0	0	0	0	0	0
P13805	Troponin T, slow skeletal muscle	TNNT1	0	0	0	0	0	0	0	0	0	0	0	0	0	0	0	0	0	0	0	0	0	0	0	0	0	0	0	0	0	0	0	0	0	0	0	0	0	0	0	0	0	0	0	0	0	0	0
P13929	Beta-enolase	ENO3	0	0	0	0	0	0	0	0	0	0	0	0	0	0	5307900	0	0	0	0	0	0	0	0	0	0	0	0	0	0	0	0	0	0	0	0	0	5175700	0	0	0	0	0	0	0	0	0	0
P13942	Collagen alpha-2(XI) chain	COL11A2	0	0	0	0	0	0	0	0	0	0	0	0	0	0	0	0	0	3040400	0	0	0	0	0	0	0	0	0	0	0	0	0	0	0	0	0	0	0	0	0	0	0	0	0	0	0	0	0
P14151	L-selectin	SELL	470070000	610560000	446940000	310980000	493330000	360700000	344930000	315290000	388180000	332310000	316760000	513960000	288760000	423310000	365070000	255990000	411390000	564520000	231680000	334290000	314790000	257150000	389120000	271660000	308340000	585700000	374600000	371940000	396370000	264110000	322060000	498550000	473950000	269990000	547010000	379350000	326160000	528950000	326970000	350340000	471920000	267420000	381890000	435430000	449280000	186410000	259430000
P14174	Macrophage migration inhibitory factor	MIF	0	0	0	0	0	0	0	0	0	0	0	0	0	0	0	0	0	0	0	0	0	0	0	0	0	0	0	0	0	0	0	0	0	0	0	0	0	0	0	0	0	0	0	0	0	0	0
P14209	CD99 antigen	CD99	36106000	61088000	103940000	33561000	46758000	63472000	59997000	60640000	55265000	71068000	73224000	74580000	75021000	56617000	33797000	33774000	74986000	52166000	63688000	54714000	58390000	48401000	36001000	55279000	40089000	60369000	75619000	45442000	52187000	90902000	38346000	62552000	62491000	54406000	57369000	64522000	55458000	71536000	45041000	51311000	38530000	49308000	78738000	70223000	32374000	48420000	55290000
P14222	Perforin-1	PRF1	0	0	0	0	0	0	0	0	0	0	0	0	0	0	0	0	0	0	0	0	0	0	0	0	0	0	0	0	0	0	0	0	0	0	0	0	0	0	0	0	0	0	0	0	0	0	0
P14314	Glucosidase 2 subunit beta	PRKCSH	30654000	41334000	36204000	18267000	25311000	13481000	17998000	30769000	24651000	19978000	22676000	38731000	24513000	30702000	23452000	28733000	26323000	30752000	35734000	43140000	27247000	29705000	26374000	22946000	24724000	35992000	30454000	7286800	29709000	29260000	16087000	26389000	23250000	31180000	31636000	21967000	15276000	16750000	22892000	13826000	35338000	22973000	59823000	19679000	16978000	2139200	28165000
P14317	Hematopoietic lineage cell-specific protein	HCLS1	0	0	0	0	0	0	0	3446100	0	0	0	0	0	0	0	0	0	0	0	0	0	0	0	0	0	0	0	0	0	0	0	0	0	0	0	0	0	0	0	0	0	0	0	0	0	0	0
P14324	Farnesyl pyrophosphate synthase	FDPS	0	0	0	0	0	0	0	0	0	0	0	0	0	0	0	0	0	0	0	0	0	0	0	0	0	0	0	0	0	0	0	0	0	0	0	0	0	0	0	0	0	0	0	0	0	0	0
P14384	Carboxypeptidase M	CPM	10354000	12521000	0	0	0	0	0	14294000	0	3480800	4484000	0	0	0	0	0	0	0	0	0	0	5518800	0	11651000	0	0	0	12618000	0	0	0	0	0	7248000	15057000	5559800	4026400	0	4024200	0	0	0	0	0	0	0	0
P14543	Nidogen-1	NID1	71341000	75760000	100610000	89793000	98546000	86869000	87193000	78856000	59442000	83155000	105130000	81662000	74141000	103720000	82236000	105370000	71195000	71622000	103250000	145080000	93795000	70224000	76604000	111950000	92276000	87462000	97387000	91765000	100600000	100530000	105380000	105430000	90944000	38906000	85891000	60717000	74486000	94088000	60329000	107030000	101840000	78648000	71572000	52793000	77556000	79976000	58602000
P14550	Aldo-keto reductase family 1 member A1	AKR1A1	0	0	0	0	0	0	0	0	0	0	0	0	0	0	0	0	0	0	0	0	0	0	0	0	0	0	0	0	0	0	0	0	0	3636200	0	0	0	0	0	2223900	0	0	0	0	0	0	0
P14598	Neutrophil cytosol factor 1	NCF1	0	0	0	0	0	0	0	0	0	0	0	0	0	0	0	0	0	0	0	0	0	0	0	0	0	0	0	0	0	0	0	0	0	0	0	0	0	0	0	0	0	0	0	0	0	0	0
P14618	Pyruvate kinase PKM	PKM	93754000	75261000	67173000	47280000	62171000	78802000	76323000	92191000	94181000	85793000	70076000	81126000	86169000	154960000	70473000	55383000	53570000	54054000	50830000	37028000	62338000	67928000	51447000	69243000	49103000	104830000	47546000	73853000	57801000	79125000	48314000	47983000	84937000	57402000	48658000	57101000	102950000	68062000	61974000	59385000	64915000	62692000	45614000	80465000	81368000	71703000	69033000
P14625	Endoplasmin	HSP90B1	162900000	181320000	120130000	6.21E+07	1.64E+08	139720000	97539000	92918000	108190000	148190000	124610000	114840000	84212000	126110000	81466000	104340000	85532000	88555000	107840000	199900000	114130000	143930000	144600000	122080000	122160000	120740000	98729000	123800000	126400000	122220000	147660000	188200000	110800000	174570000	130510000	97247000	118080000	167140000	154590000	188710000	150310000	122090000	136300000	140750000	83484000	104440000	115440000
P14678	Small nuclear ribonucleoprotein-associated proteins B and B	SNRPB	0	0	0	0	0	0	0	0	0	0	0	0	0	0	0	0	0	0	0	0	0	0	0	0	0	0	0	0	0	0	0	0	0	0	0	0	0	0	0	0	0	0	0	0	0	0	0
P14735	Insulin-degrading enzyme	IDE	0	0	0	0	0	0	0	0	0	0	0	0	0	0	0	0	0	0	0	0	0	0	0	0	0	0	0	0	0	0	0	0	0	0	0	0	0	0	0	0	0	0	0	0	0	0	0
P14770	Platelet glycoprotein IX	GP9	75478000	0	0	151240000	109490000	106160000	0	0	0	0	0	121570000	0	0	0	0	0	0	0	0	0	0	0	87898000	43007000	0	0	0	0	0	21665000	0	0	0	0	0	0	0	33520000	0	0	73978000	56929000	50965000	138310000	0	102590000
P14780	Matrix metalloproteinase-9	MMP9	66626000	31585000	103880000	47244000	62930000	68016000	34759000	114860000	131860000	133900000	147960000	163790000	113700000	55948000	81095000	221540000	73990000	82340000	159180000	29775000	66621000	38053000	193860000	101190000	55003000	104720000	58727000	149540000	175240000	163750000	67242000	96697000	152590000	3526200	60258000	80374000	134190000	81420000	35827000	47003000	126120000	86142000	71485000	170300000	38162000	23665000	88479000
P14868	Aspartate--tRNA ligase, cytoplasmic	DARS1	0	0	0	0	0	0	0	0	0	0	0	0	0	0	0	0	0	0	0	0	0	0	0	0	0	0	0	0	0	0	0	0	0	0	0	0	2898100	0	0	0	0	0	0	0	0	0	0
P14923	Junction plakoglobin	JUP	4747300	2156000	0	4244200	3466100	0	0	0	1312900	0	4282800	0	953740	1332000	0	0	0	0	6470400	6799800	0	3321900	0	0	0	3383900	0	0	0	0	7487500	23466000	6155400	0	5101800	7493200	4429200	7896800	8042300	0	1065800	4155400	2587600	0	7007200	0	0
P15085	Carboxypeptidase A1	CPA1	18161000	0	0	0	24334000	0	0	11383000	0	18674000	0	0	0	9683200	3514200	0	0	15076000	0	15458000	0	0	0	0	0	0	0	0	0	0	0	0	0	0	10569000	0	12547000	26670000	22349000	11858000	0	0	17234000	0	0	21826000	8527000
P15090	Fatty acid-binding protein, adipocyte	FABP4	0	12975000	0	14802000	0	0	0	0	0	8263900	15540000	0	0	0	0	11339000	0	0	0	0	19245000	35282000	0	0	0	0	0	0	0	0	19937000	140020000	0	0	0	9606900	14486000	14740000	10655000	0	25536000	0	17863000	15778000	0	14325000	0
P15121	Aldo-keto reductase family 1 member B1	AKR1B1	0	0	0	0	0	0	0	0	0	0	0	0	0	0	0	0	0	0	0	0	0	0	0	0	0	0	0	0	0	0	0	0	0	0	0	0	0	0	0	0	0	0	0	0	0	0	0
P15144	Aminopeptidase N	ANPEP	223010000	264780000	271420000	260180000	198970000	290370000	317230000	285190000	265690000	269170000	199270000	204660000	253940000	226630000	322890000	185680000	211320000	238640000	189890000	149130000	221950000	270650000	183830000	226640000	193570000	250580000	229280000	187930000	315440000	226060000	203340000	317630000	168650000	162050000	202530000	268460000	214290000	268200000	204930000	453930000	227420000	227870000	271680000	213270000	621220000	247310000	227330000
P15151	Poliovirus receptor	PVR	122610000	112800000	72660000	120530000	118970000	149310000	199690000	171400000	149040000	208310000	176810000	166960000	205030000	218790000	278510000	230990000	171540000	142430000	153870000	95636000	111750000	129550000	170260000	172610000	141810000	136700000	155430000	164280000	230620000	125490000	113490000	108960000	219230000	72010000	281890000	207810000	151930000	149330000	147080000	225820000	165900000	195830000	182050000	142890000	196650000	135680000	181190000
P15153	Ras-related C3 botulinum toxin substrate 2	RAC2	0	0	0	0	0	0	0	0	0	0	0	0	0	0	0	0	0	0	0	0	0	0	0	0	0	0	0	0	0	0	0	0	0	0	0	0	0	0	0	0	0	0	0	0	0	0	0
P15169	Carboxypeptidase N catalytic chain	CPN1	3765700000	4022700000	4800900000	3.06E+09	3.71E+09	3.81E+09	4066100000	3857700000	4318500000	3551900000	4334700000	4288500000	3359100000	2945400000	4458800000	3999600000	6822500000	3878700000	3252400000	3579100000	3847300000	2950800000	4055500000	4.92E+09	2.88E+09	3487200000	4011500000	4429800000	2891400000	3381400000	3912500000	2725300000	3983100000	3811900000	4.63E+09	5.05E+09	3271700000	3113200000	3173700000	2779800000	2338800000	3931300000	5401600000	3874500000	4500400000	3005700000	3639300000
Q8IYD1	Eukaryotic peptide chain release factor GTP-binding subunit ERF3B	GSPT2	0	0	0	0	0	0	0	0	0	0	0	0	0	0	0	0	0	0	0	0	0	0	0	0	0	0	0	0	0	0	0	0	0	0	0	0	0	0	0	0	0	0	0	0	0	0	0
P15289	Arylsulfatase A	ARSA	5684500	0	0	5887100	7874100	0	0	0	6618600	11157000	0	5441400	6907600	8591900	9970600	0	12806000	0	0	8914500	7056400	0	0	7136200	0	0	0	6902800	0	8597500	7562800	0	0	4030400	0	0	0	9598100	0	0	7291500	0	0	0	0	0	0
P15291	Beta-1,4-galactosyltransferase 1	B4GALT1	33056000	48731000	10404000	10790000	30287000	22553000	36182000	31442000	48383000	34818000	0	24678000	30593000	0	35764000	25972000	39320000	21008000	26878000	67412000	31082000	21166000	60483000	25402000	14745000	21996000	26944000	23299000	0	44967000	31734000	36945000	32563000	26412000	24913000	14118000	25833000	23340000	26123000	61161000	21211000	21268000	22978000	0	18990000	31746000	0
P15311	Ezrin	EZR	0	0	0	0	0	0	0	0	0	0	0	0	0	0	0	0	0	0	0	0	0	0	0	0	0	0	0	0	0	0	0	0	2293000	1468400	0	1176900	6854800	0	0	0	0	0	0	0	0	0	0
P15374	Ubiquitin carboxyl-terminal hydrolase isozyme L3	UCHL3	0	0	0	0	0	0	0	0	0	0	0	0	0	0	0	0	0	0	0	0	0	0	0	0	0	0	0	0	0	0	0	0	0	0	0	0	0	0	0	0	0	0	0	0	0	0	0
P15531	Nucleoside diphosphate kinase A	NME1	0	0	0	0	0	0	0	0	0	0	0	18634000	0	0	0	0	0	0	0	0	0	16518000	0	0	0	0	0	0	0	0	0	0	0	0	0	0	19460000	7966200	7680300	0	0	0	0	0	0	0	0
P15586	N-acetylglucosamine-6-sulfatase	GNS	8414000	0	0	0	0	0	0	0	0	0	0	0	0	3770600	0	0	0	0	0	0	0	4481300	0	0	0	0	0	0	0	0	7891300	0	6300800	0	0	0	0	0	0	0	0	0	0	4613700	0	0	0
P15814	Immunoglobulin lambda-like polypeptide 1	IGLL1	0	0	0	0	0	0	0	0	0	0	0	0	0	0	0	0	0	0	0	0	0	0	0	0	0	0	0	0	0	0	0	0	0	0	0	0	0	0	0	0	0	0	0	0	0	0	0
P15880	Small ribosomal subunit protein uS5	RPS2	0	0	0	0	0	0	0	0	0	0	0	0	0	0	0	0	0	0	0	0	0	0	0	0	0	0	0	0	0	6146100	0	0	0	0	0	0	0	0	0	0	0	0	0	0	0	0	0
P15907	Beta-galactoside alpha-2,6-sialyltransferase 1	ST6GAL1	0	0	36180000	0	27173000	22371000	25096000	21620000	24026000	29986000	20955000	22141000	0	0	14784000	0	0	36702000	0	0	21300000	36433000	0	0	0	0	0	48651000	0	0	23294000	47458000	38642000	16730000	34585000	29740000	0	27091000	78413000	35545000	0	16132000	0	10906000	26832000	38902000	60379000
P15924	Desmoplakin	DSP	6781400	669940	1293300	2467900	2827300	0	1036100	0	8227100	813380	2048200	1244100	0	0	0	0	0	1232200	860560	2176700	0	590420	290950	3337500	6551500	0	0	1462600	2297800	2078400	6573600	72511000	1382600	0	12954000	6671900	3780500	1582600	17001000	0	2694800	10176000	34349000	0	13519000	0	2268800
P16035	Metalloproteinase inhibitor 2	TIMP2	54112000	60713000	49912000	39439000	45184000	23436000	51024000	30746000	46252000	45441000	34763000	26467000	44652000	42142000	0	23274000	26014000	50591000	32162000	87541000	33853000	39831000	24709000	51337000	64790000	29471000	35412000	24789000	2.84E+07	4.00E+07	31116000	18591000	24579000	53513000	34666000	37499000	44546000	29387000	37395000	40838000	28227000	36107000	44696000	28053000	26731000	31267000	15837000
P16070	CD44 antigen	CD44	483470000	243770000	646520000	7.66E+08	6.30E+08	696020000	818370000	443940000	478700000	749870000	746730000	278640000	998940000	296400000	654620000	269840000	546810000	702370000	574920000	440180000	444740000	315270000	457510000	822610000	539760000	448920000	303210000	3.59E+08	1.90E+08	277090000	246720000	350490000	58006000	517300000	520600000	6.48E+08	2.95E+08	648810000	617600000	587700000	586340000	1133200000	1861700000	25460000	361560000	426750000	586870000
P16083	Ribosyldihydronicotinamide dehydrogenase [quinone]	NQO2	0	0	0	0	0	0	0	0	0	4884200	0	0	0	0	11208000	0	0	0	0	0	0	5045500	2828300	0	0	0	0	0	0	0	0	0	0	0	0	0	10492000	0	0	0	0	0	0	0	0	0	0
P16109	P-selectin	SELP	85525000	52065000	0	99508000	0	70187000	0	204470000	0	0	52918000	47180000	0	52294000	42246000	67435000	0	78659000	53512000	74282000	0	19144000	68175000	0	67990000	42075000	113850000	76262000	93080000	0	0	0	94184000	0	0	0	65657000	103230000	77819000	64878000	69032000	0	0	25844000	0	0	34266000
P16152	Carbonyl reductase [NADPH] 1	CBR1	0	6714500	0	0	0	0	0	10776000	0	0	0	0	0	16333000	0	0	15066000	0	0	0	0	0	5441800	0	0	0	0	0	0	0	6042800	0	0	0	0	0	6464200	4821400	7887200	0	7575300	0	0	0	0	0	0
P16157	Ankyrin-1	ANK1	1166200	12545000	0	7813400	2810600	0	0	8084600	12651000	9211600	0	55644000	24152000	78706000	0	0	0	0	0	0	0	46948000	650750	2014800	8974800	0	0	1003200	2548100	0	986980	0	0	121940000	3100900	0	40987000	0	9984900	0	1148500	0	0	0	7816200	12171000	3339700
P16233	Pancreatic triacylglycerol lipase	PNLIP	0	0	0	0	0	0	0	0	0	0	0	0	0	0	0	0	0	0	0	0	0	0	0	0	0	0	0	0	0	0	0	0	0	0	0	0	0	0	0	0	0	0	0	0	0	0	0
P16234	Platelet-derived growth factor receptor alpha	PDGFRA	0	0	0	0	0	0	0	0	0	0	0	0	0	0	0	0	0	0	0	0	0	0	0	0	0	0	0	0	0	0	0	0	0	0	0	0	0	0	0	0	0	0	0	0	0	0	0
P16278	Beta-galactosidase	GLB1	0	0	0	0	0	0	0	0	0	0	0	0	0	0	0	0	0	0	0	0	0	0	0	0	0	0	0	0	0	0	6690800	0	0	0	0	0	0	0	0	0	0	0	0	0	0	0	0
P16284	Platelet endothelial cell adhesion molecule	PECAM1	86984000	19320000	47718000	69578000	33615000	44416000	36829000	43036000	22308000	20544000	27735000	60475000	41984000	26525000	12966000	7910400	5766400	45935000	43663000	30661000	24523000	42321000	29667000	38374000	35824000	17335000	0	25870000	0	19653000	24200000	23554000	38904000	28168000	113670000	37922000	36800000	49264000	17873000	21856000	26867000	42346000	35221000	43184000	37041000	25436000	0
P16401	Histone H1.5	H1-5	0	0	0	0	0	0	0	0	0	0	0	0	0	0	0	0	0	0	0	0	0	0	0	0	0	1290900	0	0	0	0	0	0	0	0	0	0	0	0	0	0	0	0	0	0	2809200	0	0
P16403	Histone H1.2	H1-2	0	0	0	0	0	0	0	0	0	0	0	0	0	0	0	0	0	0	0	0	0	0	0	0	0	0	0	0	0	0	0	0	0	0	0	0	0	0	0	0	0	0	0	0	0	0	0
P16435	NADPH--cytochrome P450 reductase	POR	0	0	0	0	0	0	0	0	0	0	0	0	0	0	0	0	0	0	0	0	0	0	0	0	0	0	0	0	0	0	0	0	0	0	0	0	0	0	0	0	0	0	0	0	0	0	0
P16452	Protein 4.2	EPB42	7575300	0	9956500	8524800	0	0	0	14979000	0	14858000	0	31217000	18283000	44602000	0	0	0	0	0	1129700	0	17249000	3669100	9209500	0	0	0	2410900	7186500	0	3360300	0	0	34506000	0	0	19137000	0	7839900	0	0	2498100	1999900	0	13300000	7516600	0
P16581	E-selectin	SELE	0	18044000	22295000	12486000	8872400	5459300	0	0	0	0	0	0	0	9037300	9822100	20323000	18136000	27856000	0	11873000	15683000	0	24028000	0	0	0	0	0	0	0	0	15421000	9743500	0	5551300	8226600	3739000	18189000	0	0	16912000	0	0	0	0	25489000	0
P16615	Sarcoplasmic/endoplasmic reticulum calcium ATPase 2	ATP2A2	0	0	0	0	0	0	0	0	0	0	0	0	0	0	0	2674100	0	0	0	0	0	0	0	0	0	0	0	0	0	0	0	0	0	0	0	0	0	0	0	0	0	0	0	0	0	0	0
P16662	UDP-glucuronosyltransferase 2B7	UGT2B7	0	0	0	0	0	0	0	0	0	0	0	0	0	0	0	0	0	0	0	0	0	0	0	0	0	0	0	0	0	0	0	0	0	0	0	0	0	0	0	0	0	0	0	0	0	0	0
P16671	Platelet glycoprotein 4	CD36	0	0	7463700	0	0	0	0	0	0	0	0	39965000	0	0	0	25663000	31138000	0	0	0	0	0	0	0	0	0	0	0	0	0	0	0	39861000	0	8790000	0	0	0	0	0	0	0	0	0	0	0	31221000
P16871	Interleukin-7 receptor subunit alpha	IL7R	0	0	0	0	0	0	0	0	0	0	0	0	0	0	0	0	0	0	0	0	0	8169200	0	0	0	0	0	0	0	0	0	0	0	0	0	0	0	7037000	0	0	0	0	0	0	0	0	0
P16930	Fumarylacetoacetase	FAH	18770000	23240000	58189000	91296000	74253000	36992000	108040000	59949000	83835000	58432000	58701000	71680000	87320000	58745000	181940000	75952000	91926000	74837000	125420000	13384000	64777000	136530000	29218000	84762000	55575000	52916000	72064000	75731000	163910000	50052000	48368000	62594000	29874000	35112000	46751000	64249000	46914000	66881000	65901000	20141000	57232000	55583000	48281000	74700000	396500000	132050000	103630000
P17050	Alpha-N-acetylgalactosaminidase	NAGA	8823400	0	0	0	0	0	9169800	0	0	0	5817800	0	0	0	0	0	0	8297500	0	0	0	0	0	0	0	0	0	0	0	6402800	4192000	0	0	0	0	1933300	3449600	8014200	8320400	4879200	6840300	6028000	6189400	0	3531800	0	0
P17066	Heat shock 70 kDa protein 6	HSPA6	0	0	0	128860000	0	0	0	0	0	0	0	0	0	0	0	0	0	0	0	0	0	0	0	0	0	0	129710000	0	0	0	0	0	0	0	0	0	0	0	0	0	0	0	0	0	0	0	0
P17096	High mobility group protein HMG-I/HMG-Y	HMGA1	0	0	0	0	0	0	0	0	0	0	0	0	0	0	0	0	0	0	0	0	0	0	0	0	0	0	0	0	0	0	0	0	0	0	0	0	0	0	0	0	0	0	0	0	0	0	0
P17174	Aspartate aminotransferase, cytoplasmic	GOT1	39627000	25005000	50219000	48124000	42178000	24980000	53915000	43744000	35102000	28262000	46014000	32512000	58975000	41440000	49019000	28948000	27856000	35420000	37251000	32438000	22114000	70106000	20369000	41943000	31496000	32877000	50864000	34283000	47957000	14319000	32891000	29624000	13263000	33694000	44289000	37650000	34443000	31787000	25594000	50489000	29835000	27294000	41509000	23095000	66395000	21534000	25027000
P17213	Bactericidal permeability-increasing protein	BPI	0	0	0	0	0	0	0	0	0	0	0	0	0	0	0	0	0	0	0	0	0	0	0	0	0	0	0	0	0	0	0	0	10321000	0	0	0	0	0	0	0	0	0	0	0	0	0	0
P17301	Integrin alpha-2	ITGA2	66902000	70959000	140840000	55654000	44171000	55623000	81228000	56471000	34533000	69517000	74822000	101050000	108160000	48128000	48626000	73031000	46056000	81765000	50771000	75716000	79708000	77992000	55180000	69828000	94277000	102710000	121970000	46008000	131490000	75757000	104460000	16472000	79411000	96274000	61497000	105080000	89035000	102840000	107070000	72738000	82103000	120410000	97406000	55844000	126840000	100570000	79545000
P17813	Endoglin	ENG	47540000	59259000	61798000	73045000	30343000	41826000	68384000	54868000	48571000	63028000	65376000	54482000	58114000	48763000	58623000	61782000	75691000	77705000	56382000	36135000	42822000	58071000	46658000	55375000	47534000	65557000	73786000	60765000	104060000	66906000	61950000	22448000	42141000	36783000	43974000	57633000	29478000	89202000	43975000	53795000	68671000	70088000	87799000	42993000	54711000	60048000	88942000
P17858	ATP-dependent 6-phosphofructokinase, liver type	PFKL	9256200	21537000	22728000	16958000	15848000	7065000	20139000	21330000	21227000	16565000	14103000	11193000	20252000	8815300	12277000	10824000	11849000	8933300	14284000	11053000	14660000	56258000	10769000	9910100	12806000	5253400	0	0	0	0	15241000	15283000	10986000	10419000	9521600	11160000	38148000	11110000	22055000	10304000	17666000	13691000	12850000	0	37251000	17719000	4083000
P17900	Ganglioside GM2 activator	GM2A	0	0	0	0	0	0	0	0	0	0	0	0	19374000	18021000	0	0	0	0	0	0	0	10830000	0	0	0	0	0	0	0	0	0	23479000	0	10107000	0	9176000	10582000	0	0	0	13221000	0	0	0	0	0	0
P17927	Complement receptor type 1	CR1	0	0	30031000	0	0	15163000	0	0	0	0	0	0	0	0	0	0	0	0	0	0	13815000	7714100	0	0	0	0	0	0	0	0	0	0	0	0	0	0	12590000	11927000	0	0	9181500	43473000	15989000	0	21031000	0	0
P17931	Galectin-3	LGALS3	30948000	39459000	19018000	27540000	23421000	33478000	22622000	18634000	29462000	14830000	14581000	18832000	14084000	18262000	26306000	16092000	0	13309000	30032000	23450000	26495000	37365000	22073000	18806000	19082000	16907000	27506000	19337000	0	25898000	18651000	48313000	30338000	37784000	28322000	41169000	26304000	35166000	24749000	56435000	26497000	30156000	47736000	0	19748000	43589000	39521000
P17936	Insulin-like growth factor-binding protein 3	IGFBP3	671780000	839390000	2132900000	1263600000	743200000	1071600000	1682700000	798820000	884920000	990610000	1419900000	1044900000	2232600000	1352400000	1090200000	9.60E+08	1.05E+09	1541900000	990280000	360020000	654920000	473900000	910670000	1765700000	570280000	598750000	1167700000	1226500000	1653900000	1384700000	577840000	471310000	1304600000	426520000	574550000	837730000	523150000	679370000	1142300000	336680000	1161900000	972720000	977090000	2197300000	1806600000	1160400000	1019600000
P17980	26S proteasome regulatory subunit 6A	PSMC3	0	0	0	0	0	0	0	0	0	0	0	0	0	0	0	0	0	0	0	0	0	0	0	0	0	0	0	0	0	0	0	0	0	0	0	0	0	0	0	0	0	0	0	0	0	0	0
P17987	T-complex protein 1 subunit alpha	TCP1	0	0	0	10200000	0	0	0	0	0	0	0	4747100	0	0	0	0	0	0	0	7058300	0	5745300	0	0	5399500	0	0	0	0	0	6024300	0	0	0	0	0	4648800	0	0	0	0	0	0	0	5012300	0	0
P18054	Polyunsaturated fatty acid lipoxygenase ALOX12	ALOX12	0	0	0	0	0	0	0	0	0	0	0	0	0	7156500	0	0	0	0	0	0	0	0	0	0	0	0	0	0	0	0	0	0	0	0	0	0	0	0	0	0	0	0	0	0	0	0	0
P18065	Insulin-like growth factor-binding protein 2	IGFBP2	315310000	805510000	190090000	110510000	126450000	233250000	418440000	456670000	294490000	564090000	710160000	149270000	252430000	359250000	166120000	429520000	247140000	392930000	337330000	1208200000	387660000	1173500000	242290000	121090000	0	296810000	260020000	219940000	1035800000	26902000	285400000	560600000	0	545870000	343350000	455900000	280040000	619030000	55947000	869830000	216020000	103900000	488180000	58495000	118340000	450250000	418480000
P18077	Large ribosomal subunit protein eL33	RPL35A	0	0	0	0	0	0	0	0	0	0	0	0	0	0	0	0	0	0	0	0	0	0	0	0	0	0	0	0	0	0	0	0	0	0	0	0	0	0	0	0	0	0	0	0	0	0	0
P18124	Large ribosomal subunit protein uL30	RPL7	0	0	0	0	0	0	0	0	0	0	0	0	0	0	0	0	0	0	0	0	0	0	0	0	0	0	0	0	0	0	0	0	0	0	0	0	0	0	0	0	0	0	0	0	0	0	0
P18206	Vinculin	VCL	207030000	178920000	163820000	122050000	166750000	194710000	121260000	203560000	197670000	182670000	173910000	181370000	173450000	3.37E+08	8.60E+07	101570000	150740000	129030000	137020000	136710000	144720000	184400000	135240000	135270000	153640000	120700000	145500000	137220000	123560000	116110000	130560000	1.30E+08	1.54E+08	106210000	166830000	138630000	211780000	123120000	137210000	225150000	131030000	162060000	177540000	138960000	178480000	192250000	147380000
P18428	Lipopolysaccharide-binding protein	LBP	741180000	1283700000	1399500000	6.22E+08	2.44E+09	834150000	680310000	829480000	1121700000	1797800000	1782200000	698530000	1016200000	751770000	792070000	3077700000	860070000	851760000	1.05E+09	2.20E+09	1383300000	1035400000	2501300000	2465900000	804580000	1109500000	1043400000	1.25E+09	1.51E+09	1477500000	1248300000	1585500000	1966100000	960490000	1249800000	942490000	2967300000	1733200000	709500000	4322900000	2754300000	1627900000	1053400000	1917300000	1155100000	908030000	1177800000
P18621	Large ribosomal subunit protein uL22	RPL17	0	0	0	0	0	0	0	0	0	0	0	0	0	0	0	0	0	0	0	0	0	0	0	0	0	0	0	0	0	0	0	0	0	0	0	0	0	0	0	0	0	0	0	0	0	0	0
P18669	Phosphoglycerate mutase 1	PGAM1	53936000	33393000	38728000	24124000	40621000	34368000	33966000	51490000	34909000	32881000	9175600	37191000	35738000	51908000	19965000	50846000	6368200	20411000	0	37011000	12031000	41122000	1.77E+07	2.60E+07	10940000	17549000	28642000	58515000	32839000	20029000	26078000	19877000	32306000	25654000	42019000	36335000	76996000	22294000	20373000	20736000	28955000	30637000	32480000	29553000	28404000	27591000	20522000
P18754	Regulator of chromosome condensation	RCC1	0	0	0	0	0	0	0	0	0	0	0	0	0	0	0	0	0	0	0	0	0	0	0	0	0	0	0	0	0	0	0	0	0	0	0	0	0	0	0	0	0	0	0	0	0	0	0
P18827	Syndecan-1	SDC1	0	0	0	0	0	0	0	0	0	0	0	0	0	0	0	0	0	0	0	0	0	0	0	0	0	0	0	0	0	0	0	0	0	0	0	0	0	0	0	0	0	0	0	0	0	0	0
P18850	Cyclic AMP-dependent transcription factor ATF-6 alpha	ATF6	0	0	11146000	7920700	14168000	0	0	0	0	0	0	9578400	0	0	9682300	17989000	23438000	0	0	0	14512000	0	14898000	0	0	0	0	0	0	0	11616000	7795900	7653700	0	11549000	7032100	17730000	29854000	0	0	6433000	10086000	14889000	0	0	0	0
P19021	Peptidyl-glycine alpha-amidating monooxygenase	PAM	42419000	43697000	45038000	33843000	33670000	32980000	41618000	49887000	46709000	40112000	33327000	25791000	28882000	42122000	26228000	29160000	41603000	52536000	31907000	61251000	31475000	40446000	30924000	31855000	30080000	35831000	43173000	32920000	28165000	31540000	27453000	21187000	18629000	30873000	24253000	33727000	27006000	44278000	31584000	37233000	29188000	35319000	60806000	15795000	24123000	38771000	13823000
P19022	Cadherin-2	CDH2	42322000	66426000	68649000	57489000	72307000	32274000	63654000	45822000	46517000	41555000	44961000	54588000	60340000	57452000	45427000	38592000	38175000	72986000	60897000	54854000	50074000	71924000	78597000	38030000	51784000	46768000	53836000	51252000	71729000	94459000	64689000	56229000	71382000	57014000	50652000	49303000	48277000	67669000	43741000	101170000	58697000	53114000	77690000	51864000	65901000	32187000	67552000
P19086	Guanine nucleotide-binding protein G(z) subunit alpha	GNAZ	0	0	0	0	0	0	0	0	0	0	0	0	0	0	0	0	0	0	0	0	0	0	0	0	0	0	0	0	0	0	0	0	0	0	0	0	0	0	0	0	0	0	0	0	0	0	0
P19256	Lymphocyte function-associated antigen 3	CD58	0	0	0	0	0	0	0	0	0	0	0	0	0	0	0	0	0	0	0	0	0	0	0	0	0	0	0	0	0	0	0	0	0	0	0	0	0	0	0	0	0	0	0	0	0	0	0
P19320	Vascular cell adhesion protein 1	VCAM1	294980000	379840000	229220000	222680000	367350000	282750000	313220000	275480000	298090000	359320000	195740000	198100000	244040000	222100000	172140000	274230000	230310000	300690000	268470000	523370000	320570000	401690000	313820000	151790000	232490000	376010000	245980000	258520000	286860000	259760000	232940000	327980000	199130000	366860000	279400000	310170000	327740000	265130000	172600000	497240000	252870000	191020000	347270000	196180000	172960000	178980000	149120000
P19338	Nucleolin	NCL	6436200	0	0	0	0	0	0	0	0	0	0	0	0	0	0	0	0	0	0	12173000	0	0	0	0	0	0	0	0	0	0	21594000	0	0	0	0	0	0	0	0	0	0	0	0	0	0	0	0
P19367	Hexokinase-1	HK1	0	0	0	0	0	0	0	0	0	0	0	0	0	0	0	0	0	0	0	0	0	0	0	0	0	0	0	0	0	0	0	0	0	0	0	0	0	0	0	0	0	0	0	0	0	0	0
P19652	Alpha-1-acid glycoprotein 2	ORM2	3854200000	5.04E+09	8.67E+09	1.19E+10	1.24E+10	7002300000	5947500000	3287300000	5839600000	7.62E+09	1.02E+10	5188200000	6.90E+09	7.37E+09	1.75E+10	4233300000	8.80E+09	1.32E+10	7464500000	2921300000	4861300000	2.19E+09	1.31E+10	8206100000	3.96E+09	3.95E+09	3252300000	4757200000	3954800000	2659100000	5.47E+09	2.09E+10	1.11E+10	3.03E+09	1.22E+10	2.83E+09	6070900000	1553700000	2336200000	8998700000	4781100000	6288500000	6.04E+09	4.34E+09	4.45E+09	1.32E+10	9167900000
P19823	Inter-alpha-trypsin inhibitor heavy chain H2	ITIH2	2.51E+10	2.36E+10	2.12E+10	2.44E+10	1.90E+10	2.37E+10	3.00E+10	2.24E+10	2.60E+10	2.52E+10	2.42E+10	2.09E+10	2.67E+10	2.41E+10	3.02E+10	2.72E+10	3.20E+10	3.15E+10	2.74E+10	2.16E+10	2.41E+10	1.99E+10	2.44E+10	2.80E+10	2.66E+10	2.60E+10	3.79E+10	2.91E+10	4.13E+10	4.32E+10	2.22E+10	2.28E+10	2.29E+10	2.27E+10	2.20E+10	2.56E+10	1.49E+10	2.25E+10	2.63E+10	1.85E+10	2.67E+10	2.87E+10	2.99E+10	2.78E+10	2.55E+10	3.72E+10	3.92E+10
P19827	Inter-alpha-trypsin inhibitor heavy chain H1	ITIH1	1.98E+10	2.07E+10	2.08E+10	2.36E+10	1.64E+10	1.97E+10	2.07E+10	1.83E+10	2.18E+10	2.18E+10	2.23E+10	1.59E+10	1.76E+10	1.45E+10	1.97E+10	2.01E+10	2.08E+10	1.91E+10	1.87E+10	1.55E+10	1.89E+10	1.32E+10	2.00E+10	2.09E+10	2.30E+10	2.36E+10	2.21E+10	2.26E+10	2.23E+10	2.67E+10	1.85E+10	1.97E+10	2.02E+10	1.76E+10	2.00E+10	2.11E+10	1.48E+10	1.80E+10	1.89E+10	1.25E+10	1.89E+10	1.83E+10	2.01E+10	2.11E+10	1.17E+10	2.37E+10	1.73E+10
P19971	Thymidine phosphorylase	TYMP	0	7826400	4752500	0	2904700	0	0	2011800	6088900	0	0	0	5857000	3199300	0	2069600	0	0	0	0	0	4091700	0	0	0	0	0	0	1535300	0	3461600	18833000	0	0	0	4762300	8638200	0	2351100	0	0	0	0	0	2507500	0	0
P20023	Complement receptor type 2	CR2	11887000	0	0	87862000	39421000	55616000	0	77071000	35443000	52135000	18344000	0	53540000	22910000	54658000	88285000	29036000	0	34519000	0	0	30625000	48702000	71152000	45162000	93070000	27914000	0	152570000	0	33451000	26402000	55762000	27233000	55365000	27266000	46974000	46040000	27867000	49091000	31239000	39513000	37798000	58779000	42040000	0	44068000
P20061	Transcobalamin-1	TCN1	215080000	233310000	38001000	0	186850000	113330000	133850000	182250000	0	93622000	0	577280000	0	302770000	0	163220000	0	54125000	178120000	198580000	92658000	98023000	119360000	75069000	0	173540000	0	0	0	0	164400000	0	374080000	84817000	99466000	65645000	207850000	201720000	178870000	80039000	0	0	177320000	0	96520000	487720000	0
P20062	Transcobalamin-2	TCN2	0	15330000	15301000	0	20922000	0	0	17573000	0	14735000	0	7999300	0	18311000	12139000	18886000	14469000	0	0	19897000	14814000	16579000	18727000	23083000	11620000	0	0	0	0	0	10628000	21452000	13496000	13060000	33396000	20362000	0	0	18108000	0	22226000	15940000	19438000	0	14224000	16693000	0
P20073	Annexin A7	ANXA7	0	0	0	0	0	0	0	7904000	0	0	0	0	5012100	6058400	0	0	0	0	0	0	0	3608500	0	0	0	0	0	0	0	0	3422900	0	0	0	0	0	0	0	3842800	0	0	0	0	0	0	2030300	0
P20138	Myeloid cell surface antigen CD33	CD33	0	0	0	0	0	0	0	0	0	0	0	0	0	0	0	0	0	0	0	0	0	0	0	0	0	0	0	0	0	0	0	0	0	0	0	0	0	0	0	0	0	0	0	0	0	0	0
P20142	Gastricsin	PGC	0	0	0	0	0	0	0	0	0	0	0	0	0	0	0	0	0	0	0	0	0	0	0	0	0	0	0	0	0	0	0	0	0	0	0	0	0	0	0	0	0	0	0	0	0	0	0
P20290	Transcription factor BTF3	BTF3	0	0	0	0	0	0	0	0	0	0	0	0	0	0	0	0	0	0	0	0	0	0	0	0	0	0	0	0	0	0	0	0	0	0	0	0	0	0	0	0	0	0	0	0	0	0	0
P20340	Ras-related protein Rab-6A	RAB6A	0	0	0	0	0	0	0	0	0	0	0	0	0	0	0	0	0	0	0	0	0	0	0	0	0	0	0	0	0	0	0	0	0	0	0	0	0	0	0	0	0	0	0	0	0	0	0
P20618	Proteasome subunit beta type-1	PSMB1	0	28089000	0	7283100	11150000	0	0	0	0	0	0	4142900	0	17746000	0	0	0	0	0	0	0	17007000	0	0	0	0	0	11690000	0	0	0	18043000	9211200	0	9053100	24738000	21251000	0	10318000	21529000	4730700	0	18540000	0	34470000	0	0
P20674	Cytochrome c oxidase subunit 5A, mitochondrial	COX5A	0	0	0	0	0	0	0	0	0	0	0	0	0	0	0	0	0	0	0	0	0	0	0	0	0	0	0	0	0	0	0	0	0	0	0	0	0	0	0	0	0	0	0	0	0	0	0
P20700	Lamin-B1	LMNB1	0	0	0	0	0	0	0	0	0	0	0	0	0	0	0	0	0	0	0	0	0	0	0	0	0	0	0	0	0	0	3938000	0	0	0	0	0	3473600	0	0	0	0	0	0	0	0	0	0
P20742	Pregnancy zone protein	PZP	89980000	2038500000	1464500	1.04E+08	2.47E+09	1152600000	76868000	83387000	866690000	324930000	760260000	470860000	401270000	1049300000	303670000	334940000	881400000	83120000	480130000	1543200000	2866300000	39118000	8472500000	449700000	2831300000	701210000	418920000	427060000	1312700000	1910300000	1.15E+08	5.71E+09	1542900000	6687800000	322520000	2169900000	32390000	11476000	3.45E+08	1.94E+09	1228200000	4321600000	3.89E+08	1.69E+09	3.14E+08	2.87E+09	2353600000
P20774	Mimecan	OGN	28978000	7895900	21288000	14061000	14810000	20852000	23271000	0	22116000	33948000	0	20562000	16518000	13057000	17744000	0	35230000	9829100	3225400	68089000	30180000	32903000	40684000	20527000	26922000	26275000	17156000	27584000	0	22775000	32397000	51248000	9519800	39546000	33581000	29392000	17875000	32128000	21055000	41414000	8483800	0	35504000	18144000	9729200	0	6846800
P20810	Calpastatin	CAST	0	4180200	0	0	0	0	0	0	0	0	0	18229000	6524900	0	0	0	0	0	0	0	0	12208000	0	0	0	0	0	0	0	0	0	0	0	0	0	0	0	0	0	0	0	0	0	0	0	0	0
P20851	C4b-binding protein beta chain	C4BPB	1513700000	2046400000	0	1436600000	1906100000	1478200000	1156400000	286720000	1.46E+09	1.11E+09	1493100000	1245300000	882420000	830760000	0	1434400000	125740000	1338500000	0	2378900000	532380000	1249100000	0	0	954940000	311960000	990100000	912740000	2450700000	1776800000	961840000	1272700000	1004100000	539920000	866610000	949700000	1578200000	766890000	829680000	2710200000	2068900000	1430700000	1685400000	1.64E+09	2.04E+09	3388100000	2211300000
P20908	Collagen alpha-1(V) chain	COL5A1	0	49373000	0	22356000	0	12783000	0	19527000	16224000	42531000	0	11557000	14923000	20644000	17555000	0	12237000	0	19320000	23314000	29857000	0	30095000	0	41850000	0	0	0	0	16815000	0	22707000	21720000	6398800	20739000	32673000	13772000	0	0	19050000	0	15656000	33862000	0	0	0	0
P20933	N(4)-(beta-N-acetylglucosaminyl)-L-asparaginase	AGA	0	0	0	0	0	0	15154000	14365000	24804000	0	0	11748000	0	0	0	0	0	0	0	18646000	0	0	0	0	0	0	0	0	0	0	0	0	0	0	0	0	0	0	0	0	0	0	0	26023000	0	0	0
P20936	Ras GTPase-activating protein 1	RASA1	0	0	0	0	0	0	0	0	0	0	0	0	0	0	0	0	0	0	0	0	0	0	0	0	0	0	0	0	0	0	0	0	0	0	0	0	0	0	0	0	0	0	0	0	0	0	0
P21291	Cysteine and glycine-rich protein 1	CSRP1	0	0	0	0	0	0	0	45944000	0	0	0	0	0	0	0	0	0	3340700	0	0	0	0	0	0	0	0	0	0	0	0	0	0	0	0	0	0	0	0	20779000	0	0	0	0	0	0	0	0
P21333	Filamin-A	FLNA	370280000	267780000	156480000	345840000	241230000	404750000	275540000	739170000	202790000	141920000	282030000	550520000	292050000	498910000	51393000	175200000	195070000	172050000	243260000	7.04E+07	1.81E+08	219460000	103610000	303180000	212810000	165870000	222500000	250560000	235270000	140260000	250250000	215100000	250970000	20353000	228960000	100260000	181820000	158200000	382240000	203890000	256720000	337060000	165130000	182250000	3.06E+08	4.55E+08	261680000
P21399	Cytoplasmic aconitate hydratase	ACO1	0	0	0	0	7023400	0	0	0	0	0	0	0	0	0	0	0	0	0	0	0	0	8105700	0	0	0	0	0	0	0	0	0	0	0	0	0	0	0	0	0	0	0	0	0	0	8859400	0	0
P21549	Alanine--glyoxylate aminotransferase	AGXT	0	0	0	0	1348700	0	0	0	0	0	0	0	0	0	3504200	0	0	0	0	0	0	0	0	0	0	0	0	0	0	0	0	0	0	0	0	0	0	0	0	0	0	0	0	0	0	0	0
P21583	Kit ligand	KITLG	0	0	0	0	0	0	0	0	0	0	0	0	0	0	0	0	0	0	0	0	0	0	0	0	0	0	0	0	0	0	0	0	0	0	0	0	0	0	0	0	0	0	0	0	0	0	0
P21695	Glycerol-3-phosphate dehydrogenase [NAD(+)], cytoplasmic	GPD1	0	0	13840000	10981000	13496000	0	10488000	0	0	0	0	7239700	9505700	0	0	0	0	0	0	0	0	14015000	0	0	0	0	0	0	0	0	0	0	0	4181800	7241400	8105600	6621900	0	7804800	0	10727000	7277900	0	0	17673000	0	0
P21709	Ephrin type-A receptor 1	EPHA1	0	14133000	0	0	13502000	10539000	0	20120000	0	0	0	0	0	19589000	0	51305000	16679000	0	0	22499000	0	21212000	0	0	12629000	0	0	0	0	0	23491000	10764000	0	15448000	0	0	0	6595800	0	15775000	0	5891600	14070000	0	0	21236000	0
P21796	Voltage-dependent anion-selective channel protein 1	VDAC1	22927000	30688000	0	0	0	0	0	0	0	0	0	0	0	0	0	0	0	0	0	0	0	0	0	0	0	0	0	0	0	0	0	13950000	0	0	0	0	0	0	0	0	0	0	0	0	0	0	0
P21810	Biglycan	BGN	3906400	3570600	1934400	3491600	3595700	0	3776000	0	0	0	4155600	0	0	0	3971200	9899800	0	0	0	7343800	2048400	2717500	0	2213500	0	5281300	5663300	4112200	0	0	2822800	0	0	0	0	0	3107200	6269900	3784300	0	2436100	3783900	0	0	0	2658100	0
P21926	CD9 antigen	CD9	0	0	0	0	0	0	0	0	0	0	0	0	0	0	0	0	0	0	0	0	0	0	0	0	0	0	0	0	0	0	0	0	0	0	0	0	0	0	0	0	0	0	0	0	0	0	0
P21980	Protein-glutamine gamma-glutamyltransferase 2	TGM2	0	0	0	0	0	0	0	0	0	0	0	7092100	0	6093900	0	0	0	0	0	0	0	0	0	0	0	0	0	0	0	0	0	0	0	0	0	0	0	0	0	0	0	0	0	0	0	0	0
P22061	Protein-L-isoaspartate(D-aspartate) O-methyltransferase	PCMT1	0	0	0	0	0	0	0	0	0	0	0	24265000	0	0	0	0	9846700	0	0	0	0	16985000	0	0	17598000	0	0	0	0	0	0	0	0	7965000	0	0	9690500	0	8122300	0	13912000	8483000	15218000	0	0	6826000	19275000
P22087	rRNA 2-O-methyltransferase fibrillarin	FBL	0	0	0	0	0	0	0	0	0	0	0	0	0	0	0	0	0	0	0	0	0	0	0	0	0	0	0	0	0	0	0	0	0	0	0	0	0	0	0	0	0	0	0	0	0	0	0
P22102	Trifunctional purine biosynthetic protein adenosine-3	GART	0	0	0	0	0	0	0	0	0	0	0	0	0	0	0	0	0	0	0	0	0	0	0	0	0	0	0	0	0	0	0	0	0	0	0	0	0	0	0	0	0	0	0	0	0	0	0
P22105	Tenascin-X	TNXB	276070000	234220000	393550000	192090000	191550000	203650000	253490000	289380000	216450000	186220000	168970000	180550000	231780000	175370000	210400000	163950000	208840000	227520000	160370000	189410000	181670000	187920000	177360000	213230000	240170000	242640000	296520000	241200000	283500000	205660000	159400000	109520000	135650000	123190000	166790000	142710000	197100000	247740000	141510000	95634000	168920000	249450000	215590000	130940000	186040000	192020000	154030000
P22234	Bifunctional phosphoribosylaminoimidazole carboxylase/phosphoribosylaminoimidazole succinocarboxamide synthetase	PAICS	0	0	0	0	0	0	0	0	0	0	0	0	0	0	0	0	0	0	0	0	0	0	0	0	0	0	0	0	0	0	0	0	0	0	0	0	0	0	0	0	0	0	0	0	0	0	0
P22303	Acetylcholinesterase	ACHE	0	0	0	0	0	0	0	0	0	0	0	0	0	0	0	0	0	0	0	0	0	0	0	0	0	0	0	0	0	0	0	0	0	0	0	0	0	0	0	0	0	0	0	0	0	0	0
P22304	Iduronate 2-sulfatase	IDS	8885300	0	0	0	6129200	6971300	0	0	0	0	0	4258200	6618500	0	15804000	0	0	0	0	0	9300300	7958400	0	6867300	0	0	0	0	6139400	7601300	7214500	0	0	7780000	9218900	0	7867600	7653400	9701400	6775400	10135000	0	8173600	0	0	0	0
P22314	Ubiquitin-like modifier-activating enzyme 1	UBA1	5314800	4591900	7083800	4585400	9193500	0	0	0	0	10919000	4700200	23770000	0	40170000	0	10069000	0	0	0	0	0	10517000	4732100	0	7171200	0	0	0	0	0	0	0	0	2378400	0	0	9743900	0	0	0	0	0	0	0	0	0	0
P22352	Glutathione peroxidase 3	GPX3	1737600000	382540000	1665900000	1734900000	1549600000	981810000	1713600000	1374300000	1.01E+09	1.80E+09	1933600000	1236800000	1885400000	1830800000	2984400000	3.22E+09	2.23E+09	2247200000	1342700000	1072300000	1997600000	1889600000	1016300000	2276100000	1752300000	2651900000	2070900000	2069700000	2307900000	2167100000	1720500000	1147500000	1490200000	1327900000	1344600000	1480900000	2242400000	1490700000	1792900000	1211100000	1501800000	1724800000	1766400000	1.18E+09	1.54E+09	1258400000	9.69E+08
P22392	Nucleoside diphosphate kinase B	NME2	34176000	0	0	11458000	0	14722000	4916400	9341600	0	0	0	53707000	26201000	55855000	0	13492000	0	0	12251000	0	0	17615000	0	0	0	11080000	0	0	0	0	0	0	0	15193000	0	12923000	39215000	8892800	0	0	0	0	5800500	22429000	5970100	4800200	0
P22413	Ectonucleotide pyrophosphatase/phosphodiesterase family member 1	ENPP1	0	0	0	0	0	0	13944000	0	0	0	0	0	0	0	15316000	0	0	0	0	0	0	0	5777400	0	0	0	0	0	0	0	0	0	0	0	0	0	0	0	0	0	0	0	0	0	0	0	0
P22455	Fibroblast growth factor receptor 4	FGFR4	14202000	14012000	0	8994100	8267400	9782800	14540000	11954000	7914700	0	0	9263200	6598400	5857300	8782900	0	0	9618500	0	8951900	0	7421500	10586000	7929700	0	0	0	0	0	0	0	4468200	12098000	11766000	8395500	10827000	0	8570900	5679300	6999400	11081000	0	0	9695000	4228000	7540100	0
P22466	Galanin peptides	GAL	0	0	0	0	0	0	0	0	0	0	0	0	0	0	0	0	0	0	0	0	0	0	0	0	0	0	0	0	0	0	0	0	0	0	0	0	0	0	0	0	0	0	0	0	0	0	0
P22626	Heterogeneous nuclear ribonucleoproteins A2/B1	HNRNPA2B1	2537600	0	0	1161000	3299900	0	1632900	1847300	2220600	542340	1125900	2092000	3461100	926880	945560	0	1976300	1561000	149230	2105700	0	2788000	0	0	3473300	0	0	0	0	158110	3028800	103510	0	0	85753	564630	1724500	0	0	972010	0	138520	0	3369100	1648900	915950	160190
P22694	cAMP-dependent protein kinase catalytic subunit beta	PRKACB	0	0	0	0	0	0	0	0	0	0	0	0	0	0	0	0	0	0	0	0	0	0	0	0	0	0	0	0	0	0	0	0	0	0	0	0	0	0	0	0	0	0	0	0	0	0	0
P22695	Cytochrome b-c1 complex subunit 2, mitochondrial	UQCRC2	0	0	0	0	0	0	0	0	0	0	0	0	0	0	0	0	0	0	0	0	0	0	0	0	0	0	0	0	0	0	0	0	0	0	0	0	0	0	0	0	0	0	0	0	0	0	0
P22792	Carboxypeptidase N subunit 2	CPN2	2081300000	2691800000	3560300000	1806900000	2477800000	3021200000	2985100000	2214400000	2891400000	2697900000	2880800000	2.56E+09	2.51E+09	1927600000	2374800000	1477800000	3120100000	2576600000	1686300000	3.34E+09	2.57E+09	2217600000	3537300000	2960800000	2663200000	2779200000	2420300000	3100300000	1880800000	2509100000	3107800000	2835500000	3690800000	2703800000	3152800000	2668200000	1836700000	2423900000	2852700000	1.68E+09	2.64E+09	2639300000	4005100000	4173800000	3313300000	1941100000	3150900000
P22891	Vitamin K-dependent protein Z	PROZ	309530000	219670000	940100000	371950000	447430000	637120000	307160000	481860000	564710000	269270000	493720000	195680000	663430000	558170000	2.41E+08	5.97E+08	302260000	352640000	227060000	438780000	191860000	282130000	519150000	735110000	445760000	130900000	518440000	553880000	476230000	734790000	113380000	216770000	778550000	233130000	528040000	637090000	339860000	388560000	299670000	110500000	228910000	347740000	143290000	561420000	389440000	268290000	425800000
P22894	Neutrophil collagenase	MMP8	8101300	0	22146000	3101300	0	0	0	39671000	18676000	14449000	19439000	66907000	16485000	0	5293700	45809000	0	6524400	37096000	0	9364200	6180000	62333000	8580200	0	27273000	0	15263000	0	4495900	14901000	43199000	33411000	0	0	5942500	20604000	13066000	6237400	7919200	11079000	0	6120300	0	0	0	25966000
P22897	Macrophage mannose receptor 1	MRC1	116260000	80739000	70731000	75252000	78439000	80842000	57667000	101380000	77350000	81970000	71685000	58757000	102360000	58985000	52433000	100970000	86848000	59275000	82155000	178170000	99358000	108710000	101040000	76575000	64791000	125040000	86083000	83957000	144910000	59511000	79359000	131700000	60515000	109730000	70256000	103720000	113030000	119540000	84942000	153900000	91893000	104730000	102530000	104310000	80251000	92120000	115990000
P23083	Immunoglobulin heavy variable 1-2	IGHV1-2	0	0	0	0	0	0	0	0	0	0	0	0	0	0	0	0	0	0	0	0	0	0	0	0	0	0	0	0	0	0	0	0	0	0	0	0	0	0	0	0	0	0	0	0	0	0	0
P23141	Liver carboxylesterase 1	CES1	18851000	18328000	16730000	34956000	70991000	15980000	21762000	23366000	2985200	7357200	26827000	18011000	21138000	32589000	41526000	13484000	11237000	14278000	8582400	6849200	16025000	19182000	24420000	24466000	21535000	18597000	0	15948000	0	22370000	29997000	31344000	34307000	10367000	20299000	18527000	10756000	18060000	21376000	6296500	57387000	27495000	10287000	39118000	46562000	19928000	21664000
P23142	Fibulin-1	FBLN1	2680800000	1869300000	1406900000	1.33E+09	1.27E+09	1298900000	1002200000	1676800000	1359900000	1590500000	705400000	873270000	1562500000	1440600000	870840000	957800000	1299100000	1337100000	1109600000	2195700000	1451100000	2097600000	1310300000	984860000	1403700000	968620000	2.19E+09	1.16E+09	2379800000	861710000	1111300000	1007500000	995350000	2327100000	908990000	1.41E+09	1.89E+09	1246900000	1002800000	2910500000	1792300000	1501600000	1640900000	7.35E+08	1.74E+09	1071600000	1019800000
P23219	Prostaglandin G/H synthase 1	PTGS1	0	0	0	0	0	0	0	0	0	0	0	0	0	0	0	0	0	0	0	0	0	0	0	0	0	0	0	0	0	0	0	0	0	0	0	0	0	0	0	0	0	0	0	0	0	0	0
P23229	Integrin alpha-6	ITGA6	3239500	3984400	4808000	9543400	6626200	10265000	4609700	17242000	0	0	0	9680000	0	0	0	0	0	0	0	0	0	7664100	0	0	0	4658700	0	0	0	0	0	0	0	0	0	0	0	0	8376500	0	4896200	15468000	0	0	11743000	19007000	0
P23246	Splicing factor, proline- and glutamine-rich	SFPQ	0	0	0	0	0	0	0	0	0	0	0	0	0	0	0	0	0	0	0	0	0	0	0	0	0	0	0	0	0	0	0	0	0	0	0	0	0	0	0	0	0	0	0	0	0	0	0
P23280	Carbonic anhydrase 6	CA6	16775000	13829000	14566000	27495000	15693000	30401000	33152000	39006000	13204000	20833000	15448000	9857300	11504000	8502800	17924000	10329000	13319000	14248000	9343800	22264000	15444000	11857000	7530700	26855000	13787000	16290000	37241000	46617000	45198000	32163000	21796000	0	39030000	6307400	15537000	22573000	11044000	54106000	19615000	0	18080000	19018000	19078000	6137200	23545000	18641000	15715000
P23284	Peptidyl-prolyl cis-trans isomerase B	PPIB	60820000	59592000	112710000	50766000	74609000	49318000	48267000	225420000	49784000	33315000	70248000	39833000	57463000	59242000	69885000	32884000	37832000	54566000	154730000	44539000	27050000	37564000	32832000	46952000	80739000	34812000	30568000	0	0	0	24746000	38692000	84758000	0	35905000	33049000	41416000	36019000	26231000	37315000	44760000	55736000	0	47124000	33726000	46826000	66384000
P23368	NAD-dependent malic enzyme, mitochondrial	ME2	0	0	0	0	0	0	0	0	0	0	0	0	0	0	0	0	0	0	0	0	0	0	0	0	0	0	0	0	0	0	0	0	0	0	0	0	0	0	0	0	0	0	0	0	0	0	0
P23378	Glycine dehydrogenase (decarboxylating), mitochondrial	GLDC	0	0	0	0	0	0	0	0	0	0	0	0	0	0	0	0	0	0	0	0	0	0	0	0	0	0	0	0	0	0	0	0	0	0	0	0	0	0	0	0	0	0	0	0	0	0	0
P23381	Tryptophan--tRNA ligase, cytoplasmic	WARS1	26678000	41187000	37294000	26482000	40748000	22141000	25232000	38373000	41559000	35031000	25998000	81379000	34285000	0	41736000	25544000	38332000	26453000	43019000	18996000	25190000	33128000	30220000	26465000	33818000	34375000	11038000	17466000	33471000	22561000	23440000	25902000	21766000	32098000	21519000	29376000	70611000	24299000	23246000	24324000	19554000	23469000	30521000	21480000	28901000	20813000	31148000
P23467	Receptor-type tyrosine-protein phosphatase beta	PTPRB	5750500	13524000	8310400	9241900	7151400	5694700	6117200	8611100	7219000	5467700	0	9590700	0	6148400	5952000	5424900	0	17896000	0	12345000	7376300	8712800	0	0	7630200	2836700	17157000	0	0	0	4891500	0	5251600	0	8929900	7711600	11457000	9647800	5985000	0	7702400	6745600	11902000	12751000	11005000	4369500	0
P23468	Receptor-type tyrosine-protein phosphatase delta	PTPRD	0	0	0	0	0	0	0	0	0	0	0	0	0	0	0	0	0	0	0	0	0	0	0	0	0	0	0	0	0	0	0	0	0	0	0	0	0	0	0	0	0	0	0	0	0	0	0
P23470	Receptor-type tyrosine-protein phosphatase gamma	PTPRG	110970000	106350000	101670000	87783000	86950000	104520000	109020000	111970000	140370000	101410000	65244000	49994000	72625000	64102000	56441000	53112000	50835000	91063000	49703000	126800000	105800000	145270000	68093000	69397000	85004000	96178000	140680000	90618000	104480000	100630000	131360000	126310000	101980000	134390000	114680000	104410000	71688000	111540000	87031000	152780000	102520000	118790000	188670000	68860000	73627000	98734000	72652000
P23471	Receptor-type tyrosine-protein phosphatase zeta	PTPRZ1	27183000	30114000	26213000	25023000	17702000	9312700	25022000	30747000	16872000	23014000	19178000	21329000	22396000	14524000	0	21673000	19440000	69052000	13505000	28132000	0	17497000	0	0	0	18366000	31877000	32960000	0	18058000	20973000	0	0	22242000	14804000	17762000	27885000	7050500	0	26118000	17884000	20590000	26096000	7578900	40688000	16490000	0
P23526	Adenosylhomocysteinase	AHCY	0	0	17087000	15718000	11418000	0	9902500	30569000	50049000	43617000	0	93007000	35813000	94732000	0	0	0	0	0	0	0	58542000	10866000	10680000	0	30315000	0	0	17552000	0	30918000	0	0	40804000	20623000	17063000	152100000	25386000	20924000	0	27289000	0	0	0	32593000	22127000	0
P23528	Cofilin-1	CFL1	78983000	50014000	62162000	67675000	75772000	69761000	40642000	423130000	68337000	69981000	83360000	188040000	48135000	97454000	49022000	38407000	26965000	31748000	28985000	36432000	40611000	62056000	19602000	35028000	0	49181000	0	66344000	0	0	23519000	6684500	85484000	42478000	94113000	23839000	112240000	10960000	37582000	37653000	20823000	47381000	21032000	16075000	46224000	69963000	60695000
P23921	Ribonucleoside-diphosphate reductase large subunit	RRM1	0	0	0	0	0	0	0	0	0	0	0	0	0	0	0	0	0	0	0	0	0	0	0	0	0	0	0	0	0	0	0	0	0	0	0	0	0	0	0	0	0	0	0	0	0	0	0
P24043	Laminin subunit alpha-2	LAMA2	34001000	22074000	24014000	25317000	36517000	22565000	38244000	27174000	27221000	40360000	27026000	18160000	13881000	15579000	20171000	10669000	28789000	26735000	14257000	85777000	0	43791000	12063000	0	14175000	22136000	28259000	27625000	18236000	0	20354000	10369000	20425000	31100000	21501000	26941000	31292000	46192000	25124000	103250000	34377000	28040000	34730000	33122000	22144000	25071000	48282000
P24158	Myeloblastin	PRTN3	57600000	29899000	61354000	31653000	50333000	58383000	30566000	377080000	125820000	68735000	24674000	157300000	52422000	75283000	37189000	220510000	32352000	0	56843000	16347000	53456000	53412000	153540000	66103000	17332000	43236000	21305000	204040000	77078000	100370000	57700000	65129000	210600000	8717700	0	52504000	392720000	32842000	0	56034000	56641000	61066000	18535000	74724000	25994000	0	47557000
P24298	Alanine aminotransferase 1	GPT	16795000	9548900	21621000	17120000	25890000	12543000	36890000	28290000	12591000	12777000	11870000	9257400	17146000	61571000	60699000	9725900	14248000	31769000	22331000	20515000	12122000	36286000	9111800	0	10508000	0	11366000	14848000	77923000	9211000	19946000	0	0	0	11324000	26013000	28632000	10084000	15943000	9625200	12696000	2258500	13802000	13378000	133040000	12229000	4538300
P24387	Corticotropin-releasing factor-binding protein	CRHBP	30229000	29274000	47578000	20730000	0	23175000	30738000	14208000	0	37669000	15539000	29279000	0	22590000	0	0	0	7847000	23704000	27748000	38817000	25835000	0	301620000	18789000	32994000	35635000	49614000	0	0	43110000	27511000	0	30077000	28632000	31060000	26831000	33834000	18736000	20637000	2.73E+07	2.10E+07	28010000	0	43114000	25627000	32462000
P24390	ER lumen protein-retaining receptor 1	KDELR1	0	0	0	0	0	0	0	0	0	0	0	0	0	0	0	0	0	0	0	0	0	0	0	0	0	0	0	0	0	0	0	0	0	0	0	0	0	0	0	0	0	0	0	0	0	0	0
P24534	Elongation factor 1-beta	EEF1B2	0	0	0	0	0	0	0	0	0	0	0	0	0	0	0	0	0	0	0	0	0	0	0	0	0	0	0	0	0	0	0	0	0	0	0	0	0	0	0	0	0	0	0	0	0	0	0
P24539	ATP synthase F(0) complex subunit B1, mitochondrial	ATP5PB	0	0	0	0	0	0	0	0	0	0	0	0	0	0	0	0	0	0	0	0	0	0	0	0	0	0	0	0	0	0	0	0	0	0	0	0	0	0	0	0	0	0	0	0	0	0	0
P24557	Thromboxane-A synthase	TBXAS1	0	0	0	0	0	0	0	0	0	0	0	0	0	0	0	0	0	0	0	0	0	0	0	0	0	0	0	0	0	0	0	0	0	0	0	0	0	0	0	0	0	0	0	0	0	0	0
P24592	Insulin-like growth factor-binding protein 6	IGFBP6	154740000	73072000	325260000	109660000	150510000	78843000	354360000	144800000	195410000	179400000	167500000	65643000	230260000	277240000	0	145340000	125820000	268690000	157510000	212110000	99628000	148660000	65768000	62256000	73365000	53812000	215390000	112050000	197610000	114400000	83726000	66972000	52765000	110600000	0	101730000	110330000	174020000	175980000	341220000	238240000	270370000	447200000	54668000	123060000	142600000	260600000
P24593	Insulin-like growth factor-binding protein 5	IGFBP5	71405000	98580000	121110000	80437000	50938000	99245000	109700000	62693000	70760000	94099000	41622000	56855000	107540000	57362000	96431000	54183000	72924000	64080000	47945000	28831000	41706000	47453000	54403000	77360000	0	63370000	46589000	63001000	89674000	103500000	45855000	73640000	64527000	52669000	56911000	94306000	49039000	54082000	62566000	51570000	40318000	50225000	62857000	114500000	86341000	75507000	101250000
P24666	Low molecular weight phosphotyrosine protein phosphatase	ACP1	0	0	0	0	0	0	0	6399900	4139800	0	0	12722000	12333000	12856000	0	0	0	0	0	0	0	13364000	0	0	0	0	0	0	0	0	0	0	0	7676000	4721200	0	5896300	4721300	9287500	0	0	0	0	0	0	3441300	0
P24821	Tenascin	TNC	144570000	203450000	149040000	80133000	117210000	181490000	149200000	121150000	105510000	117020000	128010000	89870000	158220000	84400000	122990000	97942000	77284000	108060000	70394000	279110000	153370000	117940000	255630000	132490000	91446000	192070000	135100000	100300000	117830000	178410000	90905000	65915000	99463000	116820000	104230000	78666000	210350000	156090000	88629000	211490000	116950000	92173000	153360000	86467000	102780000	117500000	72147000
P24844	Myosin regulatory light polypeptide 9	MYL9	0	0	0	0	0	0	0	0	0	0	0	0	0	0	0	0	0	0	0	0	0	0	0	0	0	0	0	0	0	0	0	0	0	0	0	0	0	0	0	0	0	0	0	0	0	0	0
P24855	Deoxyribonuclease-1	DNASE1	0	0	0	0	0	0	0	0	0	0	0	0	0	0	0	0	0	0	0	0	0	0	0	0	0	0	0	0	0	0	0	0	0	0	0	0	0	0	0	0	0	4796300	0	0	0	0	0
P25311	Zinc-alpha-2-glycoprotein	AZGP1	2.62E+09	2.55E+09	3.76E+09	3.23E+09	3384800000	3902700000	4712200000	2.73E+09	3.30E+09	2480900000	3832800000	2108500000	3684400000	3357200000	3.24E+09	2.50E+09	3.48E+09	4.62E+09	2655400000	2727500000	3645200000	2604500000	2979700000	5370400000	2841200000	3933400000	6006900000	3556800000	3510300000	5441300000	4429900000	7933300000	4837400000	3690600000	4999200000	3759600000	3500900000	3502300000	4214400000	4616700000	5363500000	5108400000	9231700000	1973600000	2977900000	2937400000	3.38E+09
P25325	3-mercaptopyruvate sulfurtransferase	MPST	0	0	0	0	0	0	0	0	0	0	0	0	6260600	0	0	0	0	0	0	0	0	11265000	0	0	0	0	0	0	0	0	1686600	0	0	0	2324900	0	5409100	0	5287700	0	0	0	0	0	0	0	0
P25391	Laminin subunit alpha-1	LAMA1	0	0	0	0	0	0	0	0	0	0	0	0	0	0	0	0	0	0	0	0	0	0	0	0	0	0	0	0	0	0	0	0	0	0	0	0	0	0	0	0	0	0	0	0	0	0	0
P25398	Small ribosomal subunit protein eS12	RPS12	15364000	0	0	7934500	0	0	0	0	4493900	0	0	0	0	0	0	0	17775000	0	0	0	0	0	0	2136300	0	0	0	0	0	0	0	0	0	0	0	0	0	0	0	0	0	0	0	2511900	0	0	0
P25705	ATP synthase subunit alpha, mitochondrial	ATP5F1A	7677300	0	4733400	5774700	0	0	0	0	0	0	0	0	0	0	0	0	0	0	0	0	0	0	0	0	0	0	0	0	0	0	10137000	0	0	0	0	0	4153600	0	0	0	0	0	0	10366000	0	0	0
P25774	Cathepsin S	CTSS	3061300	16957000	24018000	19572000	19237000	16860000	15529000	14657000	4307300	0	7987200	0	0	0	0	15261000	20537000	8708800	0	0	25204000	25002000	11958000	3563000	19888000	16611000	0	9722800	0	8602800	15686000	15938000	0	0	0	0	14091000	10174000	16583000	56925000	16544000	0	13290000	10145000	11867000	27983000	9591800
P25786	Proteasome subunit alpha type-1	PSMA1	13025000	9199300	20835000	11357000	15178000	0	12202000	10545000	18283000	0	10845000	12237000	14707000	16126000	20407000	7770400	0	0	5816700	5007900	12959000	13671000	14065000	0	4903900	12074000	12487000	5257400	14096000	36008000	8251400	11015000	11542000	8451400	11085000	21889000	23316000	9031900	11653000	17237000	14602000	7925800	9362100	7754600	50266000	14020000	10128000
P25787	Proteasome subunit alpha type-2	PSMA2	0	13129000	0	9479100	14563000	0	0	0	30521000	41940000	0	33076000	12190000	25167000	15232000	33784000	0	0	0	0	33448000	32243000	14774000	0	3526800	0	0	0	0	0	15310000	0	0	13813000	8844000	23486000	25667000	10366000	19201000	0	52145000	12528000	19823000	0	85725000	0	24675000
P25788	Proteasome subunit alpha type-3	PSMA3	8700900	7295300	14952000	8386500	22779000	0	9631200	17152000	18785000	14962000	8134800	13081000	16789000	15051000	14717000	5626300	4220900	5622800	10215000	0	13281000	26490000	15349000	0	5428900	7476400	0	13232000	20760000	12853000	8336300	0	10223000	9425700	12663000	22568000	15580000	10068000	9017900	10916000	7671100	19015000	16482000	6030600	67537000	11616000	0
P25789	Proteasome subunit alpha type-4	PSMA4	6785200	0	22017000	15671000	11294000	0	0	0	17792000	6630100	0	8846400	0	0	12781000	0	0	0	0	0	0	17398000	0	0	0	0	0	0	0	0	0	0	0	0	0	15813000	13928000	0	11174000	0	0	0	0	0	46861000	0	0
P25815	Protein S100-P	S100P	0	0	0	8835400	19379000	0	0	0	0	27979000	0	0	0	40062000	0	0	0	0	0	0	0	0	0	0	0	0	20295000	52100000	0	0	0	0	0	0	0	0	0	0	9488800	0	0	0	0	87419000	0	0	0
P26022	Pentraxin-related protein PTX3	PTX3	0	0	0	0	0	0	0	10652000	0	13810000	0	6423500	0	0	9344300	102540000	0	0	0	15374000	0	5801600	11521000	0	0	0	0	0	0	0	0	0	20655000	0	0	0	14360000	4334700	0	8889100	10223000	0	9789400	0	0	0	0
P26038	Moesin	MSN	78580000	69006000	72424000	57823000	63855000	40529000	38716000	72856000	77144000	66327000	44845000	59142000	43586000	63111000	28980000	63867000	37520000	33828000	20758000	42093000	45110000	63009000	54271000	45786000	29965000	64974000	57082000	59669000	66102000	57043000	47848000	45786000	50839000	34282000	35987000	57935000	73922000	46390000	42567000	41967000	44723000	25989000	38089000	50682000	60646000	56370000	54891000
P26373	Large ribosomal subunit protein eL13	RPL13	0	0	0	0	0	0	0	0	0	0	0	0	0	0	0	0	0	0	0	0	0	0	0	0	0	0	0	0	0	0	0	0	0	0	0	0	0	0	0	0	0	0	0	0	0	0	0
P26447	Protein S100-A4	S100A4	24478000	27606000	37127000	19381000	15199000	27395000	25184000	59031000	43024000	51434000	33742000	132630000	64352000	78377000	19039000	0	0	31648000	20507000	0	6903200	17202000	46506000	0	26373000	54109000	16247000	36231000	54913000	4830100	14305000	0	22433000	5.48E+07	2.00E+07	0	74384000	25027000	33501000	0	34316000	25190000	25523000	44482000	44544000	65019000	64051000
P26572	Alpha-1,3-mannosyl-glycoprotein 2-beta-N-acetylglucosaminyltransferase	MGAT1	9026300	32082000	0	4372900	9466600	9013600	12133000	13271000	13379000	0	12415000	0	19584000	10780000	10171000	0	0	16452000	0	15448000	11048000	17326000	0	0	0	12754000	0	0	0	0	12551000	13320000	18762000	13380000	16220000	9413100	9385900	14338000	7896500	25530000	17364000	14117000	15780000	8658700	18886000	0	25044000
P26583	High mobility group protein B2	HMGB2	0	0	0	0	0	0	0	0	0	0	0	0	0	0	0	0	0	0	0	0	0	0	0	0	0	0	0	0	0	0	0	0	0	0	0	0	0	0	0	0	0	0	0	0	0	0	0
P26599	Polypyrimidine tract-binding protein 1	PTBP1	19961000	0	0	19352000	0	0	0	0	5750900	0	0	0	10358000	0	0	0	7206300	0	0	27919000	0	0	0	0	0	0	0	0	0	0	15642000	0	0	0	0	0	0	0	0	0	0	0	0	14342000	0	0	0
P26639	Threonine--tRNA ligase 1, cytoplasmic	TARS1	0	0	0	0	0	0	0	0	0	0	0	0	0	0	0	0	0	0	0	0	0	0	0	0	0	0	0	0	0	0	0	0	0	0	0	0	0	0	0	0	0	0	0	0	0	0	0
P26641	Elongation factor 1-gamma	EEF1G	4184700	0	0	1925200	0	0	0	36111000	0	0	0	4868600	0	0	0	0	0	0	0	0	0	2536700	0	0	0	0	0	0	0	0	0	0	0	0	0	0	4595100	0	0	0	0	0	0	2391500	0	0	0
P26927	Hepatocyte growth factor-like protein	MST1	820800000	815770000	847290000	1073500000	7.16E+08	1.10E+09	1097500000	597440000	674100000	866610000	709950000	868710000	710670000	401460000	467310000	731610000	605960000	609540000	529760000	356480000	622330000	778450000	543510000	725550000	580970000	1280600000	1035700000	1048900000	943060000	927820000	1233100000	1419600000	1354200000	768070000	783030000	1115600000	936380000	1263600000	635670000	909860000	867710000	870010000	980400000	1397100000	958050000	1568700000	524570000
P26992	Ciliary neurotrophic factor receptor subunit alpha	CNTFR	23624000	0	31063000	32285000	31404000	31151000	24439000	0	35041000	20861000	0	15931000	23935000	30381000	26329000	33859000	0	0	0	0	0	30182000	0	28571000	0	0	0	17628000	0	0	20628000	0	0	0	34487000	23685000	12562000	23314000	11828000	26394000	19386000	22732000	75106000	18742000	30984000	0	0
P27105	Stomatin	STOM	54116000	0	27758000	54969000	48226000	43711000	20421000	84902000	33596000	19005000	14617000	65960000	42998000	62224000	14655000	33366000	0	29437000	35999000	0	25928000	39397000	17878000	32301000	15735000	0	25177000	45655000	80817000	22797000	31191000	20097000	57585000	25659000	30430000	19653000	45431000	21708000	56688000	29415000	45359000	33672000	15537000	16319000	53800000	59304000	68257000
P27169	Serum paraoxonase/arylesterase 1	PON1	8.49E+09	7800600000	7905700000	4647500000	9.39E+09	1.36E+10	9.32E+09	8.18E+09	1.03E+10	9.91E+09	1.49E+10	8.81E+09	1.08E+10	7.66E+09	1.29E+10	8.04E+09	1.87E+10	6993900000	5814600000	6985600000	6771800000	7824700000	9.52E+09	1.24E+10	1.06E+10	1.08E+10	8714500000	8.45E+09	1.13E+10	9591500000	8.18E+09	1.01E+10	1.21E+10	8053200000	9300500000	7833700000	7953500000	7215900000	9191400000	7381800000	9.22E+09	7.22E+09	1.04E+10	6253300000	9448800000	8.09E+09	1.26E+10
P27338	Amine oxidase [flavin-containing] B	MAOB	0	0	0	0	0	0	0	0	0	0	0	0	0	0	0	0	0	0	0	0	0	0	0	0	0	0	0	0	0	0	0	0	0	0	0	0	0	0	0	0	0	0	0	0	0	0	0
P27348	14-3-3 protein theta	YWHAQ	0	0	0	0	0	0	0	0	0	0	0	0	0	0	0	0	0	0	0	0	0	33337000	0	0	0	0	0	0	0	0	0	0	0	0	0	0	0	0	0	0	0	0	0	0	0	0	0
P27482	Calmodulin-like protein 3	CALML3	0	0	0	0	0	0	0	0	0	0	0	0	0	0	0	0	0	0	0	0	0	0	0	0	0	0	0	0	0	0	0	0	0	0	0	0	0	0	0	0	0	0	0	0	0	0	0
P27487	Dipeptidyl peptidase 4	DPP4	123120000	143210000	158390000	112040000	85020000	108360000	131400000	115350000	125640000	87116000	94893000	88693000	92548000	93343000	119090000	100660000	127370000	150480000	87233000	68933000	136340000	192170000	78317000	130230000	134260000	172400000	99860000	103770000	117880000	99637000	116360000	90791000	94070000	76241000	119460000	164540000	103180000	89821000	124290000	43233000	150520000	132730000	129960000	105420000	116700000	109800000	111470000
P27635	Large ribosomal subunit protein uL16	RPL10	0	0	0	0	0	0	0	0	0	0	0	0	0	0	0	0	0	0	0	0	0	0	0	0	0	0	0	0	0	0	0	0	0	0	0	0	0	0	0	0	0	0	0	0	0	0	0
P27695	DNA repair nuclease/redox regulator APEX1	APEX1	0	0	0	0	0	0	0	0	0	0	0	0	0	0	0	0	0	0	0	0	0	0	0	0	0	0	0	0	0	0	0	0	0	0	0	0	0	0	0	0	0	0	0	0	0	0	0
P27708	Multifunctional protein CAD	CAD	0	0	0	0	0	0	0	0	0	0	0	0	0	0	0	0	0	0	0	0	0	0	0	0	0	0	0	0	0	0	0	0	0	0	0	0	0	0	0	0	0	0	0	0	0	0	0
P27797	Calreticulin	CALR	76995000	47763000	53980000	28998000	44589000	44910000	45285000	44712000	40988000	50621000	37953000	59437000	47802000	36933000	30320000	35984000	63382000	0	31033000	139590000	42548000	48508000	100410000	57656000	47831000	50614000	71628000	49996000	76061000	45565000	33452000	67323000	36790000	73186000	49733000	44078000	31760000	22238000	65482000	94762000	48355000	35290000	81505000	20619000	53126000	22238000	44123000
P27824	Calnexin	CANX	7217500	9600500	7367100	7975700	3156400	7504000	14014000	8500000	6791100	7401400	4589300	7713700	7689400	6888400	9658700	0	0	0	10603000	13154000	8826300	11743000	3414600	0	0	5898600	0	0	14986000	0	5302500	12659000	3329300	9277900	0	7921300	8792500	6508300	0	6801600	2403000	0	9265800	1584500	19023000	6295500	0
P27918	Properdin	CFP	0	0	0	96549000	128900000	0	0	0	0	0	18718000	0	0.00E+00	1.75E+08	0	0	0	0	0	0	0	0	0	0	0	0	20238000	0	0	81823000	0	0	0	0	0	0	0	0	0	0	0	0	0	0	0	187590000	0
P27930	Interleukin-1 receptor type 2	IL1R2	16796000	0	21177000	19521000	15924000	28926000	17600000	20866000	0	25445000	0	0	0	0	18792000	0	15131000	10697000	0	0	0	15773000	18526000	28729000	13924000	35094000	0	23732000	0	14110000	19506000	0	24763000	30771000	19922000	52302000	24575000	42288000	27356000	17679000	14510000	10474000	13226000	23483000	17337000	0	0
P28062	Proteasome subunit beta type-8	PSMB8	0	0	0	0	0	0	15901000	0	0	28448000	0	0	42770000	0	32739000	17910000	0	0	0	0	0	0	0	0	0	0	0	0	0	0	0	0	0	14879000	0	14594000	14600000	0	0	0	21294000	0	10319000	0	58993000	0	0
P28066	Proteasome subunit alpha type-5	PSMA5	13925000	27802000	26251000	0	29623000	9512400	16401000	19927000	39720000	17818000	14425000	17860000	38575000	31887000	40596000	0	0	0	8620700	0	15135000	30559000	17536000	10206000	9646100	11828000	19597000	16868000	15926000	2256400	34977000	17727000	14303000	6734600	8441200	21588000	33832000	16558000	16184000	9297900	13337000	14988000	15425000	0	59650000	16037000	7641600
P28070	Proteasome subunit beta type-4	PSMB4	0	9351900	25049000	0	17591000	13138000	12695000	15492000	25137000	39087000	0	19821000	37415000	22174000	27463000	38205000	0	0	0	0	14254000	0	0	24040000	0	35324000	0	0	0	0	8426200	20969000	0	11536000	0	7450800	18357000	23285000	29610000	23619000	32848000	16119000	17471000	15843000	59387000	0	0
P28072	Proteasome subunit beta type-6	PSMB6	0	0	0	0	0	0	0	8817900	0	0	0	0	0	0	0	0	0	0	0	0	0	0	0	0	0	0	0	0	0	0	0	0	0	0	0	0	0	0	0	0	0	24445000	0	0	42761000	13798000	0
P28074	Proteasome subunit beta type-5	PSMB5	0	0	2319100	0	0	0	0	5943800	0	3098400	0	11255000	10898000	7624700	16389000	0	4031400	0	0	0	0	6916100	0	0	0	0	0	0	0	0	4960500	0	0	6691400	0	11222000	10434000	0	8794300	0	7176600	0	0	0	48369000	0	0
P28331	NADH-ubiquinone oxidoreductase 75 kDa subunit, mitochondrial	NDUFS1	0	0	0	0	0	0	0	0	0	0	0	0	0	0	0	0	0	0	0	0	0	0	0	0	0	0	0	0	0	0	0	0	0	0	0	0	0	0	0	0	0	0	0	0	0	0	0
P28482	Mitogen-activated protein kinase 1	MAPK1	0	0	0	0	0	0	0	0	0	0	0	0	0	0	0	0	0	0	0	0	0	0	0	0	0	0	0	0	0	0	0	0	0	0	0	0	0	0	0	0	0	0	0	0	0	0	0
P28676	Grancalcin	GCA	0	0	0	0	0	0	0	0	7582800	0	0	0	0	0	0	0	0	0	0	0	0	0	0	0	0	13198000	0	0	0	0	0	0	0	0	0	0	26116000	0	0	0	0	0	0	0	0	0	0
P28799	Progranulin	GRN	0	0	14911000	0	0	0	0	0	0	0	0	0	0	0	0	0	0	0	0	0	0	0	0	0	0	0	0	0	0	0	0	0	0	0	0	0	0	0	0	0	0	0	0	0	0	0	0
P28827	Receptor-type tyrosine-protein phosphatase mu	PTPRM	47775000	32757000	38159000	51022000	19023000	31079000	37723000	58456000	49054000	46428000	25926000	47499000	27501000	30912000	37998000	35622000	21481000	38066000	41730000	33217000	43638000	40723000	28399000	35362000	53258000	27987000	30178000	23909000	28777000	22391000	38090000	23009000	32966000	28456000	47520000	42394000	39640000	45291000	20966000	25688000	43038000	30722000	33365000	20850000	23639000	27899000	0
P28838	Cytosol aminopeptidase	LAP3	0	0	0	0	0	0	0	0	0	0	0	0	0	0	0	0	0	0	0	0	0	0	0	0	0	0	0	0	0	0	0	0	0	0	0	0	0	0	0	0	0	0	0	0	0	0	0
P28845	11-beta-hydroxysteroid dehydrogenase 1	HSD11B1	0	0	0	0	0	0	0	0	0	0	0	0	0	0	0	0	0	0	0	0	0	0	0	0	0	0	0	0	0	0	0	0	0	0	0	0	0	0	0	0	0	0	0	0	0	0	0
P28906	Hematopoietic progenitor cell antigen CD34	CD34	0	0	0	0	0	0	9963700	0	0	13970000	0	0	0	16139000	0	0	24691000	0	0	0	0	0	0	0	0	0	0	0	0	0	0	25148000	0	0	0	0	0	0	0	0	0	29460000	0	0	0	0	0
P29122	Proprotein convertase subtilisin/kexin type 6	PCSK6	35757000	41053000	62854000	27203000	49215000	26254000	23754000	26541000	46731000	35849000	48793000	10857000	28014000	45225000	28874000	42680000	41451000	91522000	136090000	95649000	53417000	0	37929000	53683000	61947000	107290000	175830000	48205000	0	134250000	70641000	40966000	59787000	19186000	45979000	32537000	77563000	109910000	55155000	71484000	58805000	45637000	36089000	49074000	54848000	69636000	27130000
P29144	Tripeptidyl-peptidase 2	TPP2	0	0	0	0	0	0	0	0	0	0	0	0	0	0	0	0	0	0	0	0	0	0	0	0	0	0	0	0	0	0	0	0	0	0	0	0	0	0	0	0	0	0	0	0	0	0	0
P29218	Inositol monophosphatase 1	IMPA1	0	0	0	0	0	0	0	0	0	0	0	0	0	0	0	0	0	0	0	0	0	0	0	0	0	0	0	0	0	0	0	0	0	0	0	0	0	0	0	0	0	0	0	0	0	0	0
P29279	CCN family member 2	CCN2	0	0	11511000	0	0	0	9117200	0	0	0	0	0	0	0	0	0	0	0	0	0	0	0	0	0	0	0	0	0	0	0	0	0	0	0	0	0	0	0	0	0	0	0	0	0	0	0	0
P29350	Tyrosine-protein phosphatase non-receptor type 6	PTPN6	0	0	0	0	0	0	0	6106200	0	0	0	0	0	0	0	0	0	0	0	0	0	0	0	0	6845200	3982500	0	0	0	0	0	0	0	0	0	0	5310900	0	0	0	0	0	0	0	0	0	0
P29401	Transketolase	TKT	91601000	88528000	48234000	41929000	91569000	85195000	49785000	155400000	120280000	122240000	90208000	95672000	94904000	86870000	96172000	103670000	55815000	43079000	69499000	46366000	71745000	105050000	80421000	69884000	56043000	144190000	25707000	79803000	48362000	68468000	75044000	48298000	103540000	40241000	71873000	97255000	146330000	56836000	44419000	71067000	68695000	59350000	60300000	76251000	59710000	65343000	62731000
P29508	Serpin B3	SERPINB3	0	0	0	0	0	0	0	0	0	0	0	0	0	0	0	0	0	0	0	0	0	0	0	0	0	0	0	0	0	0	0	0	0	0	0	18401000	0	0	10292000	0	0	0	0	0	0	0	0
P29622	Kallistatin	SERPINA4	4113900000	7.44E+09	5.73E+09	4401300000	4425800000	6873100000	6808800000	5398700000	6766100000	5599600000	6374200000	4635800000	8010700000	6584900000	6921500000	5828700000	6.10E+09	7.01E+09	6665900000	2930900000	5449800000	6460400000	4700300000	6596300000	4601700000	4417400000	6.47E+09	5.69E+09	6413700000	7626400000	5997400000	4045300000	5884300000	5178600000	5246500000	5284100000	3812400000	5924600000	5888300000	2943500000	3921200000	5422500000	6550400000	4345900000	6854500000	7.42E+09	5.27E+09
P29692	Elongation factor 1-delta	EEF1D	0	0	0	0	0	0	0	0	0	0	0	0	0	0	0	0	0	0	0	0	0	0	0	0	0	0	0	0	0	0	0	0	0	0	0	0	0	0	0	0	0	0	0	0	0	0	0
P29966	Myristoylated alanine-rich C-kinase substrate	MARCKS	0	0	0	0	9656200	0	0	0	0	0	0	0	0	0	0	0	0	0	0	0	0	0	0	0	0	0	0	0	0	0	10512000	0	0	0	0	10168000	0	3626200	0	0	0	0	0	0	0	0	0
P30040	Endoplasmic reticulum resident protein 29	ERP29	0	0	0	0	0	0	0	0	0	0	0	0	0	0	0	0	0	0	0	0	0	0	0	0	0	0	0	0	0	0	0	0	0	0	0	0	0	0	0	0	0	0	0	0	0	0	0
P30041	Peroxiredoxin-6	PRDX6	87894000	80599000	90041000	108280000	81569000	12698000	22800000	85108000	272210000	98136000	42118000	336240000	148320000	311270000	12116000	24167000	0	0	21828000	21677000	35042000	352890000	65741000	83153000	7859900	17302000	88947000	30445000	76755000	0	62528000	35214000	46272000	201640000	86152000	41733000	351130000	46017000	81451000	41876000	65124000	24270000	33875000	40622000	154840000	69491000	90320000
P30043	Flavin reductase (NADPH)	BLVRB	71966000	97160000	96670000	81655000	56354000	35459000	24840000	34863000	206660000	141750000	42477000	285780000	212900000	391340000	33715000	77940000	48545000	58773000	41361000	25036000	42582000	440350000	109090000	92561000	39664000	35641000	69526000	74743000	149220000	61698000	83061000	30765000	16355000	341100000	119770000	41213000	405420000	105200000	110020000	66138000	168260000	51856000	66362000	22084000	127500000	137660000	133480000
P30044	Peroxiredoxin-5, mitochondrial	PRDX5	21414000	0	0	4279300	10678000	16729000	0	31743000	17464000	13844000	9456600	14869000	17230000	25283000	11012000	13526000	0	0	0	0	6625300	0	0	0	0	19758000	0	14047000	0	0	9416700	0	20855000	0	0	5554200	25058000	0	0	0	8997100	0	0	9243200	6007300	0	0
P30046	D-dopachrome decarboxylase	DDT	0	0	0	0	7974500	0	9073900	23581000	27271000	0	26649000	48016000	64087000	39068000	18962000	0	4659300	3197400	0	0	0	10933000	0	0	0	0	0	0	0	0	8149400	20205000	0	14377000	7499500	0	33347000	8415900	13058000	13736000	0	42504000	19719000	0	21460000	13927000	13082000
P30048	Thioredoxin-dependent peroxide reductase, mitochondrial	PRDX3	0	0	0	0	0	0	0	0	0	0	0	0	0	0	0	0	0	0	0	0	0	0	0	0	0	0	0	0	0	0	0	0	0	0	0	0	0	0	0	0	0	0	0	0	0	0	0
P30050	Large ribosomal subunit protein uL11	RPL12	0	0	0	0	0	0	0	0	0	0	0	0	0	0	0	0	0	0	0	0	0	0	0	0	0	0	0	0	0	0	0	0	0	0	0	0	0	0	0	0	0	0	0	0	0	0	0
P30085	UMP-CMP kinase	CMPK1	0	0	0	0	0	0	0	0	0	0	0	0	0	0	0	0	0	0	0	0	0	0	0	0	0	0	0	0	0	0	0	0	0	0	0	0	0	0	0	0	0	0	0	0	0	0	0
P30086	Phosphatidylethanolamine-binding protein 1	PEBP1	47096000	57790000	55435000	57375000	45882000	39777000	45370000	114280000	61502000	0	48029000	110190000	76177000	118860000	40003000	39640000	27250000	33066000	61373000	35979000	22017000	95862000	21612000	27744000	31481000	0	51535000	62636000	36811000	55102000	51838000	47992000	31609000	52376000	55113000	26689000	48734000	39962000	66859000	65408000	50846000	78910000	48514000	29292000	73698000	33269000	67928000
P30101	Protein disulfide-isomerase A3	PDIA3	168320000	118170000	113300000	111840000	92177000	91430000	114680000	120910000	80606000	97879000	101570000	114830000	82520000	122750000	108580000	96637000	77334000	87413000	43949000	80788000	75185000	117260000	86093000	77096000	89112000	70980000	76449000	58421000	32069000	84250000	99776000	173050000	69534000	130880000	101140000	110370000	107140000	90326000	86084000	55564000	111100000	90048000	66754000	77244000	96197000	86234000	48583000
P30153	Serine/threonine-protein phosphatase 2A 65 kDa regulatory subunit A alpha isoform	PPP2R1A	0	0	0	0	0	0	0	0	5296600	2436500	0	7572600	0	2764900	0	0	0	0	0	0	0	2308300	0	0	0	0	0	0	0	0	0	0	0	6918700	0	0	9759600	0	0	0	0	0	0	0	0	0	0
P30530	Tyrosine-protein kinase receptor UFO	AXL	32180000	34093000	18786000	36627000	45030000	59201000	55866000	41136000	0	41435000	47065000	27330000	50559000	43193000	41510000	49429000	43680000	44919000	51010000	50415000	47031000	33131000	0	0	0	12730000	24272000	10849000	0	0	29785000	49728000	0	16610000	56288000	35176000	23101000	24786000	21628000	64675000	0	49590000	34643000	33467000	40427000	16218000	31461000
P30566	Adenylosuccinate lyase	ADSL	0	0	0	0	0	0	0	0	0	0	0	0	0	0	0	0	0	0	0	0	0	0	0	0	0	0	0	0	0	0	0	0	0	0	0	0	0	0	0	0	0	0	0	0	0	0	0
P30613	Pyruvate kinase PKLR	PKLR	0	0	0	0	1106100	0	0	0	0	0	0	0	0	1703800	0	0	0	0	0	0	0	0	0	0	0	0	0	0	0	0	0	0	0	0	0	0	0	0	0	0	0	0	0	0	0	0	0
P30626	Sorcin	SRI	0	0	0	0	0	0	0	0	0	0	0	0	0	0	0	0	0	0	0	0	0	7606400	0	0	0	0	0	0	0	0	0	0	0	0	0	0	0	0	7734500	0	0	0	0	0	0	0	0
P30711	Glutathione S-transferase theta-1	GSTT1	0	0	0	0	0	0	0	0	0	0	0	0	0	5769600	0	0	0	0	0	0	0	9908200	0	0	0	0	0	0	0	0	0	0	0	0	0	0	0	0	0	0	0	0	0	0	0	0	0
P30740	Leukocyte elastase inhibitor	SERPINB1	25746000	18157000	18354000	6958800	15816000	21477000	0	20563000	45586000	30828000	7681700	38420000	31736000	33617000	3207400	15267000	3198500	6584100	5765500	4339900	13779000	20217000	11060000	14998000	6671700	81801000	12191000	29703000	15070000	13410000	14689000	21086000	35912000	5708400	16325000	24191000	24810000	12603000	7588400	22951000	12274000	21104000	20055000	19130000	21339000	12808000	5475500
P31040	Succinate dehydrogenase [ubiquinone] flavoprotein subunit, mitochondrial	SDHA	0	0	0	0	0	0	0	0	0	0	0	0	0	0	0	0	0	0	0	0	0	0	0	0	0	0	0	0	0	0	0	0	0	0	0	0	0	0	0	0	0	0	0	0	0	0	0
P31146	Coronin-1A	CORO1A	76181000	49689000	49765000	59810000	76952000	69825000	22682000	201060000	113840000	89835000	44789000	108040000	62396000	50608000	36396000	53322000	53801000	47280000	0	42032000	111960000	47369000	39749000	38276000	27513000	67221000	70569000	138150000	62438000	113840000	91459000	59411000	89076000	21385000	36316000	45872000	83450000	39933000	50495000	98411000	46159000	39237000	0	74208000	38772000	73935000	50018000
P31150	Rab GDP dissociation inhibitor alpha	GDI1	10508000	10384000	8435800	6757700	10416000	0	0	0	8463200	7376400	0	12211000	9424300	17148000	5905000	7066100	0	0	0	13138000	0	11014000	0	0	7866700	7668400	0	7986100	0	0	7057900	7334100	0	0	7480900	0	8469300	0	0	0	8060100	0	0	0	2584600	0	0
P31151	Protein S100-A7	S100A7	0	0	0	0	0	0	0	0	0	0	0	0	0	0	0	0	0	0	0	0	0	0	0	0	0	0	0	0	0	0	0	0	0	0	0	3089600	0	0	0	0	0	0	0	0	0	0	0
P31153	S-adenosylmethionine synthase isoform type-2	MAT2A	0	0	0	0	0	0	0	0	0	0	0	0	0	0	0	0	0	0	0	0	0	0	0	0	0	0	0	0	0	0	0	0	0	0	0	0	0	0	0	0	0	0	0	0	0	0	0
P31323	cAMP-dependent protein kinase type II-beta regulatory subunit	PRKAR2B	0	0	0	0	0	0	0	0	0	0	0	0	0	0	0	0	0	0	0	0	0	0	0	0	0	0	0	0	0	0	0	0	0	0	0	0	0	0	0	0	0	0	0	0	0	0	0
P31327	Carbamoyl-phosphate synthase [ammonia], mitochondrial	CPS1	0	0	0	0	0	0	0	0	0	0	0	0	0	0	0	0	0	0	0	0	0	0	0	0	0	0	0	0	0	0	0	0	0	0	0	0	0	0	0	0	0	0	0	0	0	0	0
P31431	Syndecan-4	SDC4	0	0	17931000	0	0	0	0	0	0	0	0	0	0	0	0	0	20955000	0	0	0	0	0	0	0	0	0	0	0	0	0	4424300	0	0	0	8648300	0	0	7091000	5730000	0	0	0	0	0	0	0	0
P31930	Cytochrome b-c1 complex subunit 1, mitochondrial	UQCRC1	0	0	0	0	0	0	0	0	0	0	0	0	0	0	0	0	0	0	0	0	0	0	0	0	0	0	0	0	0	0	0	0	0	0	0	0	0	0	0	0	0	0	0	0	0	0	0
P31939	Bifunctional purine biosynthesis protein ATIC	ATIC	0	0	0	0	0	0	0	0	0	0	0	9861200	0	11481000	0	0	2064400	0	0	0	0	10634000	0	0	0	0	0	0	0	0	0	0	0	7037200	0	0	8691100	0	0	0	0	0	0	0	0	0	0
P31942	Heterogeneous nuclear ribonucleoprotein H3	HNRNPH3	0	0	0	0	0	0	0	0	0	0	0	0	0	0	0	0	0	0	0	0	0	1078300	0	0	0	0	0	0	0	0	0	0	0	0	0	0	0	0	0	0	0	0	0	0	0	0	0
P31943	Heterogeneous nuclear ribonucleoprotein H	HNRNPH1	0	0	0	0	0	0	0	998880	0	0	0	0	0	0	0	0	0	0	0	0	0	4368900	0	0	0	0	0	0	0	0	2481100	0	0	0	0	0	2659600	0	0	0	0	0	0	0	0	0	0
P31944	Caspase-14	CASP14	0	0	0	0	0	0	0	0	0	0	0	0	0	0	0	0	0	0	4314800	0	0	0	0	0	0	0	0	0	0	0	5362500	0	0	0	0	0	0	0	10871000	0	0	0	0	0	6111400	0	0
P31946	14-3-3 protein beta/alpha	YWHAB	18680000	34290000	36174000	25825000	23574000	0	33353000	34877000	28419000	27842000	0	35542000	42465000	66115000	76647000	0	10704000	15684000	12486000	0	0	15873000	0	0	0	22581000	0	15030000	0	0	11859000	0	21338000	0	0	141030000	22494000	0	28758000	34096000	0	30826000	0	33737000	54167000	0	0
P31947	14-3-3 protein sigma	SFN	0	0	0	0	0	0	0	0	0	0	0	0	0	0	0	0	0	0	0	0	0	0	0	0	0	0	0	0	0	0	0	0	0	0	0	21640000	0	0	0	0	0	0	0	0	0	0	0
P31948	Stress-induced-phosphoprotein 1	STIP1	0	0	0	4087300	0	0	0	11122000	5430900	0	0	11504000	5334600	11569000	0	0	0	0	0	0	0	7453300	0	0	0	4683000	0	0	0	0	0	0	0	9519500	0	0	14284000	0	0	0	0	0	0	0	0	0	0
P31949	Protein S100-A11	S100A11	0	0	0	0	0	0	0	0	0	0	0	0	0	0	0	0	0	0	0	0	0	0	0	0	0	0	0	0	0	0	0	0	0	0	0	0	0	0	0	0	0	0	0	0	0	0	0
P32004	Neural cell adhesion molecule L1	L1CAM	21520000	20742000	20208000	34563000	15656000	11748000	12230000	18547000	13922000	19110000	12755000	13350000	6910500	14492000	7156700	8685700	5514900	13117000	11237000	22302000	19633000	16929000	15705000	2406400	14442000	19884000	20604000	10411000	10059000	17258000	9597100	3506400	12215000	12645000	23744000	13247000	19754000	20532000	13952000	17173000	22936000	20029000	24095000	12517000	10921000	10629000	0
P32119	Peroxiredoxin-2	PRDX2	84147000	101190000	195840000	117950000	173630000	84520000	50483000	66358000	226230000	250360000	48212000	1389300000	364660000	324990000	84488000	108470000	138790000	129190000	44712000	36051000	86650000	801270000	153970000	90249000	35803000	33973000	49075000	82453000	293360000	144730000	87643000	50544000	34823000	382180000	275940000	107690000	480140000	102620000	178260000	57088000	166700000	77136000	46250000	35607000	182170000	148940000	373750000
P32298	G protein-coupled receptor kinase 4	GRK4	0	0	0	0	0	0	0	0	0	0	0	0	0	0	0	0	0	0	0	0	0	0	0	0	0	0	0	0	0	0	0	0	0	0	0	0	0	0	0	0	0	0	0	0	0	0	0
P32455	Guanylate-binding protein 1	GBP1	0	0	0	0	0	0	0	0	0	0	0	0	0	0	0	0	0	0	0	0	0	0	0	0	0	0	0	0	0	0	0	0	0	0	0	0	0	0	0	0	0	0	0	0	0	0	0
P32754	4-hydroxyphenylpyruvate dioxygenase	HPD	34992000	0	64327000	36045000	57197000	7657300	66548000	37450000	39231000	0	0	0	69726000	4849900	127360000	13897000	7883100	28364000	57921000	0	4711800	66706000	0	33532000	0	0	32761000	11925000	83405000	6894900	34769000	6075100	0	7321900	18496000	37125000	17577000	20487000	11773000	0	43605000	20266000	40426000	23922000	174860000	0	18856000
P32942	Intercellular adhesion molecule 3	ICAM3	50798000	39257000	55973000	42736000	32697000	43601000	54336000	43072000	24649000	39267000	30085000	44996000	38585000	37987000	25981000	32516000	29764000	51106000	0	68074000	45614000	39530000	66676000	28872000	42502000	46851000	3492400	55277000	0	18894000	5299000	31861000	28964000	15789000	32604000	37698000	27085000	26475000	25508000	25549000	25600000	16717000	84171000	44651000	30877000	35958000	0
P32969	Large ribosomal subunit protein uL6	RPL9	0	0	0	0	0	0	0	0	0	0	0	0	0	0	0	0	0	0	0	0	0	0	0	0	0	0	0	0	0	0	0	0	0	0	0	0	0	0	0	0	0	0	0	0	0	0	0
P33151	Cadherin-5	CDH5	762180000	580800000	556220000	462990000	343420000	400820000	699740000	646060000	672360000	585650000	363450000	537320000	336010000	337970000	408930000	386440000	390950000	574110000	549990000	344290000	661660000	583730000	507300000	468360000	684530000	473420000	859470000	440330000	748340000	304050000	381450000	347380000	445750000	427550000	549980000	511110000	441600000	412040000	432310000	493850000	700780000	511960000	534940000	413510000	384830000	397060000	384980000
P33241	Lymphocyte-specific protein 1	LSP1	0	0	0	0	0	0	0	0	0	0	0	0	0	0	0	0	0	0	0	0	0	0	0	0	0	0	0	0	0	0	0	0	0	0	0	0	0	0	0	0	0	0	0	0	0	0	0
P33897	ATP-binding cassette sub-family D member 1	ABCD1	0	0	0	0	0	0	0	0	0	0	0	0	0	0	0	0	0	0	0	0	0	0	0	0	0	0	0	0	0	0	0	0	0	0	0	0	0	0	0	0	0	0	0	0	0	0	0
P33908	Mannosyl-oligosaccharide 1,2-alpha-mannosidase IA	MAN1A1	1.95E+08	2.35E+08	152840000	251300000	256180000	244510000	200560000	231100000	197830000	204510000	277070000	137940000	171170000	182110000	173760000	217060000	198420000	165170000	194450000	291590000	217990000	202900000	329220000	238860000	208200000	203260000	251280000	246210000	272510000	256490000	213580000	189030000	297130000	222410000	250420000	242490000	260210000	250480000	137830000	270730000	261600000	255990000	214470000	187180000	140020000	204630000	283260000
P33981	Dual specificity protein kinase TTK	TTK	0	0	0	0	0	0	0	0	0	0	0	0	0	0	0	0	0	0	0	18667000	0	0	0	0	0	15042000	0	0	0	0	0	0	0	0	0	0	0	0	0	0	0	0	0	0	0	0	0
P33993	DNA replication licensing factor MCM7	MCM7	0	0	0	0	0	0	0	0	0	0	0	0	0	0	0	0	0	0	0	0	0	0	0	0	0	0	0	0	0	0	0	0	0	0	0	0	0	0	0	0	0	0	0	0	0	0	0
P34059	N-acetylgalactosamine-6-sulfatase	GALNS	0	0	0	0	0	0	0	0	0	0	0	0	0	0	0	0	0	0	0	0	0	0	0	0	0	0	0	0	0	0	0	0	0	0	0	0	0	0	0	0	0	0	0	0	0	0	0
P34096	Ribonuclease 4	RNASE4	84766000	60760000	0	79393000	43388000	116940000	98266000	78815000	51710000	60202000	57127000	62016000	87730000	51398000	86343000	0	0	0	0	124720000	93458000	87273000	0	0	0	45845000	0	0	76385000	0	43003000	111150000	25614000	24369000	36226000	75130000	38852000	15347000	18160000	119140000	57642000	35567000	82039000	21499000	65677000	38891000	0
P34897	Serine hydroxymethyltransferase, mitochondrial	SHMT2	0	0	0	0	0	0	0	0	0	0	0	0	0	0	0	0	0	0	0	0	0	0	0	0	0	0	0	0	0	0	0	0	0	0	0	0	0	0	0	0	0	0	0	0	0	0	0
P34913	Bifunctional epoxide hydrolase 2	EPHX2	0	0	0	0	0	0	0	0	0	0	0	0	0	0	0	0	0	0	0	0	0	0	0	0	0	0	0	0	0	0	0	0	0	0	0	0	0	0	0	0	0	0	0	0	0	0	0
P34932	Heat shock 70 kDa protein 4	HSPA4	5157200	0	5376000	0	4053500	3702200	5274500	7791600	5524600	2276100	0	19336000	0	5934100	0	0	0	0	0	0	8228000	15249000	5178900	2368300	0	0	7065100	0	0	0	4570700	0	0	4771100	0	0	19811000	3865500	0	3366800	0	0	0	981120	4470700	0	0
P35030	Trypsin-3	PRSS3	7085800	0	19031000	0	0	10056000	16250000	6356400	14754000	12802000	0	0	0	0	0	0	0	34552000	0	21459000	0	1600600	0	0	0	0	0	0	0	0	0	10142000	0	0	0	21285000	23728000	25948000	0	0	19793000	0	17229000	0	0	0	0
P35052	Glypican-1	GPC1	0	0	0	0	0	0	0	0	0	0	0	3959300	0	0	5357600	0	0	0	0	0	0	0	0	0	0	5486100	0	0	0	0	0	0	0	6690900	0	0	0	0	0	0	0	0	0	0	2196600	0	0
P35232	Prohibitin 1	PHB1	0	0	0	0	0	0	0	0	0	0	0	0	0	0	0	0	0	0	0	0	0	0	0	0	0	0	0	0	0	0	0	0	0	0	0	0	0	0	0	0	0	0	0	0	0	0	0
P35237	Serpin B6	SERPINB6	0	0	0	0	0	0	0	9797400	0	0	0	0	0	0	0	0	0	0	0	0	0	0	0	0	0	0	0	0	0	0	0	0	0	0	0	0	0	0	0	4779800	0	0	0	0	0	0	0
P35241	Radixin	RDX	0	0	0	0	0	0	0	0	0	0	0	0	0	0	0	0	0	0	0	0	0	0	0	0	0	0	0	0	0	0	0	0	0	0	0	0	987100	0	0	0	0	0	0	0	0	0	0
P35247	Pulmonary surfactant-associated protein D	SFTPD	6917000	10753000	10659000	0	0	0	0	0	0	5308100	0	0	0	0	0	0	0	7906100	0	11216000	0	39341000	0	0	15240000	0	0	0	0	0	0	0	0	0	6348900	0	19623000	0	0	0	0	0	0	0	0	0	0
P35268	Large ribosomal subunit protein eL22	RPL22	0	0	0	0	0	0	0	0	0	0	0	0	0	0	0	0	0	0	0	0	0	0	0	0	0	0	0	0	0	0	0	0	0	0	0	0	0	0	0	0	0	0	0	0	0	0	0
P35442	Thrombospondin-2	THBS2	0	0	0	0	0	0	0	0	0	0	0	0	0	0	0	0	0	0	0	0	0	5617300	0	0	0	0	0	0	0	0	0	0	0	0	0	0	0	0	0	0	0	0	0	0	0	0	0
P35443	Thrombospondin-4	THBS4	177180000	170490000	150510000	202580000	92066000	168830000	162400000	157020000	180030000	100370000	107540000	170870000	138330000	196910000	184960000	88885000	147430000	223710000	212350000	242660000	270920000	284470000	212910000	168740000	237130000	125540000	288120000	242980000	263300000	208050000	220380000	110520000	131640000	109630000	215860000	192700000	111510000	145410000	159690000	177810000	231290000	212200000	152800000	152680000	109960000	136320000	190590000
P35520	Cystathionine beta-synthase	CBS	0	0	0	0	0	0	0	0	0	0	0	0	0	0	0	0	0	0	0	0	0	0	0	0	0	0	0	0	0	0	0	0	0	0	0	0	0	0	0	0	0	0	0	0	0	0	0
P35542	Serum amyloid A-4 protein	SAA4	7.11E+09	1.09E+10	7.76E+09	8.42E+09	1.01E+10	1.12E+10	1.29E+10	8.52E+09	1.29E+10	1.19E+10	1.53E+10	4.65E+09	1.37E+10	7573400000	9946800000	9.06E+09	1.07E+10	1.01E+10	8364200000	9.66E+09	1.50E+10	1.06E+10	9313900000	9594800000	8136300000	7.94E+09	1.16E+10	9.60E+09	1.03E+10	1.19E+10	8.51E+09	1.31E+10	1.32E+10	8751600000	8.47E+09	1.06E+10	7.25E+09	1.01E+10	1.10E+10	1.23E+10	1.01E+10	1.25E+10	1.12E+10	1.33E+10	9.14E+09	1.44E+10	1.15E+10
P35555	Fibrillin-1	FBN1	0	0	21525000	0	0	0	0	17498000	0	0	15784000	0	54415000	32391000	0	0	0	0	14662000	32949000	30139000	43062000	23116000	28591000	9077300	0	0	0	0	0	0	0	19243000	32487000	0	0	0	24891000	23400000	46079000	0	0	62370000	0	22535000	0	29600000
P35579	Myosin-9	MYH9	20906000	8089100	7634600	4302000	13256000	25265000	5877300	32503000	26565000	14164000	3949500	42744000	13587000	48589000	5850400	4198200	4986000	108540	438260	3505600	5325400	14079000	2136500	9259400	3731600	28019000	2483700	11832000	272550	6227700	10281000	9547100	14211000	6794400	3763400	6419300	36695000	3520300	12666000	8330200	5178300	7366900	2153800	9571200	10684000	6409900	974790
P35580	Myosin-10	MYH10	0	0	0	0	0	0	0	0	0	0	0	0	0	0	0	0	0	0	0	0	0	0	0	0	0	0	0	0	0	0	0	0	0	0	0	0	0	0	0	0	0	0	0	0	0	0	0
P35590	Tyrosine-protein kinase receptor Tie-1	TIE1	43653000	28959000	25834000	33858000	29736000	26559000	34984000	35870000	29299000	24405000	18630000	23056000	18885000	14109000	14339000	35321000	26102000	40043000	28428000	22413000	35985000	30902000	18236000	29068000	30737000	27675000	45300000	24934000	51740000	0	24500000	22477000	27912000	18564000	32951000	32347000	26225000	20888000	19552000	39071000	33028000	18415000	28570000	8037100	33883000	23482000	14477000
P35611	Alpha-adducin	ADD1	0	0	0	0	0	0	0	0	0	0	0	0	0	0	0	0	0	0	0	0	0	0	0	0	0	0	0	0	0	0	0	0	0	0	0	0	0	0	0	0	0	0	0	0	0	0	0
P35612	Beta-adducin	ADD2	0	0	0	0	0	0	0	0	0	0	0	0	0	0	0	0	0	0	0	0	0	0	0	0	0	0	0	0	0	0	0	0	0	9813600	0	0	0	0	0	0	0	0	0	0	0	0	0
P35613	Basigin	BSG	0	0	0	0	0	0	14493000	0	2291200	3713400	0	0	0	0	0	0	0	0	0	0	0	0	0	20920000	0	0	0	0	0	0	1124600	0	18190000	0	0	1051000	0	0	7492100	0	3829700	0	0	2363200	6873500	0	0
P35637	RNA-binding protein FUS	FUS	0	0	0	0	0	0	0	0	0	0	0	0	0	0	0	0	0	0	0	0	0	0	0	0	0	0	0	0	0	0	0	0	0	0	0	0	0	0	0	0	0	0	0	0	0	0	0
P35754	Glutaredoxin-1	GLRX	0	0	0	0	8935300	0	0	15387000	0	0	0	0	0	0	0	0	0	0	0	0	0	0	0	0	0	0	0	0	0	0	0	0	0	0	0	0	0	0	0	0	0	0	0	0	0	0	0
P35813	Protein phosphatase 1A	PPM1A	0	0	0	0	0	0	0	0	0	0	0	0	0	0	0	0	0	0	0	0	0	0	0	0	0	0	0	0	0	0	0	0	0	0	0	0	0	0	0	0	0	0	0	0	0	0	0
P35858	Insulin-like growth factor-binding protein complex acid labile subunit	IGFALS	2131700000	2440100000	2122200000	2.23E+09	2.00E+09	3462500000	3196900000	1.70E+09	2.73E+09	2101700000	2638400000	2076600000	3313900000	2480400000	2702100000	2175800000	2.53E+09	1.74E+09	1729300000	1449100000	2009300000	1499600000	2324300000	3887200000	1964200000	2855800000	1682800000	3.07E+09	2.22E+09	3.50E+09	2747800000	1103800000	4579300000	1772100000	1663500000	3045300000	1375100000	2103900000	3494200000	961220000	3059900000	2308500000	2121800000	5.18E+09	3.87E+09	2484400000	2140100000
P35916	Vascular endothelial growth factor receptor 3	FLT4	71675000	97968000	62223000	92136000	80865000	67704000	81509000	60573000	69620000	81258000	37241000	77437000	70512000	68190000	73878000	75064000	61314000	69246000	86256000	71905000	75899000	55694000	57126000	99809000	66955000	88239000	36959000	84666000	39211000	30155000	63406000	66800000	79734000	41860000	76340000	75988000	94478000	77790000	67318000	75363000	119970000	61787000	57314000	62863000	76024000	107010000	41899000
P35968	Vascular endothelial growth factor receptor 2	KDR	0	0	0	0	0	0	0	0	0	0	0	0	0	0	0	0	0	0	0	0	0	7292000	0	0	0	0	0	0	0	0	0	0	0	0	0	9051600	12301000	0	0	0	0	0	11140000	0	0	0	0
P35998	26S proteasome regulatory subunit 7	PSMC2	0	0	0	0	0	0	0	0	0	0	0	0	0	0	0	0	0	0	0	0	0	0	0	0	0	0	0	0	0	0	0	0	0	0	0	0	0	0	0	0	0	0	0	0	0	0	0
P36222	Chitinase-3-like protein 1	CHI3L1	21498000	17835000	1656900	16689000	44597000	3566100	22159000	23966000	71299000	51631000	140820000	15348000	16394000	70546000	7126400	42572000	23969000	42323000	8016400	347970000	34118000	15969000	62792000	0	61762000	10348000	10182000	51282000	0	20777000	19403000	28002000	16065000	76055000	24598000	22176000	29963000	601400000	30817000	437500000	35279000	45990000	17952000	0	6583900	16060000	73809000
P36269	Glutathione hydrolase 5 proenzyme	GGT5	10782000	0	0	12212000	0	0	11649000	0	0	11120000	0	7480400	15625000	19904000	0	10148000	0	0	0	0	0	17487000	0	4014500	0	6409400	0	0	0	0	12124000	0	14520000	6465000	9781300	9212900	3730100	3548700	0	16150000	7748300	12543000	0	0	16123000	0	0
P36542	ATP synthase subunit gamma, mitochondrial	ATP5F1C	0	0	0	0	0	0	0	0	0	0	0	0	0	0	0	0	0	0	0	0	0	0	0	0	0	0	0	0	0	0	0	0	0	0	0	0	0	0	0	0	0	0	0	0	0	0	0
P36551	Oxygen-dependent coproporphyrinogen-III oxidase, mitochondrial	CPOX	0	0	0	0	0	0	0	0	0	0	0	0	0	0	0	0	0	0	0	0	0	0	0	0	0	0	0	0	0	0	0	0	0	0	0	0	0	0	0	0	0	0	0	0	0	0	0
P36871	Phosphoglucomutase-1	PGM1	9724500	9837000	0	14756000	14341000	8764800	16500000	14705000	18455000	10421000	10681000	16519000	14718000	16626000	26512000	12650000	0	11608000	0	10630000	4352400	6794300	6297300	14986000	0	0	12579000	7377400	33241000	0	7868000	0	0	0	11364000	12147000	16915000	2528200	11613000	11301000	11714000	5432900	6255000	7729500	23800000	13553000	10507000
P37108	Signal recognition particle 14 kDa protein	SRP14	0	0	0	0	0	0	0	0	0	0	0	0	0	0	0	0	0	0	0	0	0	0	0	0	0	0	0	0	0	0	0	0	0	0	0	0	0	0	0	0	0	0	0	0	0	0	0
P37173	TGF-beta receptor type-2	TGFBR2	0	0	0	0	0	0	0	0	0	0	0	0	0	0	0	0	0	0	0	0	0	0	0	0	0	0	0	0	0	0	0	0	0	0	0	0	0	0	0	0	0	0	0	0	0	0	0
P37802	Transgelin-2	TAGLN2	152690000	47940000	62587000	80885000	108070000	76258000	47043000	967010000	112160000	54389000	60737000	147370000	89089000	147520000	11980000	26926000	55099000	24880000	31412000	15850000	47546000	55902000	27405000	59830000	21968000	48246000	47180000	175620000	59814000	25876000	189830000	83946000	104200000	26683000	63809000	33980000	57540000	77607000	157170000	30842000	47146000	77244000	28094000	27445000	123970000	96287000	55929000
P37837	Transaldolase	TALDO1	34337000	0	32275000	34390000	53620000	32841000	28052000	52418000	58882000	60088000	31695000	62793000	44817000	52528000	31592000	39695000	20206000	23485000	29370000	28509000	35955000	65547000	23608000	19653000	11455000	45564000	40612000	43206000	53697000	47622000	39542000	52840000	47494000	29170000	32192000	41222000	55225000	32172000	33434000	32012000	18330000	55597000	58058000	43066000	90898000	33921000	13688000
P37840	Alpha-synuclein	SNCA	16480000	22359000	0	16363000	7742400	0	0	0	22313000	20744000	0	52461000	30361000	56160000	0	7783900	0	0	0	0	0	53595000	0	0	0	0	0	0	0	0	0	0	0	20912000	13319000	0	34921000	22899000	22801000	0	9789400	8836800	0	0	21512000	27185000	15347000
P38159	RNA-binding motif protein, X chromosome	RBMX	0	0	0	0	0	0	713580	0	0	0	0	0	0	0	0	0	0	0	0	0	0	2807400	0	0	0	0	0	0	0	0	0	0	0	0	0	0	0	0	0	0	0	0	0	0	0	0	0
P38571	Lysosomal acid lipase/cholesteryl ester hydrolase	LIPA	0	22082000	0	0	0	5195500	0	0	0	0	8537200	8841000	11475000	0	13306000	0	0	0	0	0	10735000	0	0	10597000	0	0	23164000	0	28796000	0	0	0	0	0	0	11327000	0	14112000	0	11556000	15179000	15403000	10965000	0	11273000	35584000	0
P38606	V-type proton ATPase catalytic subunit A	ATP6V1A	0	0	0	0	0	0	0	0	0	0	0	0	0	0	0	0	0	0	0	0	0	0	0	0	0	0	0	0	0	0	0	0	0	0	0	0	0	0	0	0	0	0	0	0	0	0	0
P38646	Stress-70 protein, mitochondrial	HSPA9	0	0	0	0	0	0	0	0	0	0	0	0	0	0	0	0	0	0	0	0	0	0	0	0	0	0	0	0	0	0	15358000	0	0	0	0	0	0	0	0	0	0	0	0	8573300	0	0	0
P38919	Eukaryotic initiation factor 4A-III	EIF4A3	0	0	0	0	0	0	0	0	0	0	0	0	0	0	0	0	0	0	0	0	0	0	0	0	0	0	0	0	0	0	0	0	0	0	0	0	0	0	0	0	0	0	0	0	0	0	0
P39019	Small ribosomal subunit protein eS19	RPS19	0	0	0	0	0	0	0	0	0	0	0	0	0	0	0	0	0	0	0	0	0	0	0	0	0	0	0	0	0	0	0	0	0	0	0	0	0	0	0	0	0	0	0	0	0	0	0
P39023	Large ribosomal subunit protein uL3	RPL3	0	0	0	0	0	0	0	0	0	0	0	0	0	0	0	0	0	0	0	0	0	0	0	0	0	0	0	0	0	0	0	0	0	0	0	0	0	0	0	0	0	0	0	0	0	0	0
P39059	Collagen alpha-1(XV) chain	COL15A1	0	6034500	0	0	0	0	0	0	0	0	7382600	19753000	28193000	0	15290000	0	0	6698100	0	0	19110000	14465000	19231000	0	0	0	5981400	14792000	0	0	26726000	25848000	10922000	13502000	15636000	8937100	10991000	27782000	15163000	26078000	26936000	23266000	30042000	0	12271000	10770000	36933000
P39060	Collagen alpha-1(XVIII) chain	COL18A1	96799000	156050000	100140000	88488000	73659000	78510000	108140000	96673000	99456000	101800000	112960000	93453000	108590000	83551000	104410000	79709000	83489000	128390000	111620000	93688000	92659000	99514000	104010000	67090000	66188000	83443000	95181000	67800000	68772000	101160000	85639000	125530000	87752000	59760000	59074000	95943000	79475000	93552000	87405000	176660000	174850000	69178000	144120000	82278000	89397000	66756000	59944000
P39656	Dolichyl-diphosphooligosaccharide--protein glycosyltransferase 48 kDa subunit	DDOST	0	0	0	0	0	0	0	0	0	0	0	0	0	0	0	0	0	0	0	0	0	0	0	0	0	0	0	0	0	0	4113000	0	0	0	0	0	0	0	0	0	0	0	0	0	0	0	0
P39687	Acidic leucine-rich nuclear phosphoprotein 32 family member A	ANP32A	0	0	0	0	0	0	0	0	0	0	0	0	0	0	0	0	0	0	0	0	0	0	0	0	0	0	0	0	0	0	0	0	0	0	0	0	0	0	0	0	0	0	0	0	0	0	0
P40121	Macrophage-capping protein	CAPG	13187000	0	0	0	0	0	0	11611000	16248000	10547000	41137000	15091000	0	0	0	0	0	0	0	0	0	0	0	0	0	0	0	0	0	0	0	14180000	14018000	0	0	24591000	27952000	0	0	0	0	0	0	0	0	0	0
P40189	Interleukin-6 receptor subunit beta	IL6ST	47845000	56667000	78011000	64650000	40731000	57491000	54484000	82657000	53872000	57905000	26623000	61939000	69836000	75991000	72018000	65315000	61821000	64002000	48262000	80041000	81286000	87822000	52607000	55957000	46703000	80490000	67241000	70713000	90715000	95663000	42467000	51294000	29057000	44956000	78306000	43122000	72464000	58974000	41607000	77911000	41487000	65971000	66318000	0	54221000	85005000	85391000
P40197	Platelet glycoprotein V	GP5	337750000	327070000	403850000	231730000	224200000	286920000	323760000	271380000	300900000	292690000	409970000	289210000	178620000	344820000	298150000	299590000	2.95E+08	2.73E+08	437890000	365430000	237150000	148350000	151980000	364570000	356890000	172350000	350740000	220880000	279930000	264670000	373550000	216240000	317700000	18860000	346840000	245570000	202330000	324870000	305080000	300790000	344230000	232840000	265820000	282140000	233830000	452780000	2.13E+08
P40227	T-complex protein 1 subunit zeta	CCT6A	0	0	0	4793300	0	0	0	0	0	0	0	0	2306600	0	0	0	0	0	0	7996600	0	0	0	0	0	0	0	0	0	0	0	0	0	0	0	0	0	0	0	0	0	0	0	0	0	0	0
P40305	Interferon alpha-inducible protein 27, mitochondrial	IFI27	0	0	0	0	0	0	0	0	0	0	0	0	0	0	0	0	0	0	0	0	0	0	0	0	0	0	0	0	0	0	0	0	0	0	0	0	0	0	0	0	0	0	0	0	0	0	0
P40306	Proteasome subunit beta type-10	PSMB10	0	0	0	0	0	0	0	0	0	0	0	0	0	0	0	0	0	0	0	0	0	0	0	0	0	0	0	0	0	0	0	0	0	0	0	0	0	0	0	0	0	0	0	0	0	0	0
P40429	Large ribosomal subunit protein uL13	RPL13A	0	0	0	0	0	0	0	0	0	0	0	0	0	0	0	0	0	0	0	0	0	0	0	0	0	0	0	0	0	0	0	0	0	0	0	0	0	0	0	0	0	0	0	0	0	0	0
P40763	Signal transducer and activator of transcription 3	STAT3	0	0	0	0	0	0	0	0	0	0	0	0	0	0	0	0	0	0	0	0	0	0	0	0	0	0	0	0	0	0	0	0	0	0	0	0	0	0	0	0	0	0	0	0	0	0	0
P40925	Malate dehydrogenase, cytoplasmic	MDH1	32462000	15699000	15426000	28613000	14312000	15843000	24324000	28316000	45478000	21493000	10687000	50739000	26455000	42829000	19430000	0	0	0	0	0	24936000	70346000	49771000	30174000	0	11294000	0	15169000	17690000	14954000	19997000	25806000	40319000	59946000	18995000	15346000	59033000	22937000	30883000	13651000	18973000	0	20227000	26634000	32934000	0	0
P40926	Malate dehydrogenase, mitochondrial	MDH2	0	0	0	0	0	0	0	0	0	0	0	0	0	0	0	0	0	0	0	0	0	0	0	0	0	0	0	0	0	0	23162000	0	0	0	0	0	0	0	0	0	0	0	0	0	0	0	0
P40939	Trifunctional enzyme subunit alpha, mitochondrial	HADHA	0	0	0	0	0	0	0	0	782210	0	0	0	0	0	0	0	0	0	0	0	0	0	0	0	0	0	0	0	0	0	2370000	0	0	0	0	0	0	0	0	0	0	0	0	2007500	0	0	0
P41159	Leptin	LEP	0	0	0	0	7225900	0	0	0	0	0	0	0	0	0	0	0	0	0	0	0	0	9579800	0	0	28715000	0	0	0	0	0	0	0	8011100	0	0	0	0	0	0	0	16781000	11860000	0	0	0	0	0
P41218	Myeloid cell nuclear differentiation antigen	MNDA	4915000	6559500	0	0	5211100	7263600	0	7416200	6279400	0	0	8808300	3478500	0	3851800	0	0	0	0	0	0	5536300	0	0	0	0	0	0	0	0	2863000	4865500	10337000	0	0	4866400	15757000	0	0	0	0	4706500	0	0	0	0	0
P41222	Prostaglandin-H2 D-isomerase	PTGDS	256280000	260380000	90590000	111170000	132700000	173980000	534910000	186080000	548130000	299520000	244990000	545780000	250980000	348730000	170560000	174810000	112900000	405180000	271530000	263800000	228800000	250760000	183680000	105610000	168720000	239130000	123860000	126110000	67172000	26796000	221560000	99876000	81983000	324980000	208730000	197140000	227010000	190720000	111520000	673260000	2.72E+08	8.27E+08	706940000	142400000	104370000	112030000	133290000
P41226	Ubiquitin-like modifier-activating enzyme 7	UBA7	0	0	0	0	0	0	0	0	0	0	0	0	0	0	0	0	0	0	0	0	0	0	0	0	0	0	0	0	0	0	0	0	0	0	0	0	0	0	0	0	0	0	0	0	0	0	0
P41240	Tyrosine-protein kinase CSK	CSK	0	0	0	0	0	0	0	0	0	0	0	0	0	0	0	0	0	0	0	0	0	0	0	0	0	0	0	0	0	0	0	0	0	0	0	0	0	0	0	0	0	0	0	0	0	0	0
P41250	Glycine--tRNA ligase	GARS1	0	0	0	0	0	0	0	0	0	0	0	0	0	0	0	0	0	0	0	0	0	0	0	0	0	0	0	0	0	0	0	0	0	0	0	0	0	0	0	0	0	0	0	0	0	0	0
P41252	Isoleucine--tRNA ligase, cytoplasmic	IARS1	0	0	0	0	0	0	0	0	0	0	0	0	0	0	0	0	0	0	0	0	0	0	0	0	0	0	0	0	0	0	0	0	0	0	0	0	0	0	0	0	0	0	0	0	0	0	0
P41439	Folate receptor gamma	FOLR3	0	0	0	0	0	0	0	0	0	0	0	0	0	0	0	0	0	0	0	0	0	0	0	21161000	0	0	0	0	0	0	0	0	0	0	0	0	0	0	0	0	0	0	0	23340000	0	0	0
P42025	Beta-centractin	ACTR1B	0	0	0	0	0	0	0	0	0	0	0	0	0	0	0	0	0	0	0	0	0	0	0	0	0	0	0	0	0	0	0	0	0	0	0	0	0	0	0	0	0	0	0	0	0	0	0
P42126	Enoyl-CoA delta isomerase 1, mitochondrial	ECI1	1511800	6172900	0	5792600	3814600	0	10169000	4179900	0	0	0	0	12944000	0	14980000	0	0	0	0	0	0	14305000	0	7900200	0	4664500	0	0	0	0	0	0	0	0	0	0	10102000	8777000	5527700	11260000	3561700	0	0	2738900	70775000	0	0
P42166	Lamina-associated polypeptide 2, isoform alpha	TMPO	0	0	0	0	0	0	0	0	0	0	0	0	0	0	0	0	0	0	0	0	0	0	0	0	0	0	0	0	0	0	0	0	0	0	0	0	0	0	0	0	0	0	0	0	0	0	0
P42167	Lamina-associated polypeptide 2, isoforms beta/gamma	TMPO	0	0	0	0	0	0	0	0	0	0	0	0	0	0	0	0	0	0	0	0	0	0	0	0	0	0	0	0	0	0	0	0	0	0	0	0	0	0	0	0	0	0	0	0	0	0	0
P42357	Histidine ammonia-lyase	HAL	0	0	0	0	0	0	0	0	0	0	0	0	0	0	0	0	0	0	0	0	0	0	0	0	0	0	0	0	0	0	0	0	0	0	0	0	0	0	0	0	0	0	0	0	0	0	0
P42566	Epidermal growth factor receptor substrate 15	EPS15	0	0	0	0	0	0	0	0	0	0	0	0	0	0	0	0	0	0	0	0	0	0	0	0	0	0	0	0	0	0	0	0	0	0	0	0	0	0	0	0	0	0	0	0	0	0	0
P42766	Large ribosomal subunit protein uL29	RPL35	0	0	0	0	0	0	0	0	0	0	0	0	0	0	0	0	0	0	0	0	0	0	0	0	0	0	0	0	0	0	0	0	0	0	0	0	0	0	0	4890600	0	0	0	0	0	0	0
P42768	Actin nucleation-promoting factor WAS	WAS	0	0	0	0	0	0	0	0	0	0	0	0	0	0	0	0	0	0	0	0	0	0	0	0	0	0	0	0	0	0	0	0	0	0	0	0	0	0	0	0	0	0	0	0	0	0	0
P42785	Lysosomal Pro-X carboxypeptidase	PRCP	25731000	38374000	49392000	33422000	34370000	34100000	31435000	33891000	40525000	27039000	25806000	30156000	35347000	25422000	32100000	34558000	30275000	43679000	48291000	41572000	23864000	35022000	34868000	35484000	34385000	35878000	45582000	46746000	34378000	42412000	41163000	0	44691000	23876000	29895000	27432000	21836000	31951000	22655000	34474000	19467000	38172000	34768000	21884000	33230000	17215000	12829000
P42892	Endothelin-converting enzyme 1	ECE1	0	0	0	0	0	0	0	0	0	0	0	0	0	0	0	0	0	0	0	0	0	0	0	0	0	0	0	0	0	0	0	0	0	0	0	0	0	0	0	0	0	0	0	0	0	0	0
P43034	Platelet-activating factor acetylhydrolase IB subunit beta	PAFAH1B1	0	0	0	0	0	0	0	0	0	0	0	4553500	0	5436500	0	0	0	0	0	0	0	0	0	0	0	0	0	0	0	0	0	0	0	0	0	0	0	0	0	0	0	0	0	0	0	0	0
P43121	Cell surface glycoprotein MUC18	MCAM	179530000	154160000	161160000	221900000	144850000	138360000	183650000	173350000	129520000	163730000	89651000	89308000	95976000	96850000	106550000	83124000	9.65E+07	1.55E+08	130620000	135890000	173620000	188620000	107760000	93511000	114040000	132730000	176100000	134620000	200890000	172630000	131040000	84544000	147670000	178060000	111630000	134250000	170750000	173790000	127300000	160630000	125410000	1.41E+08	1.21E+08	103950000	130590000	97746000	118010000
P43243	Matrin-3	MATR3	0	0	0	0	0	0	0	0	0	0	0	0	0	0	0	0	0	0	0	0	0	0	0	0	0	0	0	0	0	0	884590	0	0	0	0	0	0	0	0	0	0	0	0	0	0	0	0
P43251	Biotinidase	BTD	1216900000	1107200000	2014900000	1793400000	1341600000	1805600000	1560800000	1199800000	1540500000	1763200000	1913700000	1408100000	1236200000	1575200000	1385800000	1171500000	1664400000	873290000	1470200000	746700000	1.44E+09	1.42E+09	1.45E+09	1616600000	1409400000	9.99E+08	1.48E+09	1223500000	1667100000	1.60E+09	1.90E+09	1307900000	2319400000	1240900000	2113400000	1851600000	1272700000	1499200000	1602600000	1128800000	1430500000	1348100000	1510500000	1231600000	1963300000	1523100000	1058400000
P43304	Glycerol-3-phosphate dehydrogenase, mitochondrial	GPD2	0	0	0	0	0	0	0	0	0	0	0	0	0	0	0	0	0	0	0	0	0	0	0	0	0	0	0	0	0	0	0	0	0	0	0	0	0	0	0	0	0	0	0	0	0	0	0
P43307	Translocon-associated protein subunit alpha	SSR1	0	0	0	0	0	0	0	0	0	0	0	0	0	0	0	0	0	0	0	0	0	0	0	0	0	0	0	0	0	0	0	0	0	0	0	0	0	0	0	0	0	0	0	0	0	0	0
P43405	Tyrosine-protein kinase SYK	SYK	0	0	0	0	0	0	0	763620	0	0	0	0	0	0	0	0	0	0	0	0	0	0	0	0	0	0	0	0	0	0	0	0	0	0	0	1404600	0	0	0	0	0	0	0	0	0	0	0
P43487	Ran-specific GTPase-activating protein	RANBP1	0	0	0	0	0	0	0	0	0	0	0	0	0	0	0	0	0	0	0	0	0	0	0	0	0	0	0	0	0	0	0	0	0	0	0	0	0	0	0	0	0	0	0	0	0	0	0
P43490	Nicotinamide phosphoribosyltransferase	NAMPT	0	0	0	0	0	0	0	0	0	0	0	0	0	0	0	0	0	0	0	0	0	0	0	0	0	0	0	0	0	0	0	0	0	0	0	0	0	0	0	0	0	0	0	0	0	0	0
P43686	26S proteasome regulatory subunit 6B	PSMC4	0	0	0	0	0	0	0	0	0	0	0	3299400	0	0	0	0	0	0	0	0	0	0	0	0	0	0	0	0	0	0	0	0	0	4930900	0	0	1252700	0	0	0	0	0	0	0	0	0	0
P43897	Elongation factor Ts, mitochondrial	TSFM	0	0	0	0	0	0	0	0	0	0	0	0	0	0	0	0	0	0	0	0	0	0	0	0	0	0	0	0	0	0	0	0	0	0	0	0	0	0	0	0	0	0	0	0	0	0	0
P45877	Peptidyl-prolyl cis-trans isomerase C	PPIC	0	395140000	0	0	0	0	0	0	0	0	0	0	0	0	0	0	0	0	0	0	0	0	0	0	0	0	0	0	0	0	0	0	0	0	0	0	0	0	0	0	0	0	0	0	0	0	0
P45880	Voltage-dependent anion-selective channel protein 2	VDAC2	34176000	0	0	0	0	0	0	0	0	0	0	0	0	0	0	0	0	0	0	0	0	0	0	0	0	0	0	0	0	0	0	0	0	0	0	0	0	0	0	0	0	0	0	0	0	0	0
P45974	Ubiquitin carboxyl-terminal hydrolase 5	USP5	0	0	0	0	0	0	0	0	0	0	0	6330500	0	6084300	0	0	0	0	0	0	0	7375300	0	0	0	0	0	0	0	0	0	0	0	0	0	0	4185500	0	0	0	0	0	0	0	0	0	0
P46109	Crk-like protein	CRKL	0	0	0	0	0	0	0	6332800	0	0	0	5102200	0	6628800	0	0	0	0	0	0	0	3210700	0	0	0	0	0	0	0	0	3146900	0	0	0	0	0	0	0	0	0	0	0	0	0	0	0	0
P46531	Neurogenic locus notch homolog protein 1	NOTCH1	0	0	0	0	0	0	8775600	0	0	0	0	0	0	0	0	0	0	0	0	4561200	0	10029000	0	0	5901300	0	0	0	0	0	4008600	0	0	0	0	6899100	4603000	0	4641200	0	0	0	0	8280200	0	0	0
P46776	Large ribosomal subunit protein uL15	RPL27A	0	0	0	0	0	0	0	0	0	0	0	0	0	0	0	0	0	0	0	0	0	0	0	0	0	0	0	0	0	0	0	0	0	0	0	0	0	0	0	0	0	0	0	0	0	0	0
P46777	Large ribosomal subunit protein uL18	RPL5	0	0	0	0	0	0	0	0	0	0	0	0	0	0	0	0	0	0	0	0	0	0	0	0	0	0	0	0	0	0	0	0	0	0	0	0	0	0	0	0	0	0	0	0	0	0	0
P46778	Large ribosomal subunit protein eL21	RPL21	0	0	0	0	0	0	0	0	0	0	0	0	0	0	0	0	0	0	0	0	0	0	0	0	0	0	0	0	0	0	0	0	0	0	0	0	0	0	0	0	0	0	0	0	0	0	0
P46779	Large ribosomal subunit protein eL28	RPL28	0	0	0	0	0	0	0	0	0	0	0	0	0	0	0	0	0	0	0	0	0	0	0	0	0	0	0	0	0	0	0	0	0	0	0	0	0	0	0	0	0	0	0	0	0	0	0
P46781	Small ribosomal subunit protein uS4	RPS9	0	0	0	0	0	0	0	0	0	0	0	0	0	0	0	0	0	0	0	0	0	0	0	0	0	0	0	0	0	0	0	0	0	0	0	0	0	0	0	0	0	0	0	0	0	0	0
P46783	Small ribosomal subunit protein eS10	RPS10	0	0	0	0	0	0	0	0	0	0	0	0	0	0	0	0	0	0	0	0	0	0	0	0	0	0	0	0	0	0	0	0	0	0	0	0	0	0	0	0	0	0	0	0	0	0	0
P46926	Glucosamine-6-phosphate isomerase 1	GNPDA1	0	0	0	0	0	0	0	0	0	0	0	0	0	0	0	0	0	0	0	0	0	0	0	0	0	0	0	0	0	0	0	0	0	0	0	0	0	0	0	0	0	0	0	0	0	0	0
P46940	Ras GTPase-activating-like protein IQGAP1	IQGAP1	2917200	0	0	0	0	0	0	2959800	0	0	0	7417300	0	2900600	0	0	0	0	0	0	0	0	0	0	0	0	0	0	0	0	2454200	0	2755700	0	0	6693300	25176000	0	0	0	0	0	0	0	0	0	0
P46976	Glycogenin-1	GYG1	0	0	0	0	0	0	0	0	0	0	0	0	0	0	0	0	0	0	0	0	0	0	0	0	0	0	0	0	0	0	0	0	0	0	0	0	4529300	0	0	0	0	0	0	0	0	0	0
P47755	F-actin-capping protein subunit alpha-2	CAPZA2	13597000	0	0	0	13789000	0	0	0	0	7226800	0	0	0	0	0	6531400	0	0	0	0	0	0	0	0	0	0	0	0	0	0	0	0	0	0	0	0	0	0	10187000	0	0	11903000	0	0	14346000	0	0
P47756	F-actin-capping protein subunit beta	CAPZB	4804700	0	0	0	0	10591000	0	0	0	0	0	0	5012700	0	0	0	0	0	0	0	0	5133900	0	0	0	0	0	0	0	0	0	0	0	0	0	0	11965000	0	4164500	0	0	0	0	6448900	0	0	0
P47914	Large ribosomal subunit protein eL29	RPL29	0	0	0	0	0	0	0	0	0	0	0	0	0	0	0	0	0	0	0	0	0	0	0	0	0	0	0	0	0	0	0	0	0	0	0	0	0	0	0	0	0	0	0	0	0	0	0
P47929	Galectin-7	LGALS7	0	0	0	0	0	0	0	0	0	0	0	0	0	0	0	0	0	0	0	0	0	0	0	0	0	0	0	0	0	0	0	0	0	0	0	21633000	0	0	0	0	0	0	0	0	0	0	0
P48047	ATP synthase subunit O, mitochondrial	ATP5PO	0	0	0	0	0	0	0	0	0	0	0	0	0	0	0	0	0	0	0	0	0	0	0	0	0	0	0	0	0	0	0	0	0	0	0	0	0	0	0	0	0	0	0	0	0	0	0
P48147	Prolyl endopeptidase	PREP	0	0	0	0	0	0	0	0	0	0	0	0	0	0	0	0	0	0	0	0	0	0	0	0	0	0	0	0	0	0	0	0	0	0	0	0	0	0	0	0	0	0	0	0	0	0	0
P48163	NADP-dependent malic enzyme	ME1	0	0	0	0	0	0	0	0	0	0	0	0	0	0	0	0	0	0	0	0	0	0	0	0	0	0	0	0	0	0	0	0	0	0	0	0	0	0	0	0	0	0	0	0	0	0	0
P48304	Lithostathine-1-beta	REG1B	0	0	0	0	0	0	0	0	0	0	0	0	0	0	0	0	0	0	0	0	0	0	0	0	0	0	0	0	0	0	0	0	0	8179200	0	0	0	0	1647200	0	0	0	5519900	0	0	0	0
P48357	Leptin receptor	LEPR	3.50E+07	22407000	5314400	13455000	12751000	19775000	28737000	0	15385000	31607000	12464000	20749000	0	12217000	13224000	4821500	10476000	20280000	0	35511000	0	63012000	0	0	0	32146000	0	67957000	0	0	10764000	0	0	19420000	6255400	15814000	23500000	20301000	16815000	14410000	10021000	0	23028000	7388300	12984000	0	0
P48426	Phosphatidylinositol 5-phosphate 4-kinase type-2 alpha	PIP4K2A	0	0	0	0	0	0	0	0	0	0	0	0	0	0	0	0	0	0	0	0	0	0	0	0	0	0	0	0	0	0	0	0	0	0	0	0	0	0	0	0	0	0	0	0	0	0	0
P48444	Coatomer subunit delta	ARCN1	0	0	0	0	0	0	0	0	0	0	0	0	0	0	0	0	0	0	0	0	0	0	0	0	0	0	0	0	0	0	0	0	0	0	0	0	0	0	0	0	0	0	0	0	0	0	0
P48506	Glutamate--cysteine ligase catalytic subunit	GCLC	0	0	0	0	0	0	0	0	0	0	0	7063300	5520900	8036400	0	0	0	0	0	0	0	5291000	0	0	0	0	0	0	0	3615000	0	0	0	0	0	0	6434000	0	2932100	0	0	0	0	0	0	0	0
P48507	Glutamate--cysteine ligase regulatory subunit	GCLM	0	0	0	0	0	0	0	0	0	0	0	9732600	0	0	0	0	0	0	0	0	0	7148500	0	0	0	0	0	0	0	0	0	0	0	0	0	0	0	0	0	0	0	0	0	0	0	0	0
P48594	Serpin B4	SERPINB4	0	0	0	0	0	0	0	0	0	0	0	0	0	0	0	0	0	0	0	0	0	0	0	0	0	0	0	0	0	0	0	0	0	0	0	0	0	0	0	0	0	0	0	0	0	0	0
P48595	Serpin B10	SERPINB10	0	0	0	0	0	0	0	0	0	0	0	0	0	0	0	0	0	0	0	0	0	0	0	0	0	0	0	0	0	0	0	0	0	0	0	0	0	0	0	0	0	0	0	0	0	0	0
P48637	Glutathione synthetase	GSS	17570000	21034000	38154000	22211000	54424000	10170000	0	46901000	6286900	71467000	0	25893000	29288000	30321000	56791000	33071000	54135000	35600000	37586000	19423000	27122000	102970000	0	36341000	5274200	34103000	48471000	29018000	0	0	42538000	28964000	44804000	47593000	44345000	63297000	74285000	45346000	73262000	39550000	58250000	65380000	49782000	67516000	111590000	86828000	70981000
P48643	T-complex protein 1 subunit epsilon	CCT5	0	0	0	0	0	0	0	0	0	0	0	0	0	0	0	0	0	0	0	0	0	0	0	0	0	0	0	0	0	0	0	0	0	0	0	0	0	0	0	0	0	0	0	0	0	0	0
P48723	Heat shock 70 kDa protein 13	HSPA13	0	0	11103000	0	10147000	8220800	0	0	0	0	0	8437100	0	0	0	0	0	0	0	8704300	7913100	0	0	5800000	0	0	0	0	0	0	0	0	0	0	0	6327800	0	9357900	8741400	0	0	0	0	0	0	0	10803000
P48735	Isocitrate dehydrogenase [NADP], mitochondrial	IDH2	0	0	0	0	0	0	0	0	0	0	0	0	0	0	0	0	0	0	0	0	0	0	0	0	0	0	0	0	0	0	0	0	0	0	0	0	0	0	0	0	0	0	0	0	0	0	0
P48739	Phosphatidylinositol transfer protein beta isoform	PITPNB	0	0	0	0	0	0	0	0	0	0	0	0	0	0	0	0	0	0	0	0	0	0	0	0	0	0	0	0	0	0	0	0	0	0	0	0	0	0	0	0	0	0	0	0	0	0	0
P48740	Mannan-binding lectin serine protease 1	MASP1	772720000	1035800000	891930000	686270000	1045700000	440920000	676860000	659250000	449440000	746810000	622030000	564710000	573240000	4.53E+08	4.99E+08	573030000	807830000	665120000	662330000	835870000	779120000	660120000	584710000	935960000	706750000	556460000	756990000	748230000	997870000	711750000	728830000	569560000	471360000	333970000	454330000	575800000	581330000	710910000	853970000	325030000	473200000	423300000	768330000	1114200000	970790000	998180000	580200000
P48960	Adhesion G protein-coupled receptor E5	ADGRE5	11230000	24169000	11652000	17771000	28960000	20115000	11083000	25140000	19233000	16767000	0	13349000	16750000	12080000	11182000	20189000	13492000	19531000	15779000	21702000	0	22849000	24716000	0	0	30117000	8915100	27597000	0	0	15465000	0	16980000	0	58200000	33132000	30529000	14325000	23014000	23878000	0	12236000	17634000	0	7272800	0	0
P49189	4-trimethylaminobutyraldehyde dehydrogenase	ALDH9A1	0	0	0	4930300	0	0	0	0	0	0	0	0	0	0	0	0	0	0	0	0	0	17183000	0	0	0	0	0	0	0	0	0	0	0	0	0	0	5802000	0	0	0	0	0	0	0	4180900	0	0
P49207	Large ribosomal subunit protein eL34	RPL34	0	0	0	0	0	0	0	0	0	0	0	0	0	0	0	0	0	0	0	0	0	0	0	0	0	0	0	0	0	0	0	0	0	0	0	0	0	0	0	0	0	0	0	0	0	0	0
P49247	Ribose-5-phosphate isomerase	RPIA	0	0	0	0	0	0	0	0	0	0	0	0	0	0	0	0	0	0	0	0	0	11345000	0	0	0	0	0	0	0	0	0	0	0	0	0	0	9923600	0	0	0	0	0	0	0	0	0	0
P49257	Protein ERGIC-53	LMAN1	29834000	20248000	43686000	18958000	14618000	20950000	80917000	0	16317000	0	0	27198000	0	30527000	24524000	32730000	7500000	35706000	12325000	30859000	0	23463000	20608000	0	27741000	14836000	19358000	20486000	0	18801000	19248000	21461000	26790000	24397000	29467000	51492000	23714000	40215000	20137000	35712000	6336500	20849000	19304000	23639000	0	32441000	23365000
P49321	Nuclear autoantigenic sperm protein	NASP	0	0	0	0	0	0	0	0	0	0	0	0	0	0	0	0	0	0	0	0	0	0	0	0	0	0	0	0	0	0	0	0	0	0	0	0	0	0	0	0	0	0	0	0	0	0	0
P49327	Fatty acid synthase	FASN	0	0	0	0	0	0	0	0	0	0	0	0	0	0	0	0	0	0	0	0	0	0	0	0	0	0	0	0	0	0	0	0	0	0	0	0	0	0	0	0	0	0	0	0	0	0	0
P49368	T-complex protein 1 subunit gamma	CCT3	0	0	0	0	0	0	0	0	0	0	0	0	0	0	0	0	0	0	0	0	0	0	0	0	0	0	0	0	0	0	0	0	0	0	0	0	0	0	0	0	0	0	0	0	0	0	0
P49407	Beta-arrestin-1	ARRB1	0	0	0	0	0	0	0	0	0	0	0	0	0	0	0	0	0	0	0	0	0	0	0	0	0	0	0	0	0	0	0	0	0	0	0	0	0	0	0	0	0	0	0	0	0	0	0
P49411	Elongation factor Tu, mitochondrial	TUFM	0	0	0	0	0	0	0	0	0	0	0	0	0	0	0	0	0	0	0	0	0	0	0	0	0	0	0	0	0	0	0	0	0	0	0	0	0	0	0	0	0	0	0	0	0	0	0
P49588	Alanine--tRNA ligase, cytoplasmic	AARS1	0	0	0	0	0	0	0	0	0	0	0	0	0	0	0	0	0	0	0	0	0	0	0	0	0	0	0	0	0	0	0	0	0	0	0	0	0	0	0	0	0	0	0	0	0	0	0
P49593	Protein phosphatase 1F	PPM1F	0	0	0	0	0	0	0	0	0	0	0	0	0	0	0	0	0	0	0	0	0	0	0	0	0	0	0	0	0	0	0	0	0	0	0	0	0	0	0	0	0	0	0	0	0	0	0
P49641	Alpha-mannosidase 2x	MAN2A2	32125000	41028000	28002000	40547000	27652000	34967000	29905000	47763000	54268000	35212000	29576000	36851000	40707000	36070000	35576000	23927000	31580000	29810000	26364000	32921000	30028000	34982000	19331000	19479000	17995000	40558000	17459000	16743000	21025000	42601000	50259000	21395000	33799000	35998000	33409000	58884000	33982000	37605000	44896000	14192000	32717000	48285000	51199000	44014000	28166000	35156000	26119000
P49720	Proteasome subunit beta type-3	PSMB3	0	4892900	15143000	0	0	0	0	0	0	0	0	17498000	14110000	17374000	0	0	0	0	0	0	0	0	0	0	0	0	0	0	0	0	0	0	0	0	0	0	32396000	0	0	0	0	0	0	0	0	0	0
P49721	Proteasome subunit beta type-2	PSMB2	0	0	37354000	17294000	33370000	0	0	0	176920000	23498000	0	0	37367000	28591000	33672000	18579000	0	0	0	0	0	64648000	0	0	0	17442000	0	0	0	0	16835000	13650000	0	16195000	18344000	34377000	36999000	0	0	20432000	23095000	26021000	46387000	0	114920000	0	19125000
P49736	DNA replication licensing factor MCM2	MCM2	0	0	0	0	0	0	0	0	0	0	0	0	0	0	0	0	0	0	0	0	0	0	0	0	0	0	0	0	0	0	0	0	0	0	0	0	0	0	0	0	0	0	0	0	0	0	0
P49746	Thrombospondin-3	THBS3	0	0	0	0	0	0	0	0	0	0	0	0	0	0	0	0	0	0	0	0	0	0	0	0	0	0	0	0	0	0	4049700	0	0	0	0	0	0	0	0	0	0	0	0	0	0	0	0
P49748	Very long-chain specific acyl-CoA dehydrogenase, mitochondrial	ACADVL	0	0	0	0	0	0	0	0	0	0	0	0	0	0	0	0	0	0	0	0	0	0	0	0	0	0	0	0	0	0	0	0	0	0	0	0	0	0	0	0	0	0	0	0	0	0	0
P49750	YLP motif-containing protein 1	YLPM1	0	0	0	0	0	0	0	0	0	0	0	0	0	0	0	0	0	0	0	0	0	0	0	0	0	0	0	0	0	0	0	0	0	0	0	0	0	0	0	0	0	0	0	0	0	0	0
P49755	Transmembrane emp24 domain-containing protein 10	TMED10	0	0	0	0	0	0	0	0	0	0	0	0	0	0	0	0	0	0	0	0	0	0	0	0	0	0	0	0	0	0	0	0	0	0	0	0	0	0	0	0	0	0	0	0	0	0	0
P49767	Vascular endothelial growth factor C	VEGFC	15494000	8931500	0	0	0	0	0	0	0	31186000	0	0	0	0	12635000	0	11955000	0	0	0	0	0	0	0	9307800	0	0	0	0	0	0	0	14047000	0	0	8513900	9965900	0	8024000	0	7515900	1843200	0	21205000	0	0	4148800
P49773	Adenosine 5-monophosphoramidase HINT1	HINT1	0	0	0	0	0	0	0	16119000	0	0	0	20091000	0	0	0	0	0	0	0	0	0	12040000	0	0	0	0	0	0	0	0	0	0	0	0	0	0	14517000	0	0	0	0	0	0	0	0	0	0
P49862	Kallikrein-7	KLK7	0	0	0	0	0	0	0	0	0	0	0	0	0	0	0	0	0	0	0	0	0	0	0	0	0	0	0	0	0	0	0	0	0	0	0	0	0	0	0	0	0	0	0	0	0	0	0
P49908	Selenoprotein P	SELENOP	952620000	473760000	1361900000	1517800000	1166600000	955160000	1133200000	1054800000	937780000	1.08E+09	1.05E+09	1193200000	1217400000	700590000	1224900000	781290000	1470200000	1188100000	996260000	362190000	830680000	969110000	830800000	1203500000	829960000	1580500000	1411900000	1.17E+09	1.16E+09	1712800000	831180000	1060600000	811310000	5.44E+08	1.00E+09	654780000	1199700000	748520000	1037900000	1016800000	743720000	755640000	1434700000	1038700000	1077900000	1055400000	912710000
P49913	Cathelicidin antimicrobial peptide	CAMP	25868000	83572000	98301000	108330000	66961000	56400000	71484000	72552000	22888000	33673000	107410000	114990000	37618000	56961000	15341000	74841000	94147000	105610000	176920000	78448000	60695000	40937000	63938000	47472000	114350000	52593000	0	0	64729000	210580000	55522000	172270000	173910000	70555000	125510000	106770000	92205000	88603000	152940000	241440000	135840000	89644000	79545000	183800000	176450000	32134000	38045000
P50053	Ketohexokinase	KHK	0	0	0	1840500	0	0	0	0	0	0	0	0	0	0	0	0	0	0	0	0	0	0	0	0	0	0	0	0	0	0	1529600	0	0	0	0	0	0	0	0	0	0	0	0	0	0	0	0
P50213	Isocitrate dehydrogenase [NAD] subunit alpha, mitochondrial	IDH3A	0	0	0	0	0	0	0	0	0	0	0	0	0	0	0	0	0	0	0	0	0	0	0	0	0	0	0	0	0	0	0	0	0	0	0	0	0	0	0	0	0	0	0	0	0	0	0
P50281	Matrix metalloproteinase-14	MMP14	0	22465000	0	0	0	0	0	0	13741000	0	0	0	0	0	0	0	0	0	0	0	0	20624000	31029000	15541000	0	0	0	19531000	0	0	8142600	16520000	16188000	0	0	21630000	0	18691000	0	8855000	0	0	0	0	11047000	0	0
P50395	Rab GDP dissociation inhibitor beta	GDI2	18233000	14314000	11449000	6901300	7481400	11458000	6604000	12702000	22164000	11800000	0	26664000	17122000	39527000	4919000	9396100	0	2830100	6189600	3996000	0	33197000	10025000	0	4303700	10696000	3769300	0	0	0	9583500	9322000	8464100	16790000	11299000	10800000	18174000	7203300	8101600	10044000	11661000	9824100	5836800	0	10223000	12376000	3822600
P50453	Serpin B9	SERPINB9	0	0	0	0	0	0	0	3106700	0	0	0	0	0	0	0	0	0	0	0	0	0	0	0	0	0	0	0	0	0	0	0	0	0	0	0	0	0	0	0	0	0	0	0	0	0	0	0
P50454	Serpin H1	SERPINH1	0	0	0	0	0	0	0	0	0	0	0	0	0	0	0	0	0	0	0	0	0	0	0	0	0	0	0	0	0	0	0	0	0	0	0	0	0	0	0	0	0	0	0	0	0	0	0
P50502	Hsc70-interacting protein	ST13	0	0	0	0	0	0	0	0	242500000	0	0	40556000	0	0	0	0	0	0	0	0	0	39064000	0	0	0	0	0	0	0	0	0	0	0	0	0	0	31040000	0	0	122380000	0	0	0	0	0	0	0
P50552	Vasodilator-stimulated phosphoprotein	VASP	3607400	10510000	15848000	0	10600000	15272000	0	209070000	25786000	5443900	12294000	23137000	18045000	17391000	0	7790000	0	0	4719700	0	10087000	13012000	0	17007000	4941300	13054000	9434300	29358000	12306000	0	46071000	16849000	21135000	0	14348000	0	7121800	12488000	30385000	0	8602700	10330000	0	0	15236000	27430000	0
P50750	Cyclin-dependent kinase 9	CDK9	0	0	0	0	0	0	21916000	0	0	0	0	0	0	0	0	0	0	0	0	0	0	0	0	0	0	0	0	0	0	0	0	0	0	0	0	0	0	0	0	0	0	0	0	0	0	0	0
P50851	Lipopolysaccharide-responsive and beige-like anchor protein	LRBA	0	0	0	0	0	0	0	0	0	0	0	0	0	0	0	0	0	0	0	0	0	0	0	0	0	0	0	0	0	0	0	0	0	0	0	0	0	0	0	0	0	0	0	0	0	0	0
P50895	Basal cell adhesion molecule	BCAM	0	6438200	0	10606000	0	10271000	0	7567700	0	0	0	0	0	0	0	6228400	0	0	0	8005800	0	4975500	0	0	0	0	9045700	0	0	0	5596500	4905400	6330300	6286100	5739500	14840000	7922800	7094800	5836800	6472000	6932900	0	0	0	0	0	4273200
P50990	T-complex protein 1 subunit theta	CCT8	0	0	0	0	0	0	0	0	0	0	0	0	0	0	0	0	0	0	0	0	0	0	0	0	0	0	0	0	0	0	0	0	0	0	0	0	0	0	0	0	0	0	0	0	0	0	0
P50991	T-complex protein 1 subunit delta	CCT4	0	0	0	0	0	0	0	3152700	0	0	0	6114200	4180300	4754700	0	0	0	0	0	0	0	0	0	0	0	0	0	0	0	0	0	0	0	0	0	0	0	0	0	0	0	0	0	0	0	0	0
P50995	Annexin A11	ANXA11	0	0	0	2476200	0	0	0	14872000	0	0	0	6491200	0	0	0	0	0	0	0	0	0	3209600	0	0	0	0	0	0	0	0	8665900	0	0	0	0	0	4880200	0	0	0	0	0	0	0	0	0	0
P51148	Ras-related protein Rab-5C	RAB5C	0	0	0	0	0	0	0	0	0	0	0	6908700	0	0	20992000	0	0	0	0	0	0	7248400	0	0	0	0	0	0	0	0	6229700	0	0	8458700	0	0	0	0	1442500	0	0	4783100	0	0	0	0	0
P51149	Ras-related protein Rab-7a	RAB7A	0	0	0	0	0	14734000	0	23099000	0	0	0	9112200	5580100	0	0	11258000	0	0	0	0	0	6772200	0	0	0	0	0	7236100	0	4330800	0	0	0	0	0	0	5539200	0	7392200	0	0	0	0	0	0	6477700	0
P51161	Gastrotropin	FABP6	0	0	0	0	0	0	0	0	0	0	0	0	0	0	0	0	0	0	0	44494000	0	30594000	0	0	20375000	0	0	0	0	0	0	0	0	15056000	0	0	0	0	0	0	0	0	0	0	0	0	0
P51452	Dual specificity protein phosphatase 3	DUSP3	0	0	0	0	0	0	0	0	0	0	0	0	0	0	0	0	0	0	0	0	0	0	0	0	0	0	0	0	0	0	0	0	0	0	0	0	0	0	0	0	0	0	0	0	0	0	0
P51571	Translocon-associated protein subunit delta	SSR4	0	0	0	0	0	0	0	0	0	0	0	0	0	0	0	0	0	0	0	0	0	0	0	0	0	0	0	0	0	0	0	0	0	0	0	0	0	0	0	0	0	0	0	0	0	0	0
P51606	N-acylglucosamine 2-epimerase	RENBP	0	0	0	0	0	0	0	0	0	0	0	0	0	0	0	0	0	0	0	0	0	0	0	0	0	0	0	0	0	0	0	0	0	0	0	0	0	0	0	0	0	0	0	0	0	0	0
P51659	Peroxisomal multifunctional enzyme type 2	HSD17B4	0	0	0	0	0	0	0	0	0	0	0	0	0	0	0	0	0	0	0	0	0	0	0	0	0	0	0	0	0	0	0	0	0	0	0	0	0	0	0	0	0	0	0	0	0	0	0
P51665	26S proteasome non-ATPase regulatory subunit 7	PSMD7	0	0	0	0	0	0	0	0	0	0	0	0	0	0	0	0	0	0	0	0	0	0	0	0	0	0	0	0	0	0	0	0	0	0	0	0	0	0	0	0	0	0	0	0	0	0	0
P51693	Amyloid beta precursor like protein 1	APLP1	99705000	92661000	59621000	79685000	103530000	154740000	296080000	110990000	84233000	0	0	162340000	0	35352000	0	12509000	53410000	0	0	0	40271000	124410000	66755000	0	97364000	0	0	0	0	0	63052000	0	0	58688000	45603000	121420000	0	45931000	0	98773000	57516000	228010000	83584000	114500000	0	0	113200000
P51991	Heterogeneous nuclear ribonucleoprotein A3	HNRNPA3	0	0	0	0	0	0	0	0	0	0	0	0	0	0	0	0	0	0	0	0	0	0	0	0	0	0	0	0	0	0	0	0	0	0	0	0	0	0	0	0	0	0	0	0	0	0	0
P52209	6-phosphogluconate dehydrogenase, decarboxylating	PGD	59016000	26366000	31953000	27055000	31942000	45261000	38138000	46936000	56901000	48157000	26106000	76915000	58233000	43643000	23437000	45922000	19143000	11343000	11157000	23052000	24379000	48076000	30240000	25140000	34534000	52401000	9461400	35298000	23177000	45028000	36851000	25998000	59081000	34849000	23478000	32605000	99505000	29667000	17998000	17309000	32174000	30836000	14851000	39662000	22876000	29134000	21682000
P52272	Heterogeneous nuclear ribonucleoprotein M	HNRNPM	0	0	0	0	0	0	0	0	10484000	0	0	0	0	0	0	0	0	0	0	0	0	0	0	0	0	0	0	0	0	0	0	0	0	0	0	0	8213700	0	0	0	0	0	0	46170000	0	0	0
P52292	Importin subunit alpha-1	KPNA2	0	0	0	0	0	0	0	0	0	0	0	0	0	0	0	0	0	0	0	0	0	0	0	0	0	0	0	0	0	0	0	0	0	0	0	0	0	0	0	0	0	0	0	0	0	0	0
P52565	Rho GDP-dissociation inhibitor 1	ARHGDIA	0	8573400	0	1622700	4175600	6021100	0	13023000	17001000	15651000	0	8128500	0	12820000	0	0	0	0	0	0	0	7448900	0	0	0	10840000	0	19336000	0	0	0	6365400	0	0	7879900	0	0	0	8117400	0	50977000	7500200	0	0	7564800	0	0
P52566	Rho GDP-dissociation inhibitor 2	ARHGDIB	71763000	49895000	61528000	20332000	5.87E+07	4.10E+07	27731000	104170000	80866000	55859000	16955000	84304000	47868000	84709000	26099000	22813000	15061000	25626000	29114000	11326000	0	16738000	0	12602000	12639000	75925000	9948300	55907000	0	0	49940000	13861000	68002000	11145000	21672000	0	57602000	14511000	35554000	15910000	28872000	65845000	0	42718000	14012000	0	0
P52597	Heterogeneous nuclear ribonucleoprotein F	HNRNPF	0	0	0	0	0	0	0	0	0	0	0	0	0	0	0	0	0	0	0	0	0	0	0	0	0	0	0	0	0	0	0	0	0	0	0	0	0	0	0	0	0	0	0	0	0	0	0
P52790	Hexokinase-3	HK3	0	0	0	0	0	0	0	0	28848000	0	0	0	0	0	0	0	0	0	0	0	0	9752900	0	0	0	10429000	0	0	0	0	0	0	11527000	0	0	0	17501000	0	0	0	0	9375800	0	0	0	0	0
P52799	Ephrin-B2	EFNB2	0	0	0	0	0	0	0	0	0	0	0	0	0	0	0	0	0	0	0	0	0	0	0	0	0	0	0	0	0	0	0	0	0	0	0	0	0	0	0	0	0	0	0	0	0	0	0
P52848	Bifunctional heparan sulfate N-deacetylase/N-sulfotransferase 1	NDST1	0	0	0	0	0	0	0	0	0	0	0	0	0	0	0	0	0	0	0	0	0	0	0	0	0	0	0	0	0	0	0	0	0	0	0	0	0	0	0	0	0	0	0	0	0	0	0
P52888	Thimet oligopeptidase	THOP1	0	0	0	0	0	0	0	0	0	0	0	0	0	0	0	0	0	0	0	0	0	0	0	0	0	0	0	0	0	0	0	0	0	0	0	0	6451000	0	0	0	0	0	0	0	6252200	0	0
P52907	F-actin-capping protein subunit alpha-1	CAPZA1	0	0	4838200	0	0	5457700	0	9469800	0	0	0	10525000	0	12039000	0	0	0	0	0	0	0	0	0	0	0	0	0	0	0	0	0	0	0	0	0	0	11674000	0	0	0	0	0	0	0	0	0	0
P53004	Biliverdin reductase A	BLVRA	0	0	0	0	0	0	0	0	0	0	0	6548800	0	5382700	0	0	0	0	0	0	0	0	0	0	0	0	0	0	0	0	0	0	0	0	0	0	5743600	0	0	0	0	0	0	0	0	0	0
P53396	ATP-citrate synthase	ACLY	0	0	0	0	0	0	0	0	0	0	0	3789600	0	0	0	0	0	0	0	0	0	0	0	0	0	0	0	0	0	0	0	0	0	0	0	0	2764500	0	0	0	0	0	0	0	0	0	0
P53618	Coatomer subunit beta	COPB1	0	0	0	0	0	0	0	0	0	0	0	0	0	0	0	0	0	0	0	0	0	0	0	0	0	0	0	0	0	0	0	0	0	0	0	0	0	0	0	0	0	0	0	0	0	0	0
P53621	Coatomer subunit alpha	COPA	0	0	0	0	0	0	0	0	0	0	0	0	0	0	0	0	0	0	0	0	0	0	0	0	0	0	0	0	0	0	0	0	0	0	0	0	0	0	0	0	0	0	0	0	0	0	0
P53634	Dipeptidyl peptidase 1	CTSC	64228000	47095000	76640000	20076000	51563000	14061000	54961000	43251000	66363000	28025000	29399000	45749000	24519000	44046000	40417000	55221000	41020000	0	0	38080000	0	21696000	31351000	0	40384000	47870000	80934000	35489000	47096000	52514000	34314000	29239000	47358000	34214000	32956000	24725000	63057000	34866000	38409000	56742000	32516000	25607000	21905000	35341000	0	21006000	6638300
P53990	IST1 homolog	IST1	0	0	0	0	0	0	0	0	0	0	0	0	0	0	0	0	0	0	0	0	0	0	0	0	0	0	0	0	0	0	0	0	0	0	0	0	0	0	0	0	0	0	0	0	0	0	0
P54289	Voltage-dependent calcium channel subunit alpha-2/delta-1	CACNA2D1	133080000	92813000	84040000	116670000	72612000	73208000	93938000	97329000	128730000	94482000	69421000	56879000	56967000	75054000	70234000	48963000	59401000	98169000	64042000	63365000	84007000	126390000	71940000	65506000	74287000	82698000	127910000	59898000	113130000	124890000	84514000	37442000	70162000	100760000	73161000	58628000	66927000	84659000	66134000	81615000	7.72E+07	7.30E+07	64559000	82186000	72880000	112640000	42299000
P54577	Tyrosine--tRNA ligase, cytoplasmic	YARS1	0	0	1131000	0	0	0	0	0	0	0	0	0	0	0	0	0	0	0	0	0	0	0	0	0	0	0	0	0	0	0	0	0	0	0	0	0	0	0	0	0	0	0	0	0	0	0	0
P54578	Ubiquitin carboxyl-terminal hydrolase 14	USP14	0	0	0	3228000	0	0	0	3210900	0	0	0	8113600	3406100	6885700	0	0	0	0	0	0	0	6074100	0	0	0	0	0	0	0	0	1470800	0	0	4932700	0	0	7126400	0	0	0	0	0	0	0	0	0	0
P54725	UV excision repair protein RAD23 homolog A	RAD23A	0	0	0	0	0	0	0	0	0	0	0	12516000	0	0	0	0	0	0	0	0	0	0	0	0	0	0	0	0	0	0	0	0	0	0	0	0	12153000	0	0	0	0	0	0	0	0	0	0
P54727	UV excision repair protein RAD23 homolog B	RAD23B	0	0	0	0	0	0	0	0	0	0	0	0	0	0	0	0	0	0	0	0	0	0	0	0	0	0	0	0	0	0	0	0	0	0	0	0	0	0	0	0	0	0	0	0	0	0	0
P54760	Ephrin type-B receptor 4	EPHB4	0	0	0	0	0	0	0	0	0	0	0	0	0	0	0	0	0	0	0	0	0	0	0	0	0	0	0	0	0	0	0	0	0	0	0	0	0	0	0	0	0	0	0	0	0	0	0
P54764	Ephrin type-A receptor 4	EPHA4	13611000	8915400	19426000	10679000	9243400	5616700	0	12085000	0	6580800	1809300	0	11915000	11674000	0	0	0	0	9512300	7650500	9137000	10274000	10363000	0	0	0	10813000	0	10980000	0	0	11623000	0	0.00E+00	1.00E+07	0	0	13688000	6349700	0	0	6506900	8384800	15739000	4910100	0	5877000
P54802	Alpha-N-acetylglucosaminidase	NAGLU	66288000	96782000	61419000	81824000	44615000	72400000	65265000	68994000	62699000	51393000	60658000	68640000	94560000	69370000	87780000	65842000	96167000	82653000	76591000	64884000	51964000	53392000	43827000	85224000	71323000	24908000	82920000	76244000	65099000	113350000	92311000	28814000	43179000	61269000	58299000	52801000	60204000	73461000	64603000	36085000	73013000	65676000	80644000	39004000	64498000	79971000	105080000
P54803	Galactocerebrosidase	GALC	17160000	26181000	18061000	41374000	12126000	17904000	0	25662000	9556700	16156000	11354000	0	27830000	13149000	32124000	22130000	25142000	38174000	11469000	21796000	18684000	42273000	19986000	10132000	30330000	0	28712000	0	0	0	17710000	24689000	12121000	23361000	8785200	34972000	30685000	26593000	30593000	14738000	28864000	0	22891000	22252000	23837000	30831000	18352000
P54819	Adenylate kinase 2, mitochondrial	AK2	0	0	0	0	0	0	0	0	0	0	0	0	0	0	0	0	0	0	0	0	0	0	0	0	0	0	0	0	0	0	0	0	0	0	0	0	0	0	0	0	0	0	0	0	0	0	0
P54886	Delta-1-pyrroline-5-carboxylate synthase	ALDH18A1	0	0	0	0	0	0	0	0	0	0	0	0	0	0	0	0	0	0	0	0	0	0	0	0	0	0	0	0	0	0	0	0	0	0	0	0	0	0	0	0	0	0	0	0	0	0	0
P54920	Alpha-soluble NSF attachment protein	NAPA	0	0	0	0	0	0	0	0	0	0	0	0	0	0	0	0	0	0	0	0	0	0	0	0	0	0	0	0	0	0	0	0	0	0	0	0	0	0	0	0	0	0	0	0	0	0	0
P55011	Solute carrier family 12 member 2	SLC12A2	0	0	0	0	0	0	0	0	0	0	0	0	0	0	0	0	0	0	0	0	0	0	0	0	0	0	0	0	0	0	0	0	0	0	0	0	0	0	0	0	0	0	0	0	0	0	0
P55056	Apolipoprotein C-IV	APOC4	547040000	1666300000	5.97E+08	1.15E+09	2531300000	644430000	1766600000	429420000	722100000	517550000	540390000	1129200000	2038200000	8.99E+08	2.56E+09	1616700000	1375500000	1184400000	1099700000	2227600000	1519400000	814950000	2557300000	1992600000	2230100000	1764200000	1182500000	1939600000	1.44E+09	4.74E+09	3006100000	3756300000	2516500000	723260000	1343800000	1437700000	504440000	1568400000	4322500000	820620000	1301900000	1292100000	778050000	1905100000	1675100000	2161400000	1170200000
P55058	Phospholipid transfer protein	PLTP	704900000	869660000	828700000	489440000	626600000	823590000	758770000	829890000	1094500000	998640000	737520000	618410000	529060000	569040000	501020000	494780000	939540000	680450000	671770000	853910000	924690000	921910000	792680000	605220000	802490000	682020000	685990000	667580000	602460000	454080000	643030000	427020000	837940000	660220000	780940000	723860000	896350000	994730000	494040000	1.51E+09	8.14E+08	630040000	839680000	457200000	890210000	520090000	346070000
P55072	Transitional endoplasmic reticulum ATPase	VCP	2463100	3316100	3156000	3079600	3426300	3347300	1332400	5764900	1864300	3891400	0	52732000	4679500	24498000	1944100	0	1835400	0	1105600	8150000	3516600	16793000	2715200	913130	1250800	2849400	0	3277200	2355400	0	0	2004500	2031500	15616000	0	3174300	9750300	0	3334600	500870	3560700	2005600	1517400	0	3360100	773500	0
P55083	Microfibril-associated glycoprotein 4	MFAP4	0	0	0	0	0	0	0	0	0	0	0	0	0	0	0	0	0	0	0	0	0	0	0	0	0	0	0	0	0	0	0	0	0	0	0	0	0	0	0	0	0	0	0	0	0	0	0
P55084	Trifunctional enzyme subunit beta, mitochondrial	HADHB	0	0	0	0	0	0	0	0	1394500	0	0	0	0	0	0	0	0	0	0	0	0	0	0	0	0	0	0	0	0	0	3602700	0	0	0	0	0	0	0	0	0	0	0	0	0	0	0	0
P55103	Inhibin beta C chain	INHBC	84030000	57899000	80581000	53648000	21650000	67293000	19376000	46245000	93430000	45048000	84231000	38005000	63339000	20846000	55972000	35331000	37072000	20059000	128290000	47792000	25615000	39759000	31300000	33351000	42982000	17550000	65810000	60698000	23172000	0	75311000	58827000	77553000	44786000	67511000	60818000	58691000	55417000	53404000	31221000	66076000	43243000	47675000	77875000	44265000	71957000	94338000
P55160	Nck-associated protein 1-like	NCKAP1L	0	0	0	0	0	0	0	0	0	0	0	0	0	0	0	0	0	0	0	0	0	0	0	0	0	0	0	0	0	0	0	0	0	0	0	0	0	0	0	0	0	0	0	0	0	0	0
P55209	Nucleosome assembly protein 1-like 1	NAP1L1	0	0	0	0	0	0	0	0	0	0	0	5417700	0	4025600	0	0	0	0	0	0	0	0	0	0	0	0	0	0	0	0	0	0	0	0	0	0	0	0	0	0	0	0	0	0	0	0	0
P55268	Laminin subunit beta-2	LAMB2	30659000	24189000	36940000	33726000	53219000	19168000	39649000	40400000	28919000	26881000	27125000	16593000	34970000	28433000	23482000	16717000	22771000	43155000	25217000	58241000	29095000	45039000	21797000	19097000	24598000	29393000	41829000	33863000	21867000	19810000	15431000	21258000	18584000	33427000	30710000	22748000	12610000	40266000	28014000	37243000	36642000	22634000	20516000	27421000	27743000	0	14576000
P55285	Cadherin-6	CDH6	46180000	62447000	26930000	42096000	34003000	41175000	28510000	53688000	35099000	38148000	26955000	32460000	23165000	26468000	22894000	68265000	22969000	34093000	27872000	40866000	42414000	39051000	38532000	26137000	43691000	25734000	51692000	36759000	0	0	39987000	24867000	19466000	57490000	47996000	33498000	31583000	38374000	25271000	34674000	44708000	37664000	56981000	37330000	26375000	30860000	19395000
P55287	Cadherin-11	CDH11	27035000	26160000	0	14536000	0	0	24900000	21978000	8883500	0	0	16826000	20487000	16446000	12983000	12679000	12341000	21057000	16339000	24405000	0	20667000	19034000	17184000	0	0	0	0	47949000	0	13694000	30604000	0	20620000	19742000	33092000	9285900	17376000	15639000	27021000	0	24607000	27472000	0	0	17325000	17949000
P55290	Cadherin-13	CDH13	223830000	271380000	233160000	168670000	142070000	173730000	215860000	304910000	259810000	219380000	175990000	234170000	186810000	119590000	150550000	149010000	215520000	228910000	177170000	204410000	271880000	156590000	160290000	199550000	246130000	211090000	338220000	146400000	265620000	158880000	147850000	87582000	135260000	141580000	196290000	173220000	99632000	146460000	141590000	222760000	233840000	224770000	348120000	135050000	127360000	132970000	210640000
P55291	Cadherin-15	CDH15	0	0	0	0	0	0	0	0	0	0	0	7295000	0	0	0	0	0	0	0	0	0	0	0	0	0	0	0	0	0	0	0	0	0	0	8923700	0	0	0	0	0	0	0	0	0	0	0	0
P55808	Glycoprotein Xg	XG	0	0	0	0	0	0	0	0	0	0	0	0	0	0	0	0	0	0	0	0	0	0	0	0	0	0	0	0	0	0	0	0	0	0	0	0	0	0	0	0	0	0	0	0	0	0	0
P55809	Succinyl-CoA:3-ketoacid coenzyme A transferase 1, mitochondrial	OXCT1	0	0	0	0	0	0	0	0	0	0	0	0	0	0	0	0	0	0	0	0	0	0	0	0	0	0	0	0	0	0	0	0	0	0	0	0	0	0	0	0	0	0	0	0	0	0	0
P55899	IgG receptor FcRn large subunit p51	FCGRT	0	0	0	0	0	0	0	0	0	0	0	0	0	0	0	0	0	0	0	0	0	0	0	0	0	0	0	0	0	0	0	0	0	0	0	0	0	0	0	0	0	0	0	0	0	0	0
P55957	BH3-interacting domain death agonist	BID	0	0	0	0	0	0	0	0	0	0	0	0	0	0	0	0	0	0	0	0	0	0	0	0	0	0	0	0	0	0	0	0	0	0	0	0	0	0	0	0	0	0	0	0	0	0	0
P56199	Integrin alpha-1	ITGA1	32478000	42482000	24373000	0	0	0	35852000	51530000	0	0	29375000	0	0	0	0	49448000	36817000	33698000	34927000	24984000	0	52327000	0	0	0	0	0	0	0	0	22298000	0	215920000	20452000	29591000	50300000	0	28620000	19194000	79602000	25567000	0	48974000	23634000	0	33894000	0
P56202	Cathepsin W	CTSW	0	0	0	0	0	0	0	0	0	0	0	0	0	0	0	16036000	0	0	0	0	0	0	0	0	0	0	0	0	0	0	18278000	24297000	0	0	0	2512800	0	35947000	21718000	0	0	0	0	29989000	0	0	0
P56537	Eukaryotic translation initiation factor 6	EIF6	0	0	0	0	0	0	0	0	0	0	0	0	0	0	0	0	0	0	0	0	0	0	0	0	0	0	0	0	0	0	0	0	0	0	0	0	0	0	0	0	0	0	0	0	0	0	0
P56856	Claudin-18	CLDN18	0	0	0	0	0	0	0	0	0	0	0	0	0	0	0	0	0	0	0	0	0	0	0	0	0	0	0	0	0	0	0	0	0	0	0	0	0	0	0	0	0	0	0	0	0	0	0
P57737	Coronin-7	CORO7	0	0	0	0	0	0	0	0	0	0	0	0	0	0	0	0	0	0	0	0	0	0	0	0	0	0	0	0	0	0	0	0	0	0	0	0	0	0	0	0	0	0	0	0	0	0	0
P58107	Epiplakin	EPPK1	0	0	0	0	0	0	0	0	0	0	0	0	0	0	0	0	0	0	0	0	0	0	0	0	0	0	0	0	0	0	0	0	0	0	0	0	0	0	0	0	0	0	0	0	0	0	0
P58166	Inhibin beta E chain	INHBE	43860000	106690000	106180000	107740000	237930000	105120000	61926000	0	75103000	0	148810000	84109000	76496000	0	201220000	1315900000	476030000	1268200000	202140000	53780000	153730000	135580000	152290000	77339000	211250000	0	0	78288000	0	126650000	148360000	120490000	83222000	58893000	65975000	70052000	175650000	113350000	177290000	134720000	255360000	172460000	63979000	118810000	202380000	103630000	338140000
P58215	Lysyl oxidase homolog 3	LOXL3	8508200	0	11442000	15875000	0	8168600	0	0	10144000	0	0	0	3752900	0	8187300	0	17401000	0	3360100	11162000	0	5647300	0	12055000	12137000	0	0	2378200	0	0	16804000	6224600	7662200	0	0	0	15733000	11358000	757710	0	11310000	0	21880000	6779200	0	15257000	0
P58335	Anthrax toxin receptor 2	ANTXR2	91068000	67801000	58647000	25775000	28155000	51098000	135870000	102230000	94727000	92203000	101400000	70729000	52964000	48913000	66117000	73599000	75756000	130780000	42160000	33982000	68091000	98536000	68767000	99052000	88706000	90149000	115970000	84168000	190690000	59305000	55735000	28335000	32664000	38455000	59576000	74733000	63707000	104080000	66171000	55069000	65636000	101680000	49020000	44120000	65206000	71179000	88105000
P58546	Myotrophin	MTPN	0	0	0	0	0	0	0	85510000	19518000	0	0	36951000	0	45960000	0	0	0	0	0	0	0	0	4526400	0	0	0	0	0	0	0	0	0	0	0	0	0	0	0	0	2187000	0	0	0	0	0	11369000	0
P58876	Histone H2B type 1-D	H2BC5	119570000	44865000	20721000	0	30031000	90141000	37353000	51219000	18670000	192720000	0	130070000	35440000	0	48942000	44282000	0	0	11147000	1477400	0	21034000	0	0	50278000	271770000	0	0	0	0	55551000	72202000	148660000	0	0	94746000	133140000	0	22054000	0	13143000	0	0	55854000	23366000	0	60414000
P59666	Neutrophil defensin 3	DEFA3	0	0	0	0	0	0	0	0	0	0	0	0	0	0	0	0	0	0	0	0	0	0	0	0	0	0	0	0	0	0	0	0	0	0	0	0	0	0	0	0	0	0	0	0	0	0	0
P59768	Guanine nucleotide-binding protein G(I)/G(S)/G(O) subunit gamma-2	GNG2	0	0	0	0	0	0	0	0	0	0	0	0	0	0	0	0	0	0	0	0	0	0	0	0	0	0	0	0	0	0	0	0	0	0	0	0	0	0	0	0	0	0	0	0	0	0	0
P59901	Leukocyte immunoglobulin-like receptor subfamily A member 4	LILRA4	0	0	0	0	0	0	0	0	0	0	0	0	0	0	0	0	0	0	0	0	0	0	0	0	0	0	0	0	0	0	0	0	0	0	0	0	0	0	0	0	0	0	0	0	0	0	0
P59998	Actin-related protein 2/3 complex subunit 4	ARPC4	14717000	0	15281000	14763000	16659000	22586000	10486000	0	0	0	0	15797000	8970200	0	0	0	0	0	0	0	11189000	8245800	6001200	0	0	0	0	0	0	0	0	0	0	0	0	0	10471000	7865800	0	0	0	13416000	0	11831000	0	16685000	0
P60033	CD81 antigen	CD81	0	0	0	0	0	0	0	0	0	0	0	0	0	0	0	0	0	0	0	0	0	0	0	0	0	0	0	0	0	0	0	0	0	0	0	0	0	0	0	0	0	0	0	0	0	0	0
P60174	Triosephosphate isomerase	TPI1	15754000	11867000	28630000	27563000	23932000	25689000	21191000	97587000	56153000	27162000	21396000	106050000	28212000	120270000	17642000	17134000	20750000	26389000	0	5260500	24584000	77294000	8036100	27719000	16340000	38680000	19724000	33630000	30286000	28557000	34769000	18637000	27785000	57902000	35012000	24309000	105230000	18934000	24495000	26620000	22718000	15118000	12709000	2023400	33960000	16249000	42266000
P60468	Protein transport protein Sec61 subunit beta	SEC61B	0	0	0	0	0	0	0	0	0	0	0	0	0	0	0	0	0	0	0	0	0	0	0	0	0	0	0	0	0	0	0	0	0	0	0	0	0	0	0	0	0	0	0	0	0	0	0
P60660	Myosin light polypeptide 6	MYL6	19509000	15552000	0	0	11236000	33463000	0	42718000	28521000	41452000	18316000	22405000	34699000	54442000	7735500	12835000	0	0	0	0	8586900	6727200	0	14621000	22697000	43492000	0	25123000	0	0	13555000	0	15613000	0	0	17771000	23712000	5084400	8272600	27776000	7633700	0	0	26050000	0	14298000	0
P60709	Actin, cytoplasmic 1	ACTB	0	0	0	0	0	0	0	0	0	0	0	0	0	0	0	0	0	0	0	0	0	0	0	0	0	0	0	0	0	0	0	0	0	0	0	0	0	0	0	0	0	0	0	0	0	0	0
P60842	Eukaryotic initiation factor 4A-I	EIF4A1	0	0	0	0	0	0	0	0	0	0	0	9052600	0	0	0	0	0	0	0	0	0	0	0	0	0	0	0	0	0	0	0	0	0	0	0	0	0	0	0	0	0	0	0	0	0	0	0
P60866	Small ribosomal subunit protein uS10	RPS20	0	0	0	0	0	0	0	0	0	0	0	0	0	0	10499000	0	0	0	0	0	0	0	0	0	0	0	0	0	0	0	0	0	0	0	0	0	0	0	0	0	0	0	0	0	0	0	0
P60891	Ribose-phosphate pyrophosphokinase 1	PRPS1	7255400	8006600	7139900	0	4690200	0	0	0	8794700	0	0	24622000	7685500	14502000	0	0	0	0	0	0	0	21773000	0	0	0	0	0	0	11439000	0	0	0	0	16666000	0	0	15055000	0	6021400	0	0	0	0	0	8102300	10186000	0
P60900	Proteasome subunit alpha type-6	PSMA6	10855000	11544000	26768000	9786700	27854000	11766000	3818400	21968000	32733000	24745000	14270000	23459000	37156000	17257000	39155000	17421000	8816400	10002000	12187000	4567000	14217000	13427000	17540000	15365000	10364000	7817000	0	15543000	24353000	23737000	11177000	0	8751700	9706900	11957000	26527000	31809000	10853000	12430000	9142900	16117000	16162000	26782000	0	94681000	0	11290000
P60953	Cell division control protein 42 homolog	CDC42	0	0	0	0	0	4190300	0	0	0	0	0	0	0	0	0	0	0	0	0	2169700	0	2577300	2361500	0	0	7296100	0	0	0	0	4119300	0	1686400	1335700	0	1596100	0	0	0	1647900	0	0	2650400	0	2088100	0	0
P60981	Destrin	DSTN	0	5124400	0	0	0	0	0	10168000	0	0	0	9676300	0	0	0	0	0	0	0	0	0	0	0	0	0	0	0	0	0	0	0	0	0	0	0	0	0	0	0	0	0	0	0	0	7870600	0	0
P60985	Keratinocyte differentiation-associated protein	KRTDAP	0	0	0	0	0	21123000	64304000	16136000	33125000	36326000	0	19816000	7692000	0	26819000	0	19227000	0	0	0	45048000	5238000	0	0	28509000	0	0	0	0	0	19483000	0	18668000	25794000	12074000	41893000	22060000	31798000	7991200	0	0	19947000	21036000	5887200	35783000	12931000	39339000
P61019	Ras-related protein Rab-2A	RAB2A	0	0	0	0	0	0	0.00E+00	3.65E+08	0	0	0	0	0	0	0	0	0	0	0	0	0	0	0	0	0	0	0	0	0	0	0	0	0	0	0	0	0	0	0	0	0	0	0	0	0	0	0
P61026	Ras-related protein Rab-10	RAB10	0	0	0	0	0	0	0	0	0	0	0	0	0	0	0	0	0	0	0	0	0	0	0	0	0	0	0	0	0	0	0	0	0	0	0	0	0	0	0	0	0	3509300	0	0	0	0	0
P61088	Ubiquitin-conjugating enzyme E2 N	UBE2N	0	0	0	0	0	0	0	0	0	0	0	16104000	0	0	0	0	0	0	0	0	0	11285000	0	0	0	0	0	0	0	0	11100000	0	0	0	0	0	15446000	0	0	0	0	0	0	0	8101700	0	0
P61106	Ras-related protein Rab-14	RAB14	0	0	0	0	4186100	0	0	16470000	3485700	0	0	0	0	4040900	0	0	0	0	0	0	0	3746400	0	0	0	0	0	0	0	0	0	0	0	0	0	0	2715600	0	5404100	0	0	0	0	0	0	0	0
P61158	Actin-related protein 3	ACTR3	27351000	12412000	14426000	5330000	7048500	5508100	0	13688000	17599000	13476000	15114000	15379000	4017500	19918000	6262300	0	5404100	6602600	0	0	10288000	8760800	0	0	8444900	17419000	1954000	1626300	3519900	0	7887700	12246000	18850000	0	7463400	5135300	21780000	7500300	10379000	4574500	11714000	13119000	7834700	15356000	8173800	0	9868800
P61160	Actin-related protein 2	ACTR2	11727000	14186000	16990000	0	12134000	22264000	5001600	13984000	6663800	0	9525200	21259000	2029800	10784000	0	0	0	0	0	0	11616000	4174100	15254000	0	2333800	11245000	0	14546000	0	0	5693700	0	12874000	0	10929000	9817500	16578000	0	0	7304800	8522000	13912000	13551000	14974000	15352000	16666000	4187800
P61163	Alpha-centractin	ACTR1A	0	0	0	0	0	0	0	0	0	0	0	0	0	0	0	0	0	0	0	0	0	0	0	0	0	0	0	0	0	0	0	0	0	0	0	0	0	0	0	0	0	0	0	0	0	0	0
P61204	ADP-ribosylation factor 3	ARF3	47018000	2260000	21021000	11756000	27344000	21488000	26534000	128390000	17744000	24889000	8153400	55942000	13808000	19492000	5606700	4852400	0	0	0	13254000	15914000	11096000	26677000	54818000	23091000	22478000	0	42992000	14553000	8914300	26014000	18605000	29105000	11262000	20324000	9616800	42718000	28828000	56105000	5247900	23269000	21402000	14416000	17274000	34851000	31061000	20703000
P61224	Ras-related protein Rap-1b	RAP1B	106340000	80350000	92350000	101180000	55579000	81383000	34088000	149090000	42278000	0	66005000	97962000	54993000	127720000	47840000	43706000	71150000	31188000	36533000	0	0	95559000	0	75134000	54655000	61892000	56151000	56527000	51987000	6585500	63115000	31630000	122940000	29662000	97016000	40524000	50279000	59409000	134280000	3550200	100230000	33815000	51947000	13036000	148870000	172070000	70253000
P61247	Small ribosomal subunit protein eS1	RPS3A	0	0	0	0	0	0	0	0	0	0	0	0	0	0	0	0	0	0	0	0	0	0	0	0	0	0	0	0	0	0	0	0	0	0	0	0	0	0	0	0	0	0	0	0	0	0	0
P61254	Large ribosomal subunit protein uL24	RPL26	0	0	0	0	0	0	0	0	0	0	0	0	0	0	0	0	0	0	0	0	0	0	0	0	0	0	0	0	0	0	0	0	0	0	0	0	0	0	0	0	0	0	0	0	0	0	0
P61353	Large ribosomal subunit protein eL27	RPL27	0	0	0	0	0	0	0	0	0	0	0	0	0	0	0	0	0	0	0	0	0	0	0	0	0	0	0	0	0	0	0	0	0	0	0	0	0	0	0	0	0	0	0	0	0	0	0
P61513	Large ribosomal subunit protein eL43	RPL37A	0	0	0	0	0	0	0	0	0	0	0	0	0	0	0	0	0	0	0	0	0	0	0	0	0	0	0	0	0	0	0	0	0	0	0	0	0	0	0	0	0	0	0	0	0	0	0
P61604	10 kDa heat shock protein, mitochondrial	HSPE1	0	0	0	0	0	0	0	0	0	0	0	0	0	0	0	0	0	0	0	0	0	0	0	0	0	0	0	0	0	0	25581000	0	0	0	0	0	15982000	0	0	0	0	3120600	20978000	0	0	0	0
P61619	Protein transport protein Sec61 subunit alpha isoform 1	SEC61A1	0	0	0	0	0	0	0	0	0	0	0	0	0	0	0	0	0	0	0	0	0	0	0	0	0	0	0	0	0	0	0	0	0	0	0	0	0	0	0	0	0	0	0	0	0	0	0
P61626	Lysozyme C	LYZ	532290000	460490000	382040000	202200000	334460000	375770000	193170000	0	65190000	228050000	0	184010000	392980000	58056000	399560000	0	192820000	251550000	0	356610000	172390000	255400000	411660000	82378000	0	0	0	0	213890000	212630000	289030000	311680000	197560000	83821000	126070000	311040000	138920000	217520000	51185000	192470000	177710000	517590000	684610000	2567400000	220530000	661200000	549500000
P61769	Beta-2-microglobulin	B2M	280590000	2842500000	1216800000	1162300000	2637500000	1837200000	848480000	1126100000	1068700000	996120000	1592700000	191890000	2020400000	1864600000	1255700000	2547300000	2886900000	2348200000	3669400000	1634100000	938020000	1.42E+09	1.35E+09	1089800000	1134800000	990420000	401560000	131540000	3202700000	1772900000	5960400000	2365600000	1793600000	170630000	752760000	617150000	1.14E+09	1.33E+09	695750000	4447500000	2427400000	1206300000	4006700000	1.12E+09	1.18E+09	1269300000	2313300000
P61916	NPC intracellular cholesterol transporter 2	NPC2	0	0	0	0	0	0	0	0	0	0	0	0	0	0	0	0	0	0	0	0	0	0	0	0	0	0	0	0	0	0	0	0	0	0	0	0	0	0	0	0	0	0	0	0	0	0	0
P61952	Guanine nucleotide-binding protein G(I)/G(S)/G(O) subunit gamma-11	GNG11	0	0	0	0	0	0	0	0	0	0	0	0	0	0	0	0	0	0	0	0	0	0	0	0	0	0	0	0	0	0	0	0	0	0	0	0	0	0	0	0	0	0	0	0	0	0	0
P61960	Ubiquitin-fold modifier 1	UFM1	0	0	0	0	0	0	0	0	0	0	0	0	0	0	0	0	0	0	0	0	0	0	0	0	0	0	0	0	0	0	0	0	0	0	0	0	0	0	0	0	0	0	0	0	0	0	0
P61970	Nuclear transport factor 2	NUTF2	0	0	0	0	0	0	0	0	0	0	0	27873000	0	20530000	0	0	0	0	0	0	0	0	0	0	0	0	0	0	0	0	0	0	0	0	0	4681100	0	0	0	0	0	0	0	0	0	0	0
P61978	Heterogeneous nuclear ribonucleoprotein K	HNRNPK	0	0	0	3244700	0	0	0	0	11500000	0	0	0	0	6196300	0	0	0	0	0	0	0	0	0	0	0	0	0	0	0	0	14165000	0	0	0	0	0	7652500	0	0	0	0	0	0	29844000	0	0	0
P61981	14-3-3 protein gamma	YWHAG	0	0	0	0	0	0	0	0	0	0	0	15671000	0	0	0	0	0	0	0	0	0	38297000	0	0	0	0	0	0	0	0	39045000	0	0	0	0	0	0	0	12330000	0	0	0	0	0	0	0	0
P62081	Small ribosomal subunit protein eS7	RPS7	0	0	0	0	0	0	0	0	0	0	0	0	0	0	0	0	0	0	0	0	0	0	0	0	0	0	0	0	0	0	2227200	0	0	0	0	0	0	0	0	0	0	0	0	3849600	0	0	0
P62136	Serine/threonine-protein phosphatase PP1-alpha catalytic subunit	PPP1CA	3948100	0	0	0	0	2799600	0	0	0	0	0	2474600	0	0	0	0	3236800	0	0	0	0	0	1931300	0	0	0	0	0	0	0	0	0	0	0	0	0	0	0	0	0	0	0	0	0	0	0	0
P62191	26S proteasome regulatory subunit 4	PSMC1	0	0	0	0	0	0	0	0	0	0	0	0	0	0	0	0	0	0	0	0	0	0	0	0	0	0	0	0	0	0	0	0	0	0	0	0	0	0	0	0	0	0	0	0	0	0	0
P62195	26S proteasome regulatory subunit 8	PSMC5	0	0	0	0	0	0	0	0	0	0	0	0	0	0	0	0	0	0	0	0	0	0	0	0	0	0	0	0	0	0	0	0	0	0	0	0	0	0	0	0	0	0	0	0	0	0	0
P62241	Small ribosomal subunit protein eS8	RPS8	0	0	0	0	0	0	0	0	0	0	0	0	0	0	0	0	0	0	0	0	0	0	0	0	0	0	0	0	0	0	0	0	0	0	0	0	0	0	0	0	0	0	0	0	0	0	0
P62249	Small ribosomal subunit protein uS9	RPS16	0	0	0	0	0	0	0	0	0	0	0	0	0	0	0	0	0	0	0	0	0	0	0	0	0	0	0	0	0	0	0	0	0	0	0	0	0	0	0	0	0	0	0	0	0	0	0
P62258	14-3-3 protein epsilon	YWHAE	30620000	27649000	19144000	33241000	35125000	28517000	16918000	31521000	39821000	31888000	29191000	62003000	45492000	71235000	16604000	20596000	19742000	18197000	19942000	17143000	0	73416000	17178000	36458000	0	20587000	17936000	22846000	0	49635000	22278000	25878000	13994000	30392000	14904000	23060000	45819000	22187000	19344000	36626000	19503000	20582000	66922000	28118000	25849000	41675000	0
P62263	Small ribosomal subunit protein uS11	RPS14	0	0	0	0	0	0	0	0	0	0	0	0	0	0	0	0	0	0	0	0	0	0	0	0	0	0	0	0	0	0	0	0	0	0	0	0	0	0	0	0	0	0	0	0	0	0	0
P62266	Small ribosomal subunit protein uS12	RPS23	0	0	0	0	0	0	0	0	0	0	0	0	0	0	0	0	0	0	0	0	0	0	0	0	0	0	0	0	0	0	0	0	0	0	0	0	0	0	0	0	0	0	0	0	0	0	0
P62269	Small ribosomal subunit protein uS13	RPS18	0	0	0	0	0	0	0	0	0	0	0	0	0	0	0	0	0	0	0	0	0	0	0	0	0	0	0	0	0	0	0	0	0	0	0	0	0	0	0	0	0	0	0	0	0	0	0
P62273	Small ribosomal subunit protein uS14	RPS29	0	0	0	0	0	0	0	0	0	0	0	0	0	0	0	0	0	0	0	0	0	26412000	0	0	0	0	0	0	0	0	0	0	0	0	0	0	0	0	0	14496000	0	0	0	0	19801000	0	0
P62277	Small ribosomal subunit protein uS15	RPS13	0	0	0	0	0	0	0	0	0	0	0	0	0	0	0	0	0	0	0	0	0	0	0	0	0	0	0	0	0	0	0	0	0	0	0	0	0	0	0	0	0	0	0	0	0	0	0
P62304	Small nuclear ribonucleoprotein E	SNRPE	0	0	0	0	0	0	0	0	0	0	0	0	0	0	0	0	0	0	0	0	0	0	0	0	0	0	0	0	0	0	0	0	0	0	0	0	0	0	0	0	0	0	0	0	0	0	0
P62314	Small nuclear ribonucleoprotein Sm D1	SNRPD1	0	0	0	0	0	0	0	0	0	0	0	0	0	0	0	0	0	0	0	0	0	0	0	0	0	0	0	0	0	0	0	0	0	0	0	0	0	0	0	0	0	0	0	0	0	0	0
P62318	Small nuclear ribonucleoprotein Sm D3	SNRPD3	0	0	0	0	0	0	0	0	0	0	0	0	0	0	0	0	0	0	0	0	0	0	0	0	0	0	0	0	0	0	0	0	0	0	0	0	0	0	0	0	0	0	0	0	0	0	0
P62328	Thymosin beta-4	TMSB4X	6.11E+08	2.73E+08	285830000	216730000	315370000	370050000	201540000	2792400000	517660000	273240000	349800000	695040000	382750000	845450000	147730000	312870000	0	25501000	0	147130000	458890000	246640000	74381000	221680000	226380000	510220000	0	1173400000	0	452170000	838990000	518610000	741850000	103810000	268220000	122250000	271700000	299830000	403600000	0	223600000	282760000	149170000	0	454600000	287720000	0
P62333	26S proteasome regulatory subunit 10B	PSMC6	0	0	0	0	0	0	0	0	0	0	0	0	0	0	0	0	0	0	0	0	0	0	0	0	0	0	0	0	0	0	0	0	0	0	0	0	0	0	0	0	0	0	0	0	0	0	0
P62424	Large ribosomal subunit protein eL8	RPL7A	0	0	0	0	0	0	0	0	0	0	0	0	0	0	0	0	0	0	0	0	0	0	0	0	0	0	0	0	0	0	0	0	0	0	0	0	0	0	0	0	0	0	0	0	0	0	0
P62491	Ras-related protein Rab-11A	RAB11A	23765000	0	9815300	14316000	15045000	9585600	14317000	119360000	25562000	9772800	0	21652000	0	15377000	0	0	4239400	0	9782000	0	0	9538300	0	8984100	9804900	3726500	0	20399000	0	0	41048000	11776000	22794000	0	10972000	0	18973000	6781900	21654000	11258000	0	12390000	0	0	9881800	25015000	0
P62701	Small ribosomal subunit protein eS4, X isoform	RPS4X	0	0	0	0	0	0	0	0	0	0	0	0	0	0	0	0	0	0	0	0	0	0	0	0	0	0	0	0	0	0	0	0	0	0	0	0	0	0	0	0	0	0	0	0	0	0	0
P67775	Serine/threonine-protein phosphatase 2A catalytic subunit alpha isoform	PPP2CA	0	0	0	0	0	0	0	0	0	0	0	0	0	0	0	0	0	0	0	0	0	0	0	0	0	0	0	0	0	0	0	0	0	0	0	0	0	0	0	0	0	0	0	0	0	0	0
P62736	Actin, aortic smooth muscle	ACTA2	0	0	0	0	0	0	0	0	0	0	0	0	0	0	0	0	0	0	0	0	0	0	0	0	0	0	0	0	0	0	0	0	0	0	0	0	0	0	0	0	0	0	0	0	0	0	0
P62750	Large ribosomal subunit protein uL23	RPL23A	0	0	0	0	0	0	0	0	0	0	0	0	0	0	0	0	0	0	0	0	0	0	0	0	0	0	0	0	0	0	0	0	0	0	0	0	0	0	0	0	0	0	0	0	0	0	0
P62805	Histone H4	H4C1	125680000	84850000	185840000	36088000	66208000	196490000	83013000	263560000	6.64E+07	2.62E+08	23817000	191880000	72483000	27019000	13582000	0	50981000	14258000	15225000	5547100	29794000	52228000	11824000	4130900	34638000	342900000	29689000	0	0	0	32503000	138570000	173480000	7420700	4222200	68642000	70650000	10053000	17504000	9871900	27573000	0	0	44231000	77160000	40782000	72259000
P62820	Ras-related protein Rab-1A	RAB1A	57261000	45437000	64610000	42785000	33980000	0	0	75656000	13120000	0	107210000	60493000	33797000	67397000	0	0	0	29813000	27710000	0	0	42285000	76870000	0	0	0	0	16506000	0	0	51216000	28138000	6893100	0	15569000	33819000	42098000	37315000	29940000	24052000	27574000	15948000	22127000	0	0	45862000	0
P62826	GTP-binding nuclear protein Ran	RAN	0	0	0	55077000	45738000	0	0	0	0	0	0	168190000	83295000	42580000	23590000	0	701870000	0	18804000	0	67309000	90693000	33761000	0	0	0	0	0	47512000	0	0	33245000	0	56742000	48234000	0	139770000	73784000	56327000	51709000	42001000	43210000	29559000	26232000	52581000	0.00E+00	1.31E+08
P62829	Large ribosomal subunit protein uL14	RPL23	0	0	0	0	0	0	0	0	0	0	0	0	0	0	0	0	0	0	0	0	0	0	0	0	0	0	0	0	0	0	0	0	0	0	0	0	0	0	0	0	0	0	0	0	0	0	0
P62834	Ras-related protein Rap-1A	RAP1A	0	0	0	0	0	0	0	0	0	0	0	0	0	0	0	0	0	0	0	0	0	0	0	0	0	0	0	0	0	0	0	0	0	0	0	0	0	0	0	0	0	0	0	0	0	0	0
P62841	Small ribosomal subunit protein uS19	RPS15	0	0	0	0	0	0	0	0	0	0	0	0	0	0	0	0	0	0	0	0	0	0	0	0	0	0	0	0	0	0	0	0	0	0	0	0	0	0	0	0	0	0	0	0	0	0	0
P62847	Small ribosomal subunit protein eS24	RPS24	0	0	0	0	0	0	0	0	0	0	0	0	0	0	0	0	0	0	0	0	0	0	0	0	0	0	0	0	0	0	0	0	0	0	0	0	0	0	0	0	0	0	0	0	0	0	0
P62851	Small ribosomal subunit protein eS25	RPS25	0	0	0	0	0	0	0	0	0	0	0	0	0	0	0	0	0	0	0	0	0	0	0	0	0	0	0	0	0	0	0	0	0	0	0	0	0	0	0	0	0	0	0	0	0	0	0
P62873	Guanine nucleotide-binding protein G(I)/G(S)/G(T) subunit beta-1	GNB1	17123000	0	0	18707000	0	0	30397000	25204000	0	0	36577000	0	13130000	14422000	5096400	0	11078000	22064000	12974000	9866200	0	22935000	0	18072000	12690000	18667000	0	0	0	0	15405000	0	10337000	0	11467000	0	37578000	20539000	13479000	0	15087000	20973000	15866000	13995000	20902000	0	7574000
P62899	Large ribosomal subunit protein eL31	RPL31	0	0	0	0	0	0	0	0	0	0	0	0	0	0	0	0	0	0	0	0	0	0	0	0	0	0	0	0	0	0	0	0	0	0	0	0	0	0	0	0	0	0	0	0	0	0	0
P62906	Large ribosomal subunit protein uL1	RPL10A	0	0	0	0	0	0	0	0	0	0	0	0	0	0	0	0	0	0	0	0	0	0	0	0	0	0	0	0	0	0	0	0	0	0	0	0	0	0	0	0	0	0	0	0	0	0	0
P62937	Peptidyl-prolyl cis-trans isomerase A	PPIA	46613000	3797200	0	15109000	38485000	20531000	5328900	270890000	18173000	12559000	23633000	126190000	42813000	59065000	21375000	20654000	11922000	0	0	22271000	33883000	23273000	0	23145000	15415000	60747000	43283000	54676000	0	35588000	98785000	28418000	33493000	28396000	21007000	14660000	92101000	49689000	54787000	8362900	43324000	0	0	0	33553000	5251800	0
P62942	Peptidyl-prolyl cis-trans isomerase FKBP1A	FKBP1A	17900000	16647000	14417000	11511000	9576700	0	0	87319000	0	0	11591000	43646000	18296000	36252000	0	0	8754300	18438000	0	0	0	23199000	0	0	0	17702000	0	0	0	0	25852000	42826000	0	9469200	0	0	0	0	31298000	17726000	23666000	0	0	8598200	0	0	0
P62987	Ubiquitin-ribosomal protein eL40 fusion protein	UBA52	16410000	11625000	16912000	9312300	8618900	0	30994000	0	21184000	0	0	41135000	5710700	15489000	0	0	40200000	0	0	0	0	24310000	10226000	11459000	0	0	0	0	0	0	10880000	12183000	16047000	8207900	0	14124000	40853000	4067200	8325200	34461000	10521000	6429400	4622800	0	25044000	0	0
P62993	Growth factor receptor-bound protein 2	GRB2	0	0	0	0	0	0	0	0	0	0	0	0	0	0	0	0	0	0	0	0	0	0	0	0	0	0	0	0	0	0	0	0	0	0	0	0	0	0	0	0	0	0	0	0	0	0	0
P62995	Transformer-2 protein homolog beta	TRA2B	0	0	0	0	0	0	0	0	0	0	0	0	0	0	0	0	0	0	4127500	0	0	0	0	0	0	0	0	0	0	0	0	0	0	0	0	0	0	0	0	8256900	0	0	0	0	0	0	0
P63098	Calcineurin subunit B type 1	PPP3R1	0	0	0	0	0	0	0	0	0	0	0	0	0	0	0	0	0	0	0	0	0	0	0	0	0	0	0	0	0	0	0	0	0	0	0	0	0	0	0	0	0	0	0	0	0	0	0
P63104	14-3-3 protein zeta/delta	YWHAZ	343710000	214550000	294720000	191020000	256500000	515110000	253660000	315790000	444030000	213030000	355490000	609360000	313490000	512860000	143700000	319020000	156430000	159040000	205830000	224900000	230490000	253420000	172820000	224600000	283090000	297680000	245450000	272620000	185780000	257850000	287400000	280240000	277670000	168240000	214810000	192040000	351310000	239060000	429010000	294510000	291680000	135770000	199650000	154690000	435400000	372150000	642590000
P63167	Dynein light chain 1, cytoplasmic	DYNLL1	0	0	0	0	0	0	0	10764000	0	0	0	0	0	0	0	0	0	0	0	0	0	0	0	0	0	0	0	0	0	0	0	0	0	0	0	0	0	0	0	0	0	0	0	0	0	0	0
P63208	S-phase kinase-associated protein 1	SKP1	0	0	0	0	0	0	0	0	0	0	0	0	0	0	0	0	0	0	0	0	0	0	0	0	0	0	0	0	0	0	0	0	0	3339700	0	0	0	0	0	0	0	0	0	0	0	0	0
P63220	Small ribosomal subunit protein eS21	RPS21	0	0	0	0	0	0	0	0	0	0	0	0	0	0	0	0	0	0	0	0	0	0	0	0	0	0	0	0	0	0	0	0	0	0	0	0	0	0	0	0	0	0	0	0	0	0	0
P63241	Eukaryotic translation initiation factor 5A-1	EIF5A	8681700	0	0	0	0	7659600	0	16241000	0	0	0	15415000	10915000	14758000	0	0	0	0	0	11744000	0	5273300	2810900	0	0	0	0	0	0	0	4280200	7502500	0	0	3601200	0	12510000	0	16261000	0	0	0	0	0	0	0	0
P63244	Small ribosomal subunit protein RACK1	RACK1	0	0	0	0	0	0	0	0	0	0	0	0	0	0	0	0	0	0	0	0	0	0	0	0	0	0	0	0	0	0	0	0	0	0	0	0	0	0	0	0	0	0	0	0	0	0	0
P63261	Actin, cytoplasmic 2	ACTG1	2313900000	1548700000	1955300000	1625700000	1907400000	2191600000	1203500000	2369700000	2159600000	1422500000	1484600000	2553200000	1807100000	2692600000	954210000	1620300000	1018800000	1061600000	1010100000	752990000	1187200000	1108900000	633900000	1110600000	943950000	2484500000	1000900000	2061500000	1050400000	1219400000	1443100000	1.60E+09	1.69E+09	544900000	802430000	1.03E+09	2.13E+09	1.17E+09	1257100000	1.19E+09	1.10E+09	1338200000	703210000	1291300000	1.71E+09	2.40E+09	1.55E+09
P63313	Thymosin beta-10	TMSB10	0	0	0	0	0	0	0	0	0	0	0	0	0	0	0	0	0	0	0	0	0	0	0	0	0	0	0	0	0	0	0	0	0	0	0	9911000	0	0	0	0	0	0	10046000	0	0	0	0
P67809	Y-box-binding protein 1	YBX1	0	0	0	0	0	0	0	0	0	0	0	0	0	0	0	0	0	0	443970	0	0	0	0	0	0	0	0	0	0	0	432770	0	0	0	0	0	0	0	0	0	0	0	0	0	0	0	0
P67936	Tropomyosin alpha-4 chain	TPM4	70734000	30805000	110370000	143180000	94671000	76635000	70228000	1476300000	69768000	56916000	66319000	227880000	106130000	189420000	0	52672000	33231000	19604000	28643000	0	104370000	31607000	38121000	79859000	50905000	0	64061000	190580000	101050000	59815000	202270000	22790000	54113000	0	58447000	0	43439000	73062000	189140000	72843000	62612000	38169000	15021000	0	116760000	71674000	41781000
P68032	Actin, alpha cardiac muscle 1	ACTC1	354970000	191770000	305420000	355410000	265280000	1409800000	370650000	721860000	981380000	512630000	515110000	1240700000	692190000	1127700000	250760000	465340000	235820000	332590000	280400000	240520000	319040000	307730000	183100000	403360000	142430000	721160000	359270000	466170000	381780000	749680000	429660000	231390000	383190000	132590000	314100000	224960000	422320000	183150000	189350000	334600000	221470000	443260000	505290000	476070000	540570000	593700000	460880000
P68036	Ubiquitin-conjugating enzyme E2 L3	UBE2L3	23006000	0	0	0	7594800	10403000	5435900	62880000	19668000	20156000	8271500	34592000	20924000	21550000	0	13870000	8055500	12275000	11834000	0	0	12853000	0	0	0	0	0	0	0	0	11109000	0	13923000	0	0	0	12320000	9561200	13450000	0	0	0	0	0	17007000	0	9478300
P68104	Elongation factor 1-alpha 1	EEF1A1	40309000	36522000	78309000	39603000	50379000	36868000	50660000	57524000	27773000	0	29612000	62849000	36657000	33495000	35942000	48619000	26692000	0	56267000	42962000	19909000	30928000	0	0	0	0	0	0	22287000	0	62441000	48308000	38975000	0	21565000	62326000	60899000	28633000	41343000	28005000	21076000	23932000	23462000	103390000	61263000	0	0
P68363	Tubulin alpha-1B chain	TUBA1B	85266000	70851000	87912000	82139000	59113000	89355000	63495000	62512000	66393000	52707000	103900000	74580000	62876000	126780000	34002000	43138000	61778000	75295000	60635000	19131000	31606000	32728000	28318000	63402000	54152000	47248000	50851000	34815000	29595000	23795000	25185000	33852000	55242000	0	28231000	30370000	35491000	25998000	50418000	27317000	39791000	57677000	14278000	23122000	90700000	83835000	23799000
P68366	Tubulin alpha-4A chain	TUBA4A	14768000	19458000	18947000	11758000	7426900	19790000	0	12352000	0	7300700	18774000	31992000	10481000	22361000	12273000	0	7996700	9303500	0	0	0	0	5960400	0	24261000	12318000	0	1701400	0	0	12016000	0	13384000	0	18616000	4313200	5828600	4790600	7550000	4848700	0	4082300	0	18140000	26438000	29695000	20077000
P68371	Tubulin beta-4B chain	TUBB4B	10835000	10404000	6977500	8743400	5515200	5783100	0	0	5050500	0	0	9869600	0	9303300	0	0	0	4979100	0	0	0	0	0	0	0	0	0	0	0	0	0	0	0	0	0	0	14210000	0	7313300	0	0	3790400	0	0	6507700	10688000	0
P68400	Casein kinase II subunit alpha	CSNK2A1	0	0	0	0	0	0	0	0	0	0	0	0	0	0	0	0	0	0	0	0	0	0	0	0	0	0	0	0	0	0	0	0	0	0	0	0	0	0	0	0	0	0	0	0	0	0	0
P68871	Hemoglobin subunit beta	HBB	1.46E+10	1.71E+10	1.49E+10	1.63E+10	1.02E+10	7731100000	5.64E+09	1.20E+10	2.42E+10	1.99E+10	9.22E+09	3.55E+10	2.71E+10	2.92E+10	1.05E+10	1.44E+10	1.30E+10	1.16E+10	1.20E+10	5.34E+09	1.14E+10	2.25E+10	1.79E+10	1.87E+10	7.43E+09	5.89E+09	1.39E+10	1.55E+10	2.53E+10	1.43E+10	1.08E+10	8186500000	5.64E+09	2.37E+10	1.80E+10	1.09E+10	2.37E+10	1.33E+10	1.55E+10	1.18E+10	1.83E+10	1.22E+10	1.59E+10	6.47E+09	2.18E+10	2.24E+10	2.58E+10
Q5JPE7	BOS complex subunit NOMO2	NOMO2	11570000	14101000	8752600	11523000	10904000	4914800	7653000	11075000	8647500	14788000	2702200	5041700	20120000	25160000	11336000	0	7537300	12012000	10469000	13515000	9617300	13728000	13267000	14864000	9945700	9639500	0	14351000	12941000	8524200	11686000	9854500	11272000	13926000	11834000	9665300	0	9223600	10730000	31196000	13143000	12988000	8970600	10897000	10863000	14406000	17749000
P69891	Hemoglobin subunit gamma-1	HBG1	637980000	38490000	34154000	254700000	16452000	7460400	7408900	2367500	106210000	62043000	4351200	522090000	378280000	317150000	218180000	491980000	11115000	36117000	35868000	0	7.41E+07	1.34E+08	22048000	34194000	0	40972000	26269000	82475000	32798000	72341000	173170000	18752000	55818000	62794000	380290000	45909000	557540000	6679500	99842000	20397000	152830000	27361000	27289000	7413700	352090000	241480000	165520000
P69892	Hemoglobin subunit gamma-2	HBG2	484090000	0	33199000	153880000	0	0	0	0	60443000	68124000	0	548870000	583220000	61727000	2.09E+08	8.00E+08	0	0	0	0	4.41E+07	1.17E+08	23909000	0	0	0	0	38319000	0	33424000	75491000	16942000	61705000	22246000	172320000	7283200	146780000	0	77339000	0	110550000	0	18012000	0	121040000	114220000	170870000
P69905	Hemoglobin subunit alpha	HBA1	9.39E+09	9.96E+09	1.49E+10	1.29E+10	1.00E+10	5753400000	4.58E+09	9.02E+09	2.19E+10	1.74E+10	8.22E+09	3.19E+10	2.75E+10	2.90E+10	7.59E+09	1.68E+10	1.13E+10	1.15E+10	1.03E+10	3.35E+09	6.45E+09	1.60E+10	1.22E+10	1.47E+10	3967700000	4.44E+09	1.02E+10	1.08E+10	2.93E+10	1.43E+10	8089200000	5956500000	3.87E+09	2.78E+10	1.04E+10	7.04E+09	1.77E+10	8951900000	9.73E+09	7.14E+09	1.20E+10	6168400000	8072900000	3.13E+09	1.51E+10	1.44E+10	1.36E+10
P78324	Tyrosine-protein phosphatase non-receptor type substrate 1	SIRPA	0	0	0	0	0	0	0	0	0	0	0	49252000	0	0	0	0	0	43865000	38358000	24088000	26396000	0	27683000	0	0	28822000	0	0	0	0	0	0	0	0	0	0	0	0	0	0	0	0	0	0	0	0	0
P78356	Phosphatidylinositol 5-phosphate 4-kinase type-2 beta	PIP4K2B	0	0	0	0	0	0	0	0	0	0	0	0	0	0	0	0	0	0	0	0	0	0	0	0	0	0	0	0	0	0	0	0	0	0	0	0	0	0	0	0	0	0	0	0	0	0	0
P78371	T-complex protein 1 subunit beta	CCT2	15063000	0	0	16304000	0	0	0	0	3440100	0	0	0	8138500	0	0	0	4137900	0	0	25668000	0	0	0	0	0	0	0	0	0	0	4625600	0	0	0	0	0	0	0	0	0	0	0	0	0	0	0	0
P78417	Glutathione S-transferase omega-1	GSTO1	37031000	33725000	57482000	0	46918000	28240000	43459000	30655000	33871000	36353000	28510000	39804000	66352000	92107000	50251000	42761000	0	39565000	19688000	0	66393000	48692000	12485000	31915000	12839000	35364000	33037000	30391000	48642000	0	33718000	30578000	25033000	37982000	35745000	29839000	56686000	37922000	28396000	25021000	23973000	23141000	56690000	17884000	57938000	47946000	21472000
P78509	Reelin	RELN	53500000	38140000	61023000	70453000	42190000	57233000	30683000	59085000	52287000	42695000	53877000	35405000	40986000	36595000	55097000	63646000	75668000	59002000	94888000	53156000	57630000	69306000	69755000	70444000	53245000	82652000	48471000	61715000	39414000	19608000	65736000	57019000	34888000	47453000	90122000	47947000	69706000	54929000	52635000	117630000	112100000	60040000	60195000	38557000	47732000	45716000	44126000
P78527	DNA-dependent protein kinase catalytic subunit	PRKDC	0	0	0	0	0	0	0	0	0	0	0	0	0	0	0	0	0	0	0	0	0	0	0	0	0	0	0	0	0	0	0	0	0	0	0	0	0	0	0	0	0	0	0	0	0	0	0
P78536	Disintegrin and metalloproteinase domain-containing protein 17	ADAM17	0	0	0	0	0	0	0	0	0	0	7569400	0	0	0	13872000	0	0	0	0	0	0	0	0	0	0	0	0	0	0	0	0	0	0	0	0	0	0	0	0	0	0	0	0	0	0	0	0
P80108	Phosphatidylinositol-glycan-specific phospholipase D	GPLD1	1471500000	9.75E+08	2.16E+09	2027100000	1589400000	2112300000	2310400000	1876700000	2029300000	2048700000	1675200000	1366600000	3049900000	1858400000	3549900000	2031100000	2021100000	2577200000	1634800000	1.04E+09	1.20E+09	1.65E+09	1.07E+09	2.24E+09	1.25E+09	1846300000	1941400000	2433500000	2880900000	2.98E+09	2.33E+09	1545300000	2423600000	1409800000	1.21E+09	1.41E+09	2283500000	1.78E+09	2.45E+09	884800000	7.43E+08	1.41E+09	2426900000	1690700000	1823200000	2138800000	1.04E+09
P80188	Neutrophil gelatinase-associated lipocalin	LCN2	42709000	41949000	61591000	31929000	37942000	53162000	44979000	138800000	94303000	73313000	53289000	92090000	52338000	65126000	56815000	133600000	38938000	65437000	62681000	85751000	51474000	35948000	167790000	47614000	61593000	104690000	2.42E+07	1.66E+08	27087000	92365000	61642000	217480000	114380000	0	45095000	41295000	113620000	47313000	26956000	105280000	59650000	90913000	61063000	80088000	27828000	49412000	41104000
P80217	Interferon-induced 35 kDa protein	IFI35	0	0	0	0	0	0	0	0	0	0	0	1279500	0	1465700	0	0	0	0	0	0	0	0	0	0	0	0	0	0	0	0	0	0	0	0	0	0	0	0	0	0	0	0	0	0	0	0	0
P80303	Nucleobindin-2	NUCB2	0	0	0	0	0	0	0	0	0	0	0	0	0	0	0	0	0	0	0	0	0	0	0	0	0	0	0	0	0	0	0	0	0	0	0	0	0	0	0	0	0	0	0	0	0	0	0
P80404	4-aminobutyrate aminotransferase, mitochondrial	ABAT	0	0	0	0	0	0	0	0	0	0	0	0	0	0	0	0	0	0	0	0	0	0	0	0	0	0	0	0	0	0	0	0	0	0	0	0	0	0	0	0	0	0	0	0	0	0	0
P80511	Protein S100-A12	S100A12	124640000	133730000	58261000	0	68076000	40395000	0	0	0	0	0	149190000	78974000	46643000	61087000	65274000	0	0	0	0	49049000	53308000	0	0	0	241170000	0	118320000	34394000	59650000	40567000	51796000	117410000	0	11699000	71767000	169530000	0	0	0	16856000	40521000	0	170960000	43140000	62998000	0
P80723	Brain acid soluble protein 1	BASP1	11587000	16250000	36557000	20898000	26699000	20440000	29799000	38169000	32596000	30897000	39008000	34272000	26149000	23064000	19774000	23085000	19520000	26810000	20080000	44976000	41854000	24550000	39003000	38719000	22985000	25219000	45935000	40774000	33904000	49074000	24652000	13203000	25688000	17446000	17614000	23924000	42293000	21520000	22576000	22334000	33067000	16126000	16766000	26790000	0	47989000	0
P80748	Immunoglobulin lambda variable 3-21	IGLV3-21	15278000	16257000	10324000	0	0	94878000	14738000	17531000	0	30705000	47913000	24380000	57154000	0	0	0	0	0	309010000	0	0	0	2735000	18048000	27037000	15355000	0	24725000	27183000	0	30153000	0	39639000	0	0	0	14938000	57544000	42830000	8037800	16017000	19468000	0	0	4503600	0	15599000
P81605	Dermcidin	DCD	52643000	33684000	74832000	46494000	50673000	21349000	50439000	0	0	34905000	51106000	73979000	0	59211000	0	0	0	0	0	66060000	0	138310000	0	0	0	49998000	17179000	93803000	0	59451000	102930000	123180000	0	28158000	94548000	34255000	44831000	68641000	52949000	73545000	44187000	42825000	60792000	37828000	155370000	53831000	0
P83881	Large ribosomal subunit protein eL42	RPL36A	0	0	0	0	0	0	0	0	0	0	0	0	0	0	0	0	0	0	0	0	0	0	0	0	0	0	0	0	0	0	0	0	0	0	0	0	0	0	0	0	0	0	0	0	0	0	0
P84090	Enhancer of rudimentary homolog	ERH	0	0	0	0	0	0	0	0	0	0	0	0	0	0	0	0	0	0	0	0	0	1686100	0	0	0	0	0	0	0	0	0	0	0	0	0	0	0	0	0	0	0	0	0	0	0	0	0
P84095	Rho-related GTP-binding protein RhoG	RHOG	0	0	0	0	0	0	0	0	0	0	0	0	0	0	0	0	0	0	0	0	0	0	0	0	0	0	0	0	0	0	0	0	0	0	0	0	0	0	0	0	0	0	0	0	0	0	0
P84098	Large ribosomal subunit protein eL19	RPL19	0	0	0	0	0	0	0	0	0	0	0	0	0	0	0	0	0	0	0	0	0	0	0	0	0	0	0	0	0	0	0	0	0	0	0	0	0	0	0	0	0	0	0	0	0	0	0
P84103	Serine/arginine-rich splicing factor 3	SRSF3	0	0	0	0	0	0	0	0	0	0	0	0	0	0	0	0	0	0	0	0	0	0	0	0	0	0	0	0	0	0	0	0	0	0	0	0	0	0	0	0	0	0	0	0	0	0	0
P84157	Matrix-remodeling-associated protein 7	MXRA7	0	0	0	0	0	0	0	0	0	0	0	0	0	0	0	0	0	0	0	0	0	0	0	0	0	0	0	0	0	0	0	0	0	0	0	0	0	0	0	0	0	0	0	0	0	0	0
P98095	Fibulin-2	FBLN2	0	0	0	0	0	0	0	0	0	0	0	0	0	0	0	0	0	0	0	0	0	0	0	0	0	0	0	0	0	0	0	0	0	0	0	0	0	0	3262200	0	0	0	0	0	0	0	0
P98160	Basement membrane-specific heparan sulfate proteoglycan core protein	HSPG2	221160000	202830000	243600000	245330000	218700000	222140000	259820000	305800000	207850000	248210000	194640000	212310000	271800000	226880000	297630000	239950000	299610000	328460000	278400000	302310000	342060000	305880000	253510000	198940000	260920000	181300000	271090000	234670000	237780000	189270000	155570000	222020000	189270000	224040000	221410000	260680000	245210000	214460000	201760000	436910000	286390000	264710000	324520000	258840000	1.94E+08	1.93E+08	362800000
P98172	Ephrin-B1	EFNB1	0	0	0	0	0	0	0	0	0	0	0	0	0	0	0	0	0	0	0	7952400	0	0	0	0	0	0	0	0	0	0	0	0	0	0	0	0	0	0	0	0	0	0	0	0	0	0	0
Q00013	55 kDa erythrocyte membrane protein	MPP1	0	0	0	0	0	0	0	0	0	0	0	1468900	0	0	0	0	0	0	0	0	0	0	0	0	0	0	0	0	0	0	0	0	0	0	0	0	0	0	0	0	0	0	0	0	0	0	0
Q00325	Solute carrier family 25 member 3	SLC25A3	0	0	0	0	0	0	0	0	0	0	0	0	0	0	0	0	0	0	0	0	0	0	0	0	0	0	0	0	0	0	0	0	0	0	0	0	0	0	0	0	0	0	0	0	0	0	0
Q00610	Clathrin heavy chain 1	CLTC	6273400	0	2477400	0	0	0	0	566950	0	0	0	3131600	767160	3029500	0	0	0	0	0	0	0	3115900	0	1815600	0	0	0	0	0	0	0	0	0	0	0	761640	5550900	675450	0	0	0	0	0	0	0	0	0
Q00796	Sorbitol dehydrogenase	SORD	0	0	8646000	0	10305000	0	13746000	0	8066600	0	0	0	10941000	0	11069000	0	0	0	0	0	0	6644000	0	0	0	0	0	0	0	0	0	0	0	0	0	7027200	0	0	0	0	0	0	2964400	0	9487800	8885200	8726300
Q00839	Heterogeneous nuclear ribonucleoprotein U	HNRNPU	0	0	0	0	0	0	0	0	8530500	0	0	0	0	8791200	0	0	0	0	0	0	0	0	0	0	0	0	0	0	0	0	16151000	0	0	0	0	0	16694000	0	0	0	0	0	0	33708000	0	0	0
Q01082	Spectrin beta chain, non-erythrocytic 1	SPTBN1	0	0	0	0	0	0	0	0	0	0	0	0	0	0	0	0	0	0	0	0	0	0	0	0	0	0	0	0	0	0	0	0	0	0	0	0	0	0	0	0	0	0	0	0	0	0	0
Q01105	Protein SET	SET	0	0	0	0	0	0	0	0	0	0	0	0	0	0	0	0	0	0	0	0	0	0	0	0	0	0	0	0	0	0	0	0	0	0	0	0	0	0	0	0	0	0	0	0	0	0	0
Q01433	AMP deaminase 2	AMPD2	0	0	0	0	0	0	0	0	0	0	0	0	0	0	0	0	0	0	0	0	0	0	0	0	0	0	0	0	0	0	0	0	0	0	0	0	0	0	0	0	0	0	0	0	0	0	0
Q01459	Di-N-acetylchitobiase	CTBS	35148000	110600000	62567000	52387000	55921000	76105000	73064000	86355000	63326000	70590000	60717000	69467000	58637000	63717000	82433000	101370000	89023000	86936000	84041000	65874000	92113000	69311000	97215000	150690000	87477000	58314000	88777000	112230000	71085000	84630000	93994000	79338000	89312000	41960000	50623000	46540000	41978000	79946000	61281000	63840000	85060000	45951000	74990000	94622000	59170000	56380000	52782000
Q01469	Fatty acid-binding protein 5	FABP5	0	0	0	0	0	0	0	0	0	0	0	0	0	0	0	0	0	0	0	16352000	0	0	0	0	0	0	0	0	0	0	0	29053000	0	0	0	15967000	0	0	0	17747000	0	0	0	0	0	0	0
Q01518	Adenylyl cyclase-associated protein 1	CAP1	109630000	75998000	31826000	35831000	44580000	35278000	0	190780000	40174000	56640000	33197000	125110000	51457000	192030000	9244500	35098000	14718000	20381000	13423000	0	0	29229000	17067000	34340000	16827000	78578000	0	54523000	0	16518000	60233000	29300000	88048000	0	37793000	21906000	101470000	20826000	40097000	34632000	29134000	33051000	0	66432000	43728000	55845000	76742000
Q01638	Interleukin-1 receptor-like 1	IL1RL1	0	0	0	0	0	0	0	0	0	0	0	0	0	0	0	0	0	0	0	0	0	0	0	0	0	0	0	0	0	0	0	0	0	0	0	0	0	0	0	0	0	0	0	0	0	0	0
Q01650	Large neutral amino acids transporter small subunit 1	SLC7A5	0	0	0	0	0	0	0	0	0	0	0	0	0	0	0	0	0	0	0	0	0	0	0	0	0	0	0	0	0	0	0	0	0	0	0	0	0	0	0	0	0	0	0	0	0	0	0
Q01813	ATP-dependent 6-phosphofructokinase, platelet type	PFKP	0	1807300	0	0	0	0	0	0	0	0	0	0	0	0	0	0	0	0	0	0	0	0	0	0	0	0	0	0	0	0	0	0	0	0	0	0	0	1074500	766090	0	0	0	0	0	0	0	0
Q01844	RNA-binding protein EWS	EWSR1	0	0	0	0	0	0	0	0	0	0	0	0	0	0	0	0	0	0	0	0	0	0	0	0	0	0	0	0	0	0	0	0	0	0	0	0	0	0	0	0	0	0	0	0	0	0	0
Q01995	Transgelin	TAGLN	7042000	63809000	0	0	0	0	0	0	0	0	0	0	0	0	0	0	0	0	0	0	0	0	0	0	0	0	0	0	0	0	0	12048000	0	0	0	0	0	12608000	0	0	0	0	25838000	0	0	0	0
Q02224	Centromere-associated protein E	CENPE	0	0	0	0	0	0	0	0	0	0	0	0	0	0	0	0	0	0	0	0	0	0	0	0	0	0	0	0	0	0	0	0	0	0	0	0	0	0	0	0	0	0	0	0	0	0	0
Q02246	Contactin-2	CNTN2	0	0	0	0	0	0	0	0	0	0	0	0	0	0	0	0	0	0	0	0	0	0	0	0	0	0	0	0	0	0	0	0	0	0	0	0	0	0	0	0	0	0	0	0	0	0	0
Q02413	Desmoglein-1	DSG1	12129000	4487600	5413100	7265800	7543900	3149900	2000500	0	1418500	0	7438400	5943200	0	4953900	0	0	0	0	0	3540800	0	6063000	954170	7659600	0	0	1683400	0	0	4697900	10138000	27809000	5764800	0	13644000	7111800	5293600	6386000	10935000	0	0	16409000	11665000	1912400	15943000	0	8578400
Q02487	Desmocollin-2	DSC2	30676000	29234000	35997000	31625000	21617000	25039000	25875000	46309000	39856000	24563000	21699000	12199000	27629000	33287000	17466000	49745000	30431000	36197000	35096000	44337000	28084000	28078000	0	0	12538000	24342000	39737000	29773000	28477000	29583000	0	40544000	20148000	35484000	30667000	23792000	12304000	43915000	9850500	65574000	0	23639000	54979000	0	11904000	0	0
Q02543	Large ribosomal subunit protein eL20	RPL18A	0	0	0	0	0	0	0	0	0	0	0	0	0	0	0	0	0	0	0	0	0	0	0	0	0	0	0	0	0	0	0	0	0	0	0	0	0	0	0	0	0	0	0	0	0	0	0
Q02747	Guanylin	GUCA2A	0	0	0	0	0	0	0	0	0	0	0	0	0	0	0	0	0	0	0	0	26051000	28771000	0	0	0	0	0	0	0	0	6914700	0	0	0	0	27249000	0	9153400	27464000	0	0	0	17185000	0	13008000	0	16227000
Q02763	Angiopoietin-1 receptor	TEK	0	2772100	0	0	0	0	6572500	0	0	0	0	0	0	0	0	0	0	0	0	0	4032300	0	0	0	6820600	8096400	0	0	0	0	6052100	0	0	0	0	7614200	10651000	13075000	0	3662000	13093000	0	7689800	0	0	0	0
Q02809	Procollagen-lysine,2-oxoglutarate 5-dioxygenase 1	PLOD1	160540000	171300000	168980000	151820000	201060000	53923000	106120000	137150000	101010000	60793000	107330000	128500000	97034000	65709000	94126000	161660000	138640000	165650000	156320000	168670000	150740000	227390000	113990000	86853000	229050000	84553000	151090000	76358000	0	38914000	111950000	0	85831000	45975000	124530000	136300000	135650000	128450000	108370000	305490000	115060000	229660000	75618000	55793000	119420000	203870000	69771000
Q02818	Nucleobindin-1	NUCB1	187020000	195030000	186740000	237900000	570490000	121320000	195850000	261730000	312780000	168280000	375360000	194390000	287050000	207400000	283850000	312510000	148630000	262920000	228640000	320330000	292190000	268390000	171350000	250650000	259210000	1593100000	208280000	147800000	179700000	287860000	223670000	193820000	244970000	233150000	288950000	290850000	385680000	443800000	230240000	488650000	434150000	219660000	238660000	261770000	111970000	118610000	145660000
Q02878	Large ribosomal subunit protein eL6	RPL6	0	0	0	0	0	0	0	0	0	0	0	0	0	0	0	0	0	0	0	0	0	0	0	0	0	0	0	0	0	0	0	0	0	0	0	0	0	0	0	0	0	0	0	0	0	0	0
Q02952	A-kinase anchor protein 12	AKAP12	0	0	2814000	2408300	0	0	0	0	0	0	0	0	0	0	0	0	0	0	0	0	0	5102300	0	0	0	0	0	0	0	0	3304200	0	0	0	0	0	2931900	0	2956500	0	2863000	0	0	0	0	0	0
Q02978	Mitochondrial 2-oxoglutarate/malate carrier protein	SLC25A11	0	0	0	0	0	0	0	0	0	0	0	0	0	0	0	0	0	0	0	0	0	0	0	0	0	0	0	0	0	0	0	0	0	0	0	0	0	0	0	0	0	0	0	0	0	0	0
Q02985	Complement factor H-related protein 3	CFHR3	175980000	361590000	466030000	483440000	329380000	311230000	35898000	51001000	197660000	151690000	356570000	779990000	189030000	217390000	306450000	333320000	216610000	472610000	234050000	611360000	471160000	113520000	750860000	1034200000	181980000	223220000	436470000	354130000	477230000	0	70437000	720430000	708920000	154850000	655740000	251900000	126410000	49986000	144370000	420390000	55444000	59740000	468800000	191380000	46248000	167250000	249610000
Q03154	Aminoacylase-1	ACY1	31806000	22562000	60103000	35889000	79790000	5694900	116860000	33741000	30013000	23875000	35415000	27768000	100180000	6615800	319940000	69750000	20924000	51686000	99429000	39680000	25210000	281150000	15194000	60950000	14526000	40061000	19799000	40055000	131200000	54275000	101350000	48873000	71032000	29406000	0	45988000	102440000	105460000	49217000	0	15921000	23107000	0	38547000	257860000	59068000	0
Q03167	Transforming growth factor beta receptor type 3	TGFBR3	28228000	34200000	18472000	10101000	15535000	8340000	24347000	22562000	26829000	22080000	0	13775000	13311000	26482000	0	5476400	5024400	11327000	0	45352000	18948000	40783000	0	0	8535400	14534000	26235000	19245000	18446000	0	21326000	22500000	0	14266000	23824000	23002000	0	37330000	15985000	30861000	0	9444600	18128000	10568000	6293100	21384000	18105000
Q03591	Complement factor H-related protein 1	CFHR1	2341200000	3675400000	3.19E+09	1.31E+09	3325700000	5353600000	4929500000	1597800000	344770000	2757200000	3628600000	1812400000	4445700000	2322300000	3417700000	3357800000	3319200000	3168600000	2046700000	1.54E+09	3.58E+09	741940000	5127100000	3129500000	325980000	1308600000	943970000	3951900000	2160700000	3220200000	1559300000	2917200000	2718100000	2502400000	2036300000	2751800000	2905500000	2633100000	2359600000	3415700000	5.19E+09	1.41E+09	2.40E+09	2520600000	1591300000	2447500000	4782100000
Q04446	1,4-alpha-glucan-branching enzyme	GBE1	7332800	6146800	11817000	0	8870200	0	0	7995000	4978700	0	0	10038000	10384000	0	0	0	0	0	0	0	5625300	8322200	0	0	0	0	0	0	0	0	11715000	5982500	0	0	0	11685000	5910600	8665200	6591100	0	4692300	13099000	0	0	9554300	4731000	6279500
Q04609	Glutamate carboxypeptidase 2	FOLH1	0	0	0	0	0	0	0	0	0	0	0	0	0	0	0	0	0	0	0	0	0	0	0	0	0	0	0	0	0	0	0	0	0	0	0	0	0	0	0	0	0	0	0	0	0	0	0
Q04637	Eukaryotic translation initiation factor 4 gamma 1	EIF4G1	0	0	0	0	0	0	0	0	0	0	0	0	0	0	0	0	0	0	0	0	0	0	0	0	0	0	0	0	0	0	0	0	0	0	0	0	0	0	0	0	0	0	0	0	0	0	0
Q04721	Neurogenic locus notch homolog protein 2	NOTCH2	0	0	0	0	0	0	0	0	0	0	0	0	0	0	0	0	0	0	0	0	0	4287600	0	0	0	0	0	0	0	0	0	0	0	0	0	0	3153200	0	2828600	0	0	0	0	0	0	0	0
Q04760	Lactoylglutathione lyase	GLO1	0	0	0	0	0	0	0	0	0	0	0	0	0	0	0	0	0	0	0	0	0	0	0	0	0	0	0	0	0	0	0	0	0	0	0	0	0	0	0	0	0	0	0	0	0	0	0
Q04917	14-3-3 protein eta	YWHAH	8431900	0	0	0	3113300	4534200	0	0	0	0	0	0	0	10902000	0	0	0	0	0	0	0	2781800	0	0	0	0	0	0	0	0	3283600	0	0	0	0	0	0	0	5232000	0	0	0	0	0	0	0	0
Q04941	Proteolipid protein 2	PLP2	0	0	0	0	0	0	0	0	0	0	0	0	0	0	0	0	0	0	0	0	0	0	0	0	0	0	0	0	0	0	0	0	0	0	0	0	0	0	0	0	0	0	0	0	0	0	0
Q05209	Tyrosine-protein phosphatase non-receptor type 12	PTPN12	0	0	0	0	0	0	0	0	0	0	0	0	0	0	0	0	0	0	0	0	0	0	0	0	0	0	0	0	0	0	0	0	0	0	0	0	0	0	0	0	0	0	0	0	0	0	0
Q05315	Galectin-10	CLC	0	0	0	0	0	0	0	0	0	0	0	0	0	0	0	0	0	0	0	0	0	0	0	0	0	0	0	0	0	0	0	0	0	0	0	0	0	0	0	0	0	0	0	0	0	0	3021100
Q05639	Elongation factor 1-alpha 2	EEF1A2	0	0	0	0	0	0	0	0	0	0	0	0	0	0	0	0	0	0	0	0	0	0	0	0	0	0	0	0	0	0	0	0	0	0	0	0	0	0	0	0	0	0	0	0	0	0	0
Q05682	Caldesmon	CALD1	0	0	4024600	0	0	0	0	11911000	0	0	0	0	0	0	0	0	0	0	0	0	0	0	0	0	0	0	0	0	0	0	0	0	0	0	0	0	0	0	0	0	2833600	0	0	0	0	0	0
Q05707	Collagen alpha-1(XIV) chain	COL14A1	0	0	0	0	0	0	0	0	0	0	0	0	0	0	0	0	0	0	0	0	0	0	0	0	0	0	0	0	0	0	0	0	0	0	0	0	0	0	0	0	0	0	0	0	0	0	0
Q06033	Inter-alpha-trypsin inhibitor heavy chain H3	ITIH3	4274900000	5252700000	5032100000	5325900000	3783100000	5571600000	2887500000	4389800000	3782800000	5965500000	4354700000	3628500000	4982400000	4356700000	3681100000	5475400000	4438800000	4325300000	4531600000	8512700000	6435700000	5075700000	7.84E+09	4.22E+09	3349900000	6808200000	6418800000	6365300000	4150700000	5170100000	4137400000	9581700000	7093600000	7601500000	5232900000	8300700000	8227600000	5302600000	3.59E+09	1.13E+10	4043400000	3988100000	6701500000	4909600000	5.37E+09	6.42E+09	1942600000
Q06141	Regenerating islet-derived protein 3-alpha	REG3A	0	0	0	0	0	0	0	0	0	0	0	0	0	0	0	0	0	0	0	0	0	0	0	0	0	0	0	0	0	0	0	0	0	0	0	0	0	0	0	0	0	0	0	0	0	0	0
Q06187	Tyrosine-protein kinase BTK	BTK	0	0	0	0	0	0	0	0	0	0	0	0	0	0	0	0	0	0	0	0	0	0	0	0	0	0	0	0	0	0	0	0	0	0	0	0	0	0	0	0	0	0	0	0	0	0	0
Q06210	Glutamine--fructose-6-phosphate aminotransferase [isomerizing] 1	GFPT1	0	0	0	0	0	0	0	0	0	0	0	0	0	0	0	0	0	0	0	0	0	0	0	0	0	0	0	0	0	0	0	0	0	0	0	0	0	0	0	0	0	0	0	0	0	0	0
Q06323	Proteasome activator complex subunit 1	PSME1	7195900	8978700	16158000	3931700	8693300	4055300	0	0	15322000	7227500	0	11861000	12455000	15175000	0	0	0	0	0	0	0	8368500	0	0	3731900	0	0	0	0	0	0	0	11294000	6744900	0	0	15725000	0	3468900	6147800	0	0	0	0	8530500	0	0
Q06418	Tyrosine-protein kinase receptor TYRO3	TYRO3	0	0	0	0	0	0	0	0	0	0	0	0	0	0	0	0	0	0	0	0	0	0	0	0	0	0	0	0	0	0	0	0	0	0	10807000	11844000	0	9785300	0	0	0	0	0	0	0	11174000	0
Q06481	Amyloid beta precursor like protein 2	APLP2	19559000	12147000	0	16287000	0	9305400	16158000	10905000	23571000	4121500	0	17184000	0	10063000	14596000	9420600	0	13255000	16375000	0	0	5740500	0	0	0	0	0	0	0	0	16120000	0	0	0	15172000	3803700	12934000	0	6057200	21999000	10143000	14495000	22652000	12817000	8605900	13363000	10952000
Q06547	GA-binding protein subunit beta-1	GABPB1	0	0	0	0	0	0	0	0	0	0	0	0	0	0	0	0	0	0	0	0	0	0	0	0	0	0	0	0	0	0	0	0	0	0	0	0	0	0	0	0	0	0	0	0	0	0	0
Q06830	Peroxiredoxin-1	PRDX1	0	0	0	18648000	0	0	0	0	46788000	19050000	0	35495000	26331000	33539000	5612400	0	0	0	0	0	0	36595000	0	0	0	0	0	0	0	0	9456000	13397000	0	62450000	30219000	39589000	36195000	22949000	21664000	0	0	7849900	14710000	24880000	32355000	28119000	0
Q07020	Large ribosomal subunit protein eL18	RPL18	0	0	0	0	0	0	0	0	0	0	0	0	0	0	0	0	0	0	0	0	0	0	0	0	0	0	0	0	0	0	0	0	0	0	0	0	0	0	0	0	0	0	0	0	0	0	0
Q07021	Complement component 1 Q subcomponent-binding protein, mitochondrial	C1QBP	0	0	0	0	0	0	0	0	0	0	0	0	0	0	0	0	0	0	0	0	0	0	0	0	0	0	0	0	0	0	0	0	0	0	0	0	0	0	0	0	0	0	0	0	0	0	0
Q07075	Glutamyl aminopeptidase	ENPEP	17870000	11434000	16913000	26452000	17482000	22141000	20105000	28086000	18697000	27093000	29441000	19509000	19620000	15362000	24819000	17812000	17048000	22175000	7154200	14347000	22321000	30280000	12517000	24147000	9108200	21644000	14369000	13892000	0	19957000	17963000	10798000	22651000	16671000	18348000	33582000	22630000	21259000	16861000	19560000	22568000	21218000	23586000	11944000	35389000	29136000	15470000
Q07666	KH domain-containing, RNA-binding, signal transduction-associated protein 1	KHDRBS1	0	0	0	0	0	733900	0	0	0	0	4330200	0	0	0	0	0	0	0	0	0	0	21388000	0	0	0	0	0	0	0	0	0	4179900	0	0	366850	0	0	0	0	5472800	0	0	0	224560	60858000	14320000	1456800
Q07954	Prolow-density lipoprotein receptor-related protein 1	LRP1	107830000	150030000	69003000	88050000	92811000	100530000	104410000	111650000	92562000	92895000	81418000	54775000	82782000	83390000	72379000	72870000	83288000	95777000	66132000	101370000	112460000	124230000	108530000	85213000	85200000	86748000	121910000	75359000	103200000	75141000	100710000	83656000	79151000	90521000	79118000	111900000	102120000	128740000	95308000	107240000	93611000	92598000	104610000	85354000	91913000	103020000	58669000
Q07955	Serine/arginine-rich splicing factor 1	SRSF1	0	0	0	0	0	0	0	0	0	0	0	0	0	0	0	0	0	0	0	0	0	0	0	0	0	0	0	0	0	0	0	0	0	0	0	0	0	0	0	0	0	0	0	0	0	0	0
Q07960	Rho GTPase-activating protein 1	ARHGAP1	0	39407000	0	0	0	0	0	0	0	0	0	0	0	123750000	0	0	0	0	0	68101000	0	0	0	0	0	0	79418000	0	0	0	0	0	0	0	0	0	0	47953000	0	79031000	168260000	25118000	0	31876000	0	0	0
Q08174	Protocadherin-1	PCDH1	0	0	0	30282000	40867000	0	9403200	0	0	22375000	0	0	0	0	0	0	0	0	0	33504000	0	82582000	0	0	0	0	0	0	0	0	22909000	0	17691000	35156000	36141000	0	0	78741000	0	0	6529300	37544000	0	0	0	0	0
Q08188	Protein-glutamine gamma-glutamyltransferase E	TGM3	0	0	0	0	0	0	0	0	0	0	0	0	0	0	0	0	0	0	0	0	0	0	0	0	0	0	0	0	0	0	3489000	3196700	0	0	0	0	0	0	0	0	0	0	0	0	0	0	0
Q08209	Protein phosphatase 3 catalytic subunit alpha	PPP3CA	0	0	0	0	0	0	0	0	0	0	0	0	0	0	0	0	0	0	0	0	0	0	0	0	0	0	0	0	0	0	0	0	0	0	0	0	0	0	0	0	0	0	0	0	0	0	0
Q08211	ATP-dependent RNA helicase A	DHX9	0	0	0	0	0	0	0	0	0	0	0	0	0	0	0	0	0	0	0	0	0	0	0	0	0	0	0	0	0	0	0	0	0	0	0	0	0	0	0	0	0	0	0	0	0	0	0
Q08257	Quinone oxidoreductase	CRYZ	14640000	0	32687000	19140000	12354000	0	17553000	0	23461000	0	0	0	0	5668300	33995000	0	0	0	0	0	11171000	45948000	0	18189000	0	13431000	29247000	13871000	34035000	0	10196000	0	0	0	0	0	13489000	0	61370000	0	14125000	11816000	13048000	0	52557000	8985200	20439000
Q08345	Epithelial discoidin domain-containing receptor 1	DDR1	0	0	9199300	0	0	0	0	0	0	0	0	0	8324500	0	0	0	0	0	0	0	0	0	0	0	0	0	0	0	0	0	4322500	0	0	0	0	0	4747300	0	0	0	0	0	0	0	0	0	0
Q08380	Galectin-3-binding protein	LGALS3BP	866590000	3443300000	2487500000	2546900000	2108600000	1741800000	1482400000	1632100000	1549100000	1372500000	7.33E+08	1.10E+09	1236300000	1072900000	1029800000	2393200000	1.58E+09	1.32E+09	2258900000	1882300000	1555900000	5230300000	2.37E+09	3.38E+09	2224200000	1562500000	3982500000	2541300000	2388300000	1512300000	3431400000	1609300000	1440700000	1190500000	1461200000	1533200000	1713700000	2400200000	2514300000	1217800000	2074700000	1614600000	1641400000	2255600000	2692200000	1138500000	1252600000
Q08495	Dematin	DMTN	0	0	0	0	0	0	0	4509400	0	0	0	10722000	0	12429000	0	0	0	0	0	0	0	9407300	0	0	0	0	0	0	0	0	0	0	0	18757000	0	0	6092400	0	0	0	0	2771400	0	0	0	0	7062300
Q08554	Desmocollin-1	DSC1	41498000	48861000	15652000	25705000	0	33915000	29684000	0	0	47806000	0	19558000	70540000	21761000	22508000	0	21307000	0	0	31949000	51200000	31562000	31338000	51535000	24843000	32402000	29456000	24723000	30309000	22440000	35915000	65201000	0	17620000	24831000	37945000	52598000	58370000	36583000	40020000	63081000	29506000	64739000	14496000	60942000	52161000	23537000
Q08830	Fibrinogen-like protein 1	FGL1	18177000	43241000	0	20464000	157470000	0	26523000	44112000	20595000	79251000	142240000	0	27931000	16435000	20463000	36011000	25135000	0	52599000	107230000	95720000	30796000	149510000	27064000	38777000	53499000	0	0	3262200	0	16796000	52470000	35760000	196940000	43557000	34565000	52642000	43887000	0	802650000	61779000	39645000	41591000	4945300	12969000	0	18500000
Q08ET2	Sialic acid-binding Ig-like lectin 14	SIGLEC14	12095000	0	0	0	10059000	0	0	7508600	5821900	0	0	0	21186000	9325400	0	6700000	4861500	0	0	22729000	11130000	0	0	0	0	0	0	0	0	0	5265500	0	19159000	15291000	0	0	10144000	0	0	43268000	0	8854000	8642300	0	0	0	0
Q09327	Beta-1,4-mannosyl-glycoprotein 4-beta-N-acetylglucosaminyltransferase	MGAT3	0	0	0	0	1999800	0	0	0	0	0	0	0	0	0	0	0	0	0	0	0	0	0	0	646540	0	0	0	0	0	0	0	0	0	0	0	682510	0	0	0	0	0	0	0	0	0	0	0
Q09328	Alpha-1,6-mannosylglycoprotein 6-beta-N-acetylglucosaminyltransferase A	MGAT5	0	0	0	0	0	0	0	0	0	0	0	0	0	0	0	0	0	0	0	0	0	0	0	0	0	0	0	0	0	0	0	0	0	0	0	0	0	10720000	0	0	0	0	9638800	0	13738000	0	0
Q09666	Neuroblast differentiation-associated protein AHNAK	AHNAK	0	0	0	0	0	0	0	0	0	0	0	0	0	0	0	4089300	0	4688900	0	0	0	0	0	0	0	0	0	0	0	0	0	0	10437000	0	0	16108000	7555900	30502000	0	0	31158000	0	0	24291000	0	0	0
Q0VD83	Apolipoprotein B receptor	APOBR	0	0	1349200	0	0	0	0	0	0	0	0	0	0	0	0	0	0	0	0	0	0	0	0	0	0	0	0	0	0	0	0	0	0	0	0	0	0	0	0	0	0	0	0	0	0	0	0
Q0ZGT2	Nexilin	NEXN	0	0	0	0	0	0	0	0	0	0	0	0	0	0	0	0	0	0	0	0	0	0	0	0	0	0	0	0	0	0	0	0	0	0	0	0	0	0	0	0	0	0	0	0	0	0	0
Q10469	Alpha-1,6-mannosyl-glycoprotein 2-beta-N-acetylglucosaminyltransferase	MGAT2	0	5860800000	0	0	0	0	0	138390000	0	0	0	0	0	0	0	0	0	0	0	0	311930000	126510000	0	0	0	0	0	0	0	0	55838000	0	410300000	149010000	231340000	0	65711000	278370000	141180000	75653000	98471000	0	0	0	106990000	0	0
Q10471	Polypeptide N-acetylgalactosaminyltransferase 2	GALNT2	12490000	0	31319000	29039000	29250000	34261000	23052000	23248000	23308000	39060000	0	26582000	0	0	22605000	22149000	0	0	0	78168000	22883000	29237000	0	0	32342000	19224000	26285000	18126000	17767000	12607000	18162000	27097000	19605000	0	18582000	16715000	24950000	23179000	23680000	18960000	27626000	11989000	31201000	25329000	16219000	0	22986000
Q10472	Polypeptide N-acetylgalactosaminyltransferase 1	GALNT1	0	0	0	0	0	0	0	0	0	0	0	0	0	0	0	0	0	0	0	0	0	0	0	0	0	0	0	0	0	0	0	0	0	0	0	0	0	0	0	0	0	2318600	0	0	0	0	0
Q10567	AP-1 complex subunit beta-1	AP1B1	0	0	0	0	0	0	0	0	0	0	0	0	0	0	0	0	0	0	0	0	0	0	0	0	0	0	0	0	0	0	0	0	0	0	0	0	0	0	0	0	0	0	0	0	0	0	0
Q10588	ADP-ribosyl cyclase/cyclic ADP-ribose hydrolase 2	BST1	107890000	7963900	195390000	115120000	83978000	178130000	111260000	118590000	99182000	133100000	193640000	55913000	50518000	67371000	47156000	96068000	130640000	152940000	38890000	52499000	173080000	59206000	88205000	84098000	94879000	139370000	226290000	106110000	202500000	0	1.53E+08	1.22E+08	149750000	91234000	130600000	121290000	76567000	81386000	111790000	117940000	117870000	139200000	158670000	87235000	166320000	104180000	80360000
Q12794	Hyaluronidase-1	HYAL1	40171000	45508000	61255000	45552000	11773000	41321000	76153000	0	42999000	41851000	0	0	32098000	24579000	20628000	19012000	17263000	45941000	19248000	30023000	32904000	44519000	33330000	46300000	41266000	0	24663000	45838000	45825000	22324000	45502000	33315000	39938000	18835000	44400000	67395000	40554000	39453000	39798000	0	42223000	50263000	34160000	0	32449000	27548000	20553000
Q12797	Aspartyl/asparaginyl beta-hydroxylase	ASPH	0	0	0	0	0	0	0	0	0	0	0	0	0	0	0	0	0	0	0	0	0	0	0	0	0	0	0	0	0	0	0	0	0	0	0	0	0	0	0	0	0	0	0	0	0	0	0
Q12805	EGF-containing fibulin-like extracellular matrix protein 1	EFEMP1	205190000	299090000	190420000	204710000	154790000	169410000	224250000	264820000	189250000	161620000	141410000	111110000	190520000	266300000	98177000	134100000	183810000	226660000	176120000	353110000	205810000	339450000	201450000	134660000	154140000	194700000	279780000	180920000	185100000	160180000	214360000	354320000	160320000	353190000	226120000	261890000	172940000	382850000	146580000	314970000	180560000	244070000	298680000	123370000	171870000	129520000	155350000
Q12841	Follistatin-related protein 1	FSTL1	0	0	0	0	0	0	0	0	0	0	0	0	0	0	0	0	0	0	0	0	0	0	0	0	0	0	0	0	0	0	0	0	0	0	17612000	0	22099000	0	0	0	0	0	23704000	0	0	0	0
Q12860	Contactin-1	CNTN1	134420000	114430000	87640000	116990000	66585000	86623000	143700000	89146000	137290000	125810000	91030000	70473000	92739000	102240000	73429000	63088000	77227000	128910000	64134000	80548000	98273000	123890000	93604000	79683000	120080000	71595000	99975000	72285000	103320000	64435000	77375000	88008000	68509000	76827000	77153000	90025000	99054000	78304000	111880000	101490000	123640000	109650000	101050000	87955000	97919000	89612000	53930000
Q12864	Cadherin-17	CDH17	3000800	9039700	8631400	9152900	0	0	0	12137000	0	3089100	0	0	0	5465300	0	0	0	5751200	0	0	10062000	0	0	0	8461000	0	18990000	0	0	5797100	0	0	0	0	0	6366300	11399000	28434000	0	0	6436700	8336700	4134200	0	0	0	0
Q12866	Tyrosine-protein kinase Mer	MERTK	62584000	75050000	66259000	45692000	44173000	57366000	65451000	66064000	55272000	77773000	36804000	51066000	64133000	74815000	44642000	47073000	87424000	125030000	60172000	28854000	64879000	116140000	47113000	49698000	83816000	100570000	62510000	38858000	84107000	0	31521000	34998000	36460000	45715000	64953000	50662000	53410000	51641000	38127000	60021000	56935000	57494000	77573000	126840000	86231000	38844000	75745000
Q12882	Dihydropyrimidine dehydrogenase [NADP(+)]	DPYD	0	0	0	0	0	0	0	0	0	0	0	0	0	0	0	0	0	0	0	0	0	0	0	0	0	0	0	0	0	0	0	0	0	0	0	0	0	0	0	0	0	0	0	0	0	0	0
Q12884	Prolyl endopeptidase FAP	FAP	34886000	25364000	13700000	34591000	9744000	27742000	34017000	30603000	48155000	24911000	15669000	41663000	32961000	26192000	25705000	20576000	19705000	27982000	13976000	23280000	37334000	38380000	27251000	30350000	45489000	26732000	29397000	22760000	25693000	28455000	46644000	22036000	19659000	16437000	31013000	23515000	43088000	17220000	41050000	7666800	36691000	47841000	32732000	10058000	9730100	20782000	30148000
Q12905	Interleukin enhancer-binding factor 2	ILF2	0	0	0	15009000	0	0	0	0	6206300	0	0	0	7790400	0	0	0	0	0	0	19674000	0	0	0	0	0	0	0	0	0	0	4665400	0	0	0	0	0	7748500	0	0	0	0	0	0	3154900	0	0	0
Q12906	Interleukin enhancer-binding factor 3	ILF3	0	0	0	0	0	0	0	0	0	0	0	0	0	0	0	0	0	0	0	0	0	0	0	558810	0	0	0	0	0	0	0	0	0	0	0	0	0	0	0	0	0	0	0	0	0	0	0
Q12907	Vesicular integral-membrane protein VIP36	LMAN2	109580000	119900000	176280000	93410000	127120000	113730000	65012000	161170000	232600000	164870000	117030000	141010000	96312000	106090000	121030000	135300000	113340000	177610000	90781000	370700000	126680000	139320000	132240000	103070000	94228000	159770000	143470000	145870000	156890000	74211000	101370000	108840000	106510000	165840000	117690000	118330000	98619000	120120000	69270000	244250000	104790000	217050000	203950000	122730000	94511000	131820000	108760000
Q12913	Receptor-type tyrosine-protein phosphatase eta	PTPRJ	54757000	72073000	76138000	56587000	45742000	54696000	53345000	59050000	71379000	53498000	39779000	39134000	21398000	23714000	45722000	39503000	57665000	32789000	38022000	22549000	44202000	58669000	30028000	44424000	32552000	61409000	72478000	64755000	53866000	35936000	65568000	30795000	74931000	27961000	55442000	43343000	40294000	55462000	44423000	40928000	58191000	59470000	48129000	41049000	53518000	49432000	66935000
Q12931	Heat shock protein 75 kDa, mitochondrial	TRAP1	0	0	0	0	0	0	0	0	3464400	0	0	0	0	0	0	0	0	0	0	6297000	0	0	0	0	0	0	0	0	0	0	0	0	0	0	0	0	0	0	0	0	0	0	0	0	0	0	0
Q13011	Delta(3,5)-Delta(2,4)-dienoyl-CoA isomerase, mitochondrial	ECH1	0	0	0	0	0	0	0	0	0	0	0	0	0	0	0	0	0	0	0	0	0	0	0	0	0	0	0	0	0	0	0	0	0	0	0	0	0	0	0	0	0	0	0	0	0	0	0
Q13045	Protein flightless-1 homolog	FLII	0	0	0	0	0	0	0	0	0	0	0	0	0	0	0	0	0	0	0	0	0	0	0	0	0	0	0	0	0	0	0	0	0	0	0	0	0	0	0	0	0	0	0	0	0	0	0
Q13093	Platelet-activating factor acetylhydrolase	PLA2G7	268300000	105620000	181700000	239440000	297920000	248090000	190160000	205430000	145220000	62957000	260910000	326150000	164750000	83619000	175160000	65315000	238370000	260720000	287980000	518560000	198920000	153060000	220770000	251830000	267050000	208670000	142900000	73575000	100080000	189870000	389240000	223490000	229370000	223430000	226570000	222640000	317250000	203640000	247790000	63873000	235800000	260580000	115290000	159840000	150180000	142090000	272020000
Q13094	Lymphocyte cytosolic protein 2	LCP2	0	0	0	0	0	0	0	0	0	0	0	0	0	0	0	0	0	0	0	0	0	0	0	0	0	0	0	0	0	0	0	0	0	0	0	0	0	0	0	0	0	0	0	0	0	0	0
Q13103	Secreted phosphoprotein 24	SPP2	146780000	450440000	167360000	367960000	308740000	481040000	310440000	291820000	338400000	0	669580000	289330000	395180000	327100000	616690000	602110000	346460000	210450000	395200000	486750000	543680000	862300000	0	238710000	400960000	4.24E+08	3.72E+08	325360000	247650000	682550000	492090000	258670000	144540000	54182000	0	49210000	128990000	403670000	409590000	238890000	500570000	540070000	104330000	899030000	703130000	392810000	0
Q13126	S-methyl-5-thioadenosine phosphorylase	MTAP	0	0	0	0	0	0	0	0	0	0	0	0	0	0	0	0	0	0	0	0	0	0	0	0	0	0	0	0	0	0	0	0	0	0	0	0	0	0	0	0	0	0	0	0	0	0	0
Q13151	Heterogeneous nuclear ribonucleoprotein A0	HNRNPA0	0	0	0	0	0	0	0	0	0	0	0	0	0	0	0	0	0	0	0	0	0	0	0	0	0	0	0	0	0	0	0	0	0	0	0	0	0	0	0	0	0	0	0	0	6969500	0	0
Q13162	Peroxiredoxin-4	PRDX4	0	0	0	0	0	0	0	0	0	0	0	0	0	0	0	0	0	0	0	0	0	0	0	0	0	0	0	0	0	0	0	0	0	0	0	0	0	0	0	0	0	0	0	0	0	0	0
Q13177	Serine/threonine-protein kinase PAK 2	PAK2	0	0	0	0	0	0	0	0	0	0	0	0	0	0	0	0	0	0	0	0	0	0	0	0	0	0	0	0	0	0	0	0	0	0	0	0	0	0	0	0	0	0	0	0	0	0	0
Q13185	Chromobox protein homolog 3	CBX3	0	0	0	0	0	0	0	0	0	0	0	0	0	0	0	0	0	0	0	0	0	0	0	0	0	0	0	0	0	0	0	0	0	0	0	0	0	0	0	0	0	0	0	0	0	0	0
Q13190	Syntaxin-5	STX5	0	0	0	0	0	0	0	0	0	0	0	0	0	0	0	0	0	0	0	0	0	0	0	0	0	0	0	0	0	0	0	0	0	0	0	0	0	0	0	0	0	0	0	0	0	0	0
Q13200	26S proteasome non-ATPase regulatory subunit 2	PSMD2	0	0	0	0	0	0	0	0	0	0	0	0	0	0	0	0	0	0	0	0	0	0	0	0	0	0	0	0	0	0	0	0	0	0	0	0	0	0	0	0	0	0	0	0	0	0	0
Q13201	Multimerin-1	MMRN1	110030000	130280000	157430000	88669000	81748000	119500000	51333000	133990000	141060000	69202000	127010000	98511000	124940000	188350000	155050000	159140000	205980000	118230000	209190000	197820000	86077000	87317000	78344000	136730000	139620000	99849000	99770000	178290000	163020000	218810000	129850000	138670000	217580000	39485000	191330000	83527000	110440000	155620000	145090000	185110000	184330000	128790000	162560000	133820000	86270000	163730000	200790000
Q13217	DnaJ homolog subfamily C member 3	DNAJC3	0	14667000	6701800	0	15119000	4709100	0	0	0	0	0	0	0	0	0	0	0	0	0	0	0	0	0	0	0	0	0	0	0	0	0	0	0	0	0	0	0	0	0	0	5455400	0	0	0	0	0	0
Q13228	Methanethiol oxidase	SELENBP1	19170000	13489000	20462000	15648000	12848000	8527300	6987200	12463000	33140000	13041000	5644800	50348000	27750000	31100000	9746700	14567000	8038900	11228000	0	0	3521100	62416000	16577000	24480000	5673900	0	0	12800000	0	0	15692000	7345200	4198800	48824000	24127000	6523500	62918000	15879000	16064000	0	18344000	25257000	21069000	0	17589000	0	9366300
Q13231	Chitotriosidase-1	CHIT1	0	0	0	0	0	0	0	4617300	0	0	0	0	0	0	0	0	0	0	0	15248000	95320000	0	0	24798000	9199400	0	0	2476500	0	14145000	0	16592000	0	19197000	4829400	9871300	23743000	0	0	0	0	0	28755000	0	0	0	0
Q13232	Nucleoside diphosphate kinase 3	NME3	0	9128700	11600000	0	7498800	0	0	0	0	0	12368000	0	0	0	0	0	0	11583000	0	15414000	0	8750600	0	0	0	9545700	0	0	0	0	0	0	0	0	0	7315200	11612000	12537000	12724000	0	15603000	0	0	0	0	0	0
Q13263	Transcription intermediary factor 1-beta	TRIM28	0	0	0	0	0	0	0	0	0	0	0	0	0	0	0	0	0	0	0	0	0	0	0	0	0	0	0	0	0	0	0	0	0	0	0	0	0	0	0	0	0	0	0	0	0	0	0
Q13275	Semaphorin-3F	SEMA3F	5808500	12837000	6257600	7764700	4582300	12011000	0	7674200	28506000	8359800	0	7283000	5915500	0	7470100	4734600	0	7675200	0	15711000	0	13905000	0	8109500	3484500	7895000	6223200	0	0	0	9768000	0	8410900	10699000	7118500	0	7690100	6922200	0	0	0	5487000	5189300	9553200	0	7254200	0
Q13308	Inactive tyrosine-protein kinase 7	PTK7	9650300	6259900	0	0	0	0	0	0	0	0	0	0	0	7162500	0	0	0	0	0	8698200	0	0	0	0	4396100	0	0	12439000	8881700	0	0	0	0	0	0	0	0	7461400	0	0	0	0	0	0	0	0	0
Q13309	S-phase kinase-associated protein 2	SKP2	0	0	0	0	0	0	0	0	0	0	0	0	0	0	0	0	0	0	0	0	0	0	0	0	0	0	0	0	0	0	0	0	0	0	0	0	0	0	0	0	0	0	0	0	0	0	0
Q13332	Receptor-type tyrosine-protein phosphatase S	PTPRS	145190000	99856000	93147000	83665000	83297000	107680000	99762000	89040000	151470000	84565000	58357000	71600000	127160000	124060000	69790000	68024000	132990000	127650000	72252000	123240000	106510000	86806000	124080000	98639000	125560000	45471000	111650000	96975000	112340000	84333000	74122000	55728000	10733000	130040000	62364000	104370000	64031000	98871000	68931000	92115000	129180000	61035000	100660000	43301000	60110000	45290000	116730000
Q13361	Microfibrillar-associated protein 5	MFAP5	0	0	0	0	0	0	0	0	0	0	0	20046000	0	0	0	0	0	0	0	40368000	0	0	0	0	0	0	0	26564000	0	0	0	0	33313000	53201000	0	56245000	0	0	0	0	0	0	58131000	0	0	0	71976000
Q13418	Integrin-linked protein kinase	ILK	15688000	10219000	12700000	16027000	11647000	26686000	9611400	22578000	0	9670800	19357000	25593000	15125000	19190000	0	2018200	0	0	0	0	5599900	10056000	0	12784000	8378600	9883100	5996300	8131000	69956000	0	11391000	8099000	16307000	0	0	0	7399200	0	13026000	0	0	7720600	0	7653700	30772000	18597000	16574000
Q13421	Mesothelin	MSLN	33533000	62086000	17238000	25539000	31009000	0	29327000	35151000	29876000	16217000	20527000	20739000	22006000	36405000	0	0	8693800	29330000	23293000	43349000	23361000	6994200	26654000	15741000	34238000	47598000	27392000	0	0	19530000	25219000	16572000	14464000	27912000	42696000	30634000	23462000	33371000	11059000	32602000	6286900	0	113240000	32514000	104880000	33449000	25073000
Q13423	NAD(P) transhydrogenase, mitochondrial	NNT	0	0	0	0	0	0	0	0	0	0	0	0	0	0	0	0	0	0	0	0	0	0	0	0	0	0	0	0	0	0	0	0	0	0	0	0	0	0	0	0	0	0	0	0	0	0	0
Q13435	Splicing factor 3B subunit 2	SF3B2	0	0	0	0	0	0	0	0	0	0	0	0	0	0	0	0	0	0	0	0	0	0	0	0	0	0	0	0	0	0	0	0	0	0	0	0	0	0	0	0	0	0	0	0	0	0	0
Q13444	Disintegrin and metalloproteinase domain-containing protein 15	ADAM15	2741000	6136100	0	0	0	0	4374700	4598100	0	0	0	0	0	3687700	0	0	0	0	0	0	0	5884700	6785900	0	0	0	0	0	0	0	3189400	0	0	0	0	0	3106200	0	5409800	0	5710200	0	7825800	0	0	0	0
Q13449	Limbic system-associated membrane protein	LSAMP	0	12884000	0	0	0	0	0	0	0	0	0	0	0	0	0	0	0	0	0	0	0	0	0	0	0	3928600	0	0	0	0	0	0	0	0	0	0	0	0	0	0	0	0	0	0	0	0	0
Q13477	Mucosal addressin cell adhesion molecule 1	MADCAM1	131020000	116180000	0	0	0	0	22684000	110630000	0	0	93308000	76098000	0	97035000	0	136140000	128830000	96096000	90295000	55847000	0	89753000	56973000	83726000	43558000	0	0	71322000	0	0	53065000	0	0	33897000	34258000	0	49023000	343200000	75330000	0	163870000	85959000	0	129360000	103130000	108120000	126380000
Q13508	Ecto-ADP-ribosyltransferase 3	ART3	44594000	27719000	21959000	32152000	34659000	30128000	58112000	46951000	69447000	40248000	48039000	25102000	45416000	37412000	34860000	28125000	26967000	37270000	20931000	82245000	31123000	42459000	34710000	32081000	29141000	37829000	49948000	50938000	45709000	67862000	21945000	40694000	11579000	45033000	22882000	33484000	12955000	32310000	20169000	44451000	24784000	22222000	55774000	23992000	8356900	7025900	20463000
Q13509	Tubulin beta-3 chain	TUBB3	0	0	0	0	0	0	0	0	0	0	0	0	0	0	0	0	0	0	0	0	0	0	0	0	0	0	0	0	0	0	0	0	0	0	0	0	0	0	0	0	0	0	0	0	0	0	0
Q13510	Acid ceramidase	ASAH1	0	0	0	0	6822900	14942000	0	15074000	0	10434000	0	0	0	0	0	11372000	0	0	0	0	0	0	0	0	0	0	0	0	0	2435400	0	0	0	0	16916000	0	10004000	0	0	0	0	13482000	0	0	11711000	0	4545100
Q13561	Dynactin subunit 2	DCTN2	0	0	0	0	0	0	0	0	0	0	0	0	0	0	0	0	0	0	0	0	0	0	0	0	0	0	0	0	0	0	0	0	0	0	0	0	0	0	0	0	0	0	0	0	0	0	0
Q13573	SNW domain-containing protein 1	SNW1	0	0	0	0	0	0	0	0	0	0	0	0	0	0	0	0	0	0	0	0	0	0	0	0	0	0	0	0	0	0	0	0	0	0	0	0	0	0	0	0	0	0	0	0	0	0	0
Q13576	Ras GTPase-activating-like protein IQGAP2	IQGAP2	0	0	0	0	0	0	0	0	0	0	0	0	0	0	0	0	0	0	0	0	0	0	0	0	0	0	0	0	0	0	0	0	0	0	0	0	0	0	0	0	0	0	0	0	0	0	0
Q13586	Stromal interaction molecule 1	STIM1	0	0	0	0	0	0	0	0	0	0	0	0	0	0	0	0	0	0	0	0	0	0	0	0	0	0	0	0	0	0	0	0	0	0	0	0	0	0	0	0	0	0	0	0	0	0	0
Q13595	Transformer-2 protein homolog alpha	TRA2A	0	0	0	0	0	0	0	0	0	0	0	0	0	0	0	0	0	0	0	0	0	0	0	0	0	0	0	0	0	0	0	0	0	0	0	0	0	0	0	0	0	0	0	0	0	0	0
Q13616	Cullin-1	CUL1	0	1101100000	1322800000	0	1112800000	0	0	0	0	1403900000	1652800000	0	0	0	0	0	0	0	0	1055800000	1213100000	0	0	0	0	0	0	0	666140000	477780000	0	0	1396200000	0	0	0	0	963870000	0	370060000	0	1224600000	0	0	0	0	1075200000
Q13617	Cullin-2	CUL2	0	0	0	0	0	0	0	0	0	0	0	0	0	0	0	0	0	0	0	0	0	0	0	0	0	0	0	0	0	0	0	0	0	0	0	0	0	0	0	0	0	0	0	0	0	0	0
Q13620	Cullin-4B	CUL4B	0	0	0	0	0	0	0	0	0	0	0	0	0	0	0	0	0	0	0	0	0	0	0	0	0	0	0	0	0	0	0	0	0	0	0	0	0	0	0	0	0	0	0	0	0	0	0
Q13630	GDP-L-fucose synthase	GFUS	0	0	0	0	0	0	0	0	0	0	0	27753000	0	8926100	0	0	0	0	0	0	0	5770300	0	0	0	0	0	0	0	0	0	0	0	0	0	0	17787000	0	0	0	0	0	0	0	0	0	0
Q13637	Ras-related protein Rab-32	RAB32	0	0	0	0	0	0	0	0	0	0	0	0	0	0	0	0	0	0	0	0	0	0	0	0	0	0	0	0	0	0	0	0	0	0	0	0	0	0	0	0	0	0	0	0	0	0	0
Q13683	Integrin alpha-7	ITGA7	8907300	9033500	10207000	6429500	9295500	9879100	15642000	12428000	10687000	11352000	8839400	5134500	7097300	12306000	6924300	15126000	0	0	0	7272500	0	14855000	0	0	10991000	0	0	0	0	0	4433400	4327500	0	15097000	11961000	13992000	16741000	6845000	0	0	6748200	0	9560400	0	7524600	7433300	11822000
Q13724	Mannosyl-oligosaccharide glucosidase	MOGS	10961000	15650000	0	13084000	16184000	0	13580000	23619000	16113000	19723000	16502000	9441700	13940000	13106000	6816700	3174500	10670000	17601000	9950200	14765000	9707200	19725000	11791000	11463000	15743000	13880000	0	0	0	0	10565000	9960400	0	0	16817000	6936400	11669000	10827000	8400600	10803000	12623000	18172000	12010000	0	12260000	26410000	0
Q13740	CD166 antigen	ALCAM	109080000	92435000	82863000	83471000	66975000	69782000	80658000	92453000	64551000	74424000	62098000	45315000	42074000	44403000	34890000	39653000	46028000	64579000	37438000	62741000	77388000	95452000	94096000	56499000	90028000	76319000	75101000	52944000	69364000	66579000	50166000	42951000	53169000	58331000	86908000	59692000	64416000	70392000	47425000	106730000	65848000	72774000	79595000	53418000	70312000	89730000	51383000
Q13790	Apolipoprotein F	APOF	1578900000	1247700000	1676400000	1152900000	137660000	2708100000	2451200000	1296200000	1612500000	3152800000	3746100000	1179300000	2930600000	2274400000	1958700000	1934100000	2539800000	2157900000	1746600000	933760000	1453500000	1100700000	1251700000	1.08E+09	4.13E+08	895490000	707310000	439550000	1363200000	1.62E+09	1.21E+09	4020600000	2736900000	2081600000	1664500000	1931500000	1644200000	2.56E+09	1.43E+09	1992400000	1638600000	2.54E+09	2.93E+09	1622900000	1501600000	1.59E+09	2.70E+09
Q13797	Integrin alpha-9	ITGA9	0	0	0	0	0	0	0	0	0	0	0	0	0	0	0	0	0	0	0	0	0	0	0	35694000	0	0	0	0	0	0	0	0	0	0	0	0	0	0	0	0	0	0	0	0	0	0	0
Q13813	Spectrin alpha chain, non-erythrocytic 1	SPTAN1	0	0	0	0	0	0	0	0	0	0	0	0	0	0	0	0	0	0	0	0	0	0	0	0	0	0	0	0	0	0	0	0	0	0	0	0	0	0	0	0	0	0	0	0	0	0	0
Q13822	Ectonucleotide pyrophosphatase/phosphodiesterase family member 2	ENPP2	82571000	138180000	75140000	88060000	115130000	69648000	123600000	120800000	76225000	101400000	124240000	59687000	54347000	53283000	53785000	75196000	109040000	142400000	39153000	82962000	97993000	220720000	102590000	77409000	132620000	60336000	87917000	70719000	74795000	65450000	85520000	92671000	46866000	92478000	74858000	92259000	84498000	137670000	77995000	149280000	62609000	140480000	61242000	52238000	119860000	46412000	28696000
Q13835	Plakophilin-1	PKP1	0	0	0	0	0	0	0	0	0	0	0	0	0	0	0	0	0	0	0	0	0	0	0	0	0	0	0	0	0	0	0	0	0	0	0	0	0	0	0	0	0	0	0	0	0	0	0
Q13867	Bleomycin hydrolase	BLMH	29552000	36875000	53982000	30344000	26757000	30644000	41500000	30236000	42618000	46457000	28643000	46194000	48635000	40576000	102460000	34319000	30273000	55622000	32232000	18968000	0	41709000	32693000	0	0	52994000	173860000	0	31937000	44660000	32502000	22637000	0	0	52181000	47975000	76433000	37160000	63120000	35732000	35467000	40078000	70921000	0	55185000	32362000	56313000
Q14008	Cytoskeleton-associated protein 5	CKAP5	0	0	0	0	0	0	0	0	0	0	0	0	0	0	0	0	0	0	0	0	0	0	0	0	0	0	0	0	0	0	0	0	0	0	0	0	0	0	0	0	0	0	0	0	0	0	0
Q14012	Calcium/calmodulin-dependent protein kinase type 1	CAMK1	0	0	0	0	0	0	0	0	0	0	0	0	0	0	0	0	0	0	0	0	0	0	0	0	0	0	0	0	0	0	0	0	0	0	0	0	0	0	0	0	0	0	0	0	0	0	0
Q14019	Coactosin-like protein	COTL1	0	0	32984000	0	0	16122000	0	52512000	0	0	0	19879000	0	0	0	0	0	0	0	0	0	0	0	0	0	0	0	14252000	0	0	0	0	0	0	0	0	0	0	12010000	0	0	0	0	0	22407000	0	0
Q14103	Heterogeneous nuclear ribonucleoprotein D0	HNRNPD	0	0	0	0	0	0	0	0	0	0	0	0	0	0	0	0	0	0	0	0	0	0	0	0	0	0	0	0	0	0	0	0	0	0	0	0	0	0	0	0	0	0	0	0	0	0	0
Q14112	Nidogen-2	NID2	18732000	0	25107000	12139000	28170000	9074300	0	14261000	24152000	9247400	34780000	17143000	18076000	45654000	33491000	29056000	26424000	16373000	20484000	28846000	9751500	23641000	16503000	27603000	19485000	14370000	18794000	0	12459000	28580000	35921000	26810000	29810000	0	39984000	18729000	12136000	27589000	16656000	22918000	32541000	28784000	33563000	12333000	20188000	31783000	32955000
Q14118	Dystroglycan 1	DAG1	80947000	75654000	61621000	60924000	49440000	69632000	80411000	74822000	109090000	88834000	54212000	71070000	79133000	80633000	60501000	41914000	53190000	99740000	60193000	157550000	90580000	110280000	43319000	46338000	38894000	48190000	100500000	47395000	62684000	65025000	88334000	84993000	61492000	110260000	71897000	63922000	28587000	86539000	62421000	89277000	74281000	74601000	93095000	32455000	30773000	56921000	81849000
Q14126	Desmoglein-2	DSG2	69950000	57066000	60328000	51257000	36760000	51238000	64773000	57107000	53108000	75228000	44081000	44560000	53812000	59594000	39948000	53431000	70609000	70941000	76727000	72276000	54353000	71472000	50128000	51592000	53519000	48292000	99167000	47759000	74242000	49941000	40293000	71031000	47403000	41373000	42526000	60422000	35382000	57614000	36415000	87831000	48423000	53872000	92086000	20471000	58312000	61802000	53053000
Q14141	Septin-6	SEPTIN6	0	0	0	0	0	0	0	0	0	0	0	0	0	0	0	0	0	0	0	0	0	0	0	0	0	0	0	0	0	0	0	0	0	0	0	0	0	0	0	0	0	0	0	0	0	0	0
Q9Y2X7	ARF GTPase-activating protein GIT1	GIT1	0	0	0	0	0	7031200	1390500	0	0	11496000	22453000	0	0	0	0	15149000	32738000	0	21817000	0	0	7851700	6897300	0	7290400	0	0	0	0	0	0	0	0	0	0	0	0	0	7838300	7972900	0	0	16169000	0	0	0	0
Q14165	Malectin	MLEC	9989200	0	0	0	0	0	0	31960000	0	0	0	0	0	0	0	0	0	0	0	7881200	0	0	0	0	0	0	0	0	0	0	0	0	0	0	0	0	0	0	5800100	0	0	0	0	0	0	0	0
Q14166	Tubulin--tyrosine ligase-like protein 12	TTLL12	0	0	0	0	0	0	0	0	0	0	0	0	0	0	0	0	0	0	0	0	0	0	0	0	0	0	0	0	0	0	0	0	0	0	0	0	0	0	0	0	0	0	0	0	0	0	0
Q14203	Dynactin subunit 1	DCTN1	0	0	0	0	0	0	0	0	0	0	0	0	0	0	0	0	0	0	0	0	0	0	0	0	0	0	0	0	0	0	0	0	0	0	0	0	0	0	0	0	0	0	0	0	0	0	0
Q14204	Cytoplasmic dynein 1 heavy chain 1	DYNC1H1	6463800	0	0	0	0	0	0	0	0	0	0	0	0	0	0	0	0	0	0	0	0	0	0	0	0	0	0	0	0	0	6180300	0	0	0	0	0	0	0	0	0	0	0	0	0	0	0	0
Q14242	P-selectin glycoprotein ligand 1	SELPLG	0	0	31049000	0	0	0	0	0	0	0	0	0	0	0	0	0	0	0	0	0	0	0	0	0	0	0	0	0	0	0	12117000	0	0	0	0	0	0	11202000	0	0	0	0	0	0	0	0	0
Q14247	Src substrate cortactin	CTTN	0	0	0	1592900	0	0	0	8604500	0	0	0	5512000	0	0	0	0	0	0	0	0	0	0	0	0	0	0	0	0	0	0	3204300	0	2744900	0	0	0	0	0	0	0	0	0	0	0	0	0	0
Q14314	Fibroleukin	FGL2	0	28930000	23293000	0	0	0	0	0	0	0	0	0	0	0	13667000	0	0	0	0	0	0	0	26766000	0	0	0	0	0	0	0	0	0	10990000	6636700	0	0	12999000	0	0	37700000	0	0	0	18983000	0	3077800	0
Q14315	Filamin-C	FLNC	0	0	0	0	0	0	0	0	0	0	0	0	0	0	0	0	0	0	0	0	0	0	0	0	0	0	0	0	0	0	0	0	0	0	0	0	0	0	0	0	0	0	0	0	0	0	0
Q14344	Guanine nucleotide-binding protein subunit alpha-13	GNA13	0	0	0	0	0	0	0	0	0	0	0	0	0	0	0	0	0	0	0	0	0	0	0	0	0	0	0	0	0	0	0	0	0	0	0	0	0	0	0	0	0	0	0	0	0	0	0
Q14393	Growth arrest-specific protein 6	GAS6	8943700	12398000	13002000	0	10954000	17245000	16374000	12007000	4454200	11822000	0	0	21599000	15721000	19954000	15163000	7419800	0	6748200	16938000	43943000	20728000	12111000	0	6571800	10926000	9758100	0	0	0	7888800	9166600	8395700	7332600	15477000	16837000	7788900	18321000	6215700	26974000	11547000	9617300	6347100	0	9988700	13166000	0
Q14515	SPARC-like protein 1	SPARCL1	235720000	263710000	183030000	163720000	273830000	193880000	252690000	216830000	275360000	223010000	208420000	209640000	250680000	166960000	166400000	142590000	180540000	261050000	152570000	233210000	208580000	253270000	201900000	155320000	240100000	229330000	171790000	191990000	179950000	173260000	161560000	134930000	245550000	204110000	166490000	214160000	137520000	265450000	231210000	229100000	194500000	164730000	334520000	185130000	149960000	182250000	203640000
Q14517	Protocadherin Fat 1	FAT1	0	24705000	23033000	12880000	22901000	0	0	0	9438600	7074800	26943000	0	19549000	0	15738000	5112800	19932000	0	0	28839000	18420000	29211000	0	0	0	0	0	0	0	0	17314000	7403100	17933000	9502900	0	3182800	0	15096000	32817000	0	30286000	0	24928000	0	11670000	0	0
Q14520	Hyaluronan-binding protein 2	HABP2	1.27E+09	2.29E+09	1595900000	2183500000	2170400000	1154200000	1782600000	1689700000	2399300000	1814700000	2034100000	1361700000	1268300000	1046200000	2412300000	1146500000	1100700000	1294200000	1511700000	1511600000	1821600000	2573500000	1854400000	2283500000	1478100000	1430900000	2359600000	1600400000	2665600000	3141400000	2133300000	2017600000	1764300000	734270000	1867500000	1255500000	1326100000	1770100000	1803300000	1727600000	1433600000	1.62E+09	1.75E+09	2694300000	3572500000	3226100000	2303600000
Q14554	Protein disulfide-isomerase A5	PDIA5	0	0	463380000	186630000	346400000	0	0	0	0	0	0	0	0	0	0	0	0	0	0	0	0	0	0	0	0	0	0	0	0	0	0	0	0	0	0	0	0	0	0	0	0	0	0	0	0	0	0
Q14574	Desmocollin-3	DSC3	10471000	49619000	0	0	0	19773000	0	0	0	30734000	0	0	0	0	0	0	15536000	0	0	0	40896000	43503000	0	0	17841000	0	0	32537000	0	0	0	0	22981000	0	0	55931000	0	25466000	0	16615000	0	0	73543000	0	0	38503000	0
Q14623	Indian hedgehog protein	IHH	27128000	35861000	49041000	44262000	41587000	40877000	45288000	45441000	68957000	39990000	41129000	38006000	36357000	45899000	46189000	37121000	52243000	62101000	54903000	22012000	63928000	56688000	37169000	77753000	59252000	51647000	84043000	61445000	52206000	64713000	66094000	30721000	48959000	23990000	46660000	64393000	43186000	48476000	66360000	21613000	54876000	69415000	62299000	43903000	46433000	51755000	24426000
Q14624	Inter-alpha-trypsin inhibitor heavy chain H4	ITIH4	1.50E+10	1.37E+10	1.60E+10	1.31E+10	1.06E+10	1.45E+10	1.46E+10	1.37E+10	1.50E+10	1.40E+10	1.74E+10	1.31E+10	1.34E+10	1.28E+10	1.22E+10	1.87E+10	1.66E+10	1.26E+10	1.21E+10	1.45E+10	1.62E+10	1.08E+10	1.58E+10	1.64E+10	1.70E+10	1.89E+10	1.43E+10	1.37E+10	1.54E+10	1.46E+10	1.20E+10	2.10E+10	1.72E+10	1.44E+10	1.30E+10	1.43E+10	1.27E+10	1.05E+10	1.18E+10	1.65E+10	1.65E+10	1.17E+10	1.46E+10	2.02E+10	1.48E+10	2.19E+10	2.14E+10
Q14644	Ras GTPase-activating protein 3	RASA3	0	0	0	0	0	0	0	0	0	0	0	0	0	0	0	0	0	0	0	0	0	0	0	0	0	0	0	0	0	0	0	0	0	0	0	0	0	0	0	0	0	0	0	0	0	0	0
Q14677	Clathrin interactor 1	CLINT1	0	0	0	0	0	0	0	0	0	0	0	0	0	0	0	0	0	0	0	0	0	0	0	0	0	0	0	0	0	0	0	0	0	0	0	0	0	0	0	0	0	0	0	0	0	0	0
Q14697	Neutral alpha-glucosidase AB	GANAB	44440000	61632000	50417000	61232000	88908000	35983000	50463000	64289000	48210000	43881000	34322000	36067000	46751000	35021000	24110000	42421000	38459000	37369000	49156000	58598000	42185000	82270000	46443000	23757000	42053000	41183000	57100000	34707000	55457000	35550000	55581000	56025000	27534000	51509000	35937000	98361000	84724000	64377000	48037000	55512000	62800000	39483000	41515000	33448000	47142000	33260000	25950000
Q14766	Latent-transforming growth factor beta-binding protein 1	LTBP1	68733000	69752000	155950000	104140000	43930000	149880000	76044000	85020000	76984000	60947000	95659000	82160000	82417000	106120000	141950000	92842000	190020000	126260000	124830000	83833000	53640000	44479000	58051000	97513000	113240000	57414000	39651000	85868000	71840000	124510000	97294000	69710000	131800000	66828000	106050000	82762000	46238000	116970000	50773000	63479000	87900000	105810000	123050000	128970000	76183000	86343000	98265000
Q14767	Latent-transforming growth factor beta-binding protein 2	LTBP2	0	0	0	0	0	0	0	0	0	0	0	0	0	0	0	0	0	0	0	0	0	0	0	0	0	0	0	0	0	0	0	0	0	0	0	0	0	0	0	0	0	0	0	0	0	0	7603400
Q14847	LIM and SH3 domain protein 1	LASP1	0	0	0	0	0	0	43018000	0	0	0	0	0	0	18834000	9731400	0	0	0	0	0	0	9756400	0	0	0	0	0	5328300	0	0	19922000	53743000	23266000	0	0	5182900	16222000	0	19258000	0	0	0	0	0	42034000	0	0
Q14956	Transmembrane glycoprotein NMB	GPNMB	22934000	38873000	0	15668000	7548800	0	0	18234000	19784000	21261000	0	9198800	8331800	17535000	0	0	0	0	0	0	8309200	33306000	39278000	0	27385000	0	0	13316000	0	24625000	15349000	17813000	0	32077000	34421000	34574000	33387000	18743000	12295000	0	34520000	23620000	37916000	27173000	22302000	35484000	25602000
Q14974	Importin subunit beta-1	KPNB1	0	0	0	0	0	918650	0	0	0	0	0	4678000	1863800	7502100	0	0	0	0	0	0	0	4217100	0	0	0	0	0	0	0	0	0	0	0	0	0	0	3769800	0	0	0	506400	0	0	0	3765600	0	0
Q14980	Nuclear mitotic apparatus protein 1	NUMA1	0	0	0	0	0	0	0	0	0	0	0	0	0	0	0	0	0	0	0	0	0	0	0	0	0	0	0	0	0	0	0	0	0	0	0	0	0	0	0	0	0	0	0	0	0	0	0
Q14CZ8	Hepatic and glial cell adhesion molecule	HEPACAM	0	0	0	0	0	0	0	0	0	0	0	0	0	0	0	0	0	0	0	0	0	0	0	0	0	0	0	0	0	0	0	0	0	0	0	0	0	0	0	0	0	0	0	0	0	0	0
Q15005	Signal peptidase complex subunit 2	SPCS2	0	0	0	0	0	0	0	0	0	0	0	0	0	0	0	0	0	0	0	0	0	0	0	0	0	0	0	0	0	0	0	0	0	0	0	0	0	0	0	0	0	0	0	0	0	0	0
Q15019	Septin-2	SEPTIN2	0	0	0	0	0	0	0	0	0	0	0	0	0	0	0	0	0	0	0	0	0	0	0	0	0	0	0	0	0	0	0	0	0	0	0	0	0	0	0	0	0	0	0	0	0	0	0
Q15084	Protein disulfide-isomerase A6	PDIA6	2808900	0	0	0	0	0	0	1639800	0	0	0	0	0	0	0	0	0	0	0	1933500	0	0	787130	0	0	800110	0	0	0	0	1844700	0	0	0	0	5915100	1566600	0	0	0	0	0	0	0	0	0	0
Q15102	Platelet-activating factor acetylhydrolase IB subunit alpha1	PAFAH1B3	0	0	0	0	0	0	0	0	0	0	0	0	0	0	0	0	0	0	0	0	0	4874500	0	0	0	0	0	0	0	0	0	0	0	0	0	0	0	0	0	0	0	0	0	0	0	0	0
Q15113	Procollagen C-endopeptidase enhancer 1	PCOLCE	276870000	402870000	386790000	156650000	174520000	196370000	365040000	336500000	7.20E+08	2.54E+08	222310000	198330000	325400000	244700000	223370000	162130000	228220000	159570000	164300000	266600000	275140000	164330000	334890000	372880000	273350000	211040000	362120000	345410000	465720000	348700000	118610000	200010000	259840000	257250000	190470000	347590000	150260000	151350000	107550000	254990000	397850000	193450000	460970000	101170000	139770000	187250000	183670000
Q15121	Astrocytic phosphoprotein PEA-15	PEA15	0	0	0	0	0	0	0	0	0	0	0	0	0	0	0	0	0	0	0	0	0	0	0	0	0	0	0	0	0	0	0	0	0	0	0	0	0	0	0	0	0	0	0	0	0	0	0
Q15149	Plectin	PLEC	0	0	0	0	0	0	0	10771000	0	0	0	0	0	0	0	0	0	0	0	0	0	0	0	0	0	0	0	0	0	0	0	0	0	0	0	0	0	0	0	0	0	0	0	0	0	0	0
Q15166	Serum paraoxonase/lactonase 3	PON3	503900000	492300000	323500000	195730000	258200000	565250000	545820000	276170000	399580000	528670000	416550000	430950000	305910000	294330000	316770000	361940000	408050000	412820000	230830000	240430000	344810000	3.13E+08	2.96E+08	274080000	315900000	584650000	434900000	283180000	359400000	3.60E+08	3.71E+08	369850000	261180000	327360000	261890000	378030000	285350000	476130000	372960000	266370000	316130000	490300000	477920000	266970000	343160000	366200000	430170000
Q15181	Inorganic pyrophosphatase	PPA1	0	0	0	0	0	0	0	0	0	0	0	0	0	0	0	0	0	0	0	0	0	0	0	0	0	0	0	0	0	0	0	0	0	0	0	0	0	0	0	0	0	0	0	0	0	0	0
Q15223	Nectin-1	NECTIN1	17967000	0	25609000	0	19520000	29558000	29669000	30765000	0	15410000	22591000	29878000	33642000	38776000	38227000	0	0	31586000	0	0	0	21743000	21791000	23644000	22478000	26964000	17633000	20727000	0	0	18151000	15035000	30535000	15998000	38278000	29190000	21891000	27209000	28190000	48854000	29213000	37211000	42736000	17091000	33870000	66275000	20127000
Q15233	Non-POU domain-containing octamer-binding protein	NONO	0	0	0	0	0	0	0	0	0	0	0	0	0	0	0	0	0	0	0	0	0	0	0	0	0	0	0	0	0	0	0	0	0	0	0	0	0	0	0	0	0	0	0	0	0	0	0
Q15257	Serine/threonine-protein phosphatase 2A activator	PTPA	0	0	0	0	0	0	0	4475800	0	0	0	5378300	0	5199800	0	0	0	0	0	0	0	0	0	0	0	0	0	0	0	0	0	0	0	0	0	0	4894900	0	0	0	0	0	0	0	0	0	0
Q15262	Receptor-type tyrosine-protein phosphatase kappa	PTPRK	16130000	10424000	4023800	14285000	10938000	0	14128000	20243000	16221000	0	0	8258700	12423000	9281000	7193400	0	0	13006000	10460000	11825000	13355000	10960000	10371000	12554000	12300000	11656000	0	0	0	0	14216000	0	16933000	46239000	17121000	12875000	13518000	15311000	10109000	10924000	12391000	7596500	0	9544300	3330600	0	0
Q15293	Reticulocalbin-1	RCN1	36565000	0	51237000	26103000	42728000	0	48459000	53260000	0	0	27495000	0	0	51904000	57878000	304250000	201540000	0	0	0	0	23974000	26507000	0	22691000	57306000	0	48513000	0	0	30283000	0	0	0	51656000	60671000	0	33629000	35730000	0	67451000	0	35197000	0	0	0	0
Q15363	Transmembrane emp24 domain-containing protein 2	TMED2	0	0	0	0	0	0	0	0	0	0	0	0	0	0	0	0	0	0	0	0	0	0	0	0	0	0	0	0	0	0	0	0	0	0	0	0	0	0	0	0	0	0	0	0	0	0	0
Q15365	Poly(rC)-binding protein 1	PCBP1	0	0	0	0	0	0	0	0	0	0	0	0	0	0	0	0	0	0	0	0	0	0	0	0	0	0	0	0	0	0	0	0	0	0	0	0	0	0	0	0	0	0	0	0	0	0	0
Q15388	Mitochondrial import receptor subunit TOM20 homolog	TOMM20	0	0	0	0	0	0	0	0	0	0	0	0	0	0	0	0	0	0	0	0	0	0	0	0	0	0	0	0	0	0	0	0	0	0	0	0	0	0	0	0	0	0	0	0	0	0	0
Q15389	Angiopoietin-1	ANGPT1	30238000	18115000	0	6582700	0	4970300	0	0	0	0	0	4156200	0	13831000	0	0	0	0	0	0	0	0	0	0	0	0	0	0	0	0	7824700	0	0	0	0	0	4186800	5199600	0	0	0	0	8872400	0	8068600	12242000	0
Q15393	Splicing factor 3B subunit 3	SF3B3	0	0	0	0	0	0	0	0	0	0	0	0	0	0	0	0	0	0	0	0	0	0	0	0	0	0	0	0	0	0	0	0	0	0	0	0	0	0	0	0	0	0	0	0	0	0	0
Q15404	Ras suppressor protein 1	RSU1	77423000	79444000	44548000	53347000	67251000	108100000	66874000	125870000	31986000	0	120240000	191690000	94628000	145260000	18137000	36187000	0	55244000	0	40525000	60291000	73521000	0	68771000	0	0	0	0	55385000	0	85328000	0	0	56593000	92740000	0	0	0	68953000	0	35765000	56615000	58130000	32577000	98199000	123710000	132550000
Q15435	Protein phosphatase 1 regulatory subunit 7	PPP1R7	0	0	0	0	0	0	0	0	0	0	0	4712100	0	0	0	0	0	0	0	0	0	0	0	0	0	0	0	0	0	0	0	0	0	0	0	0	0	0	0	0	0	0	0	0	0	0	0
Q15465	Sonic hedgehog protein	SHH	19710000	9216800	0	0	0	32103000	20008000	0	0	0	0	25427000	23584000	0	15468000	0	0	0	0	0	0	0	0	16238000	16680000	11417000	0	10574000	20514000	0	22037000	0	0	19184000	15438000	19511000	0	0	13239000	0	0	20518000	0	0	36684000	0	19150000
Q15485	Ficolin-2	FCN2	181220000	214400000	251540000	94665000	269090000	141330000	426790000	72187000	130080000	499860000	345800000	235900000	167940000	126830000	323530000	309710000	254140000	353530000	401110000	389770000	206400000	287760000	238990000	6.27E+08	1.53E+08	144810000	304090000	464110000	315400000	351660000	165200000	144900000	158600000	137390000	411050000	226480000	301840000	183640000	455240000	107460000	295300000	578610000	520240000	361910000	305810000	457220000	133160000
Q15517	Corneodesmosin	CDSN	0	0	0	0	0	0	0	0	0	0	0	0	0	0	0	0	0	0	0	0	0	0	0	0	0	0	0	0	0	0	0	0	0	0	0	0	0	0	0	0	0	0	0	0	0	0	0
Q15555	Microtubule-associated protein RP/EB family member 2	MAPRE2	0	0	0	0	0	0	0	9715800	0	0	0	0	0	4760000	0	0	0	0	0	0	0	0	0	0	0	0	0	0	0	0	8273900	0	0	0	0	0	0	0	15577000	0	0	0	0	0	0	0	0
Q15582	Transforming growth factor-beta-induced protein ig-h3	TGFBI	485280000	384020000	469250000	476480000	427830000	487790000	500140000	433720000	495930000	518360000	451510000	474010000	407250000	514910000	685160000	364620000	541240000	663310000	515630000	454550000	360040000	412210000	383810000	621990000	493750000	547940000	636420000	462970000	404460000	440630000	745490000	647670000	532490000	480800000	688540000	534530000	496840000	422250000	455980000	542160000	533480000	490060000	599160000	394400000	750420000	718270000	369150000
Q15631	Translin	TSN	0	0	0	0	0	0	0	0	0	0	0	0	0	0	0	0	0	0	0	0	0	0	0	0	0	0	0	0	0	0	0	0	0	0	0	0	0	0	0	0	0	0	0	0	0	0	0
Q15637	Splicing factor 1	SF1	0	0	0	0	0	0	0	0	0	0	0	0	0	0	0	0	0	0	0	0	0	0	0	0	0	0	0	0	0	0	0	0	0	0	0	0	0	0	0	0	0	0	0	0	0	0	0
Q15642	Cdc42-interacting protein 4	TRIP10	0	0	0	0	0	0	0	0	0	0	0	0	0	0	0	0	0	0	0	0	0	0	0	0	0	0	0	0	0	0	0	0	0	0	0	0	0	0	0	0	0	0	0	0	0	0	0
Q15691	Microtubule-associated protein RP/EB family member 1	MAPRE1	0	0	0	0	0	0	0	0	0	0	0	0	0	0	0	0	0	0	0	0	0	1712500	0	0	0	0	0	0	0	0	0	0	0	0	0	0	0	0	0	6429400	0	0	0	0	0	0	0
Q15717	ELAV-like protein 1	ELAVL1	0	0	0	0	0	0	0	0	0	0	0	0	0	0	0	0	0	0	0	0	0	0	0	0	0	0	0	0	0	0	0	0	0	0	0	0	0	0	0	0	0	0	0	0	0	0	0
Q15746	Myosin light chain kinase, smooth muscle	MYLK	0	0	0	0	0	0	0	0	0	0	0	0	0	0	0	0	0	0	0	0	0	0	0	0	0	0	0	0	0	0	0	0	0	0	0	0	0	0	0	0	0	0	0	0	0	0	0
Q15762	CD226 antigen	CD226	0	0	0	0	0	0	0	0	0	0	0	0	0	0	0	117140000	0	0	0	0	0	0	0	0	0	0	0	0	0	0	0	0	0	0	88852000	0	0	0	0	35300000	0	0	0	0	0	0	0
Q15782	Chitinase-3-like protein 2	CHI3L2	0	0	0	0	0	0	14794000	0	0	0	0	42898000	0	0	0	0	0	0	0	0	0	0	0	0	0	0	0	0	0	0	0	0	0	0	0	0	0	0	0	0	0	0	0	0	0	0	0
Q15818	Neuronal pentraxin-1	NPTX1	0	0	0	0	0	0	0	0	0	0	0	0	0	0	0	0	0	0	0	0	18544000	0	0	4918400	0	0	0	0	0	0	0	0	7367000	5336600	0	0	0	0	0	0	0	12547000	9407700	0	0	0	0
Q15828	Cystatin-M	CST6	23410000	19467000	0	0	9785100	8177000	0	0	0	0	0	0	0	0	0	0	0	0	0	0	0	0.00E+00	1.20E+07	0	0	0	0	0	0	0	0	0	15086000	0	13887000	0	0	0	0	0	0	0	0	0	0	0	30727000
Q15833	Syntaxin-binding protein 2	STXBP2	0	2554400	0	0	0	2269900	0	0	0	0	0	8662900	4236000	5972000	0	0	0	0	0	0	0	1586700	0	0	1140600	1179800	0	0	0	0	1569800	0	0	0	2172100	0	0	712030	0	0	0	3086100	0	0	3953900	0	0
Q15836	Vesicle-associated membrane protein 3	VAMP3	0	0	0	0	0	0	0	0	0	0	0	0	0	0	0	0	0	0	0	0	0	0	0	0	0	0	0	0	0	0	0	0	0	0	0	0	0	0	0	0	0	0	0	0	0	0	0
Q15848	Adiponectin	ADIPOQ	1022300000	1105500000	609090000	266630000	468710000	410580000	527280000	465470000	480860000	1735300000	864220000	302960000	329060000	956760000	207620000	307660000	490260000	651430000	2.66E+08	2.71E+09	1394400000	527360000	455160000	334240000	837660000	554040000	1030500000	626530000	1423100000	309220000	571340000	352720000	1283800000	1740200000	314110000	2218600000	769220000	586290000	722030000	3389100000	667060000	622010000	1321600000	301030000	293150000	666210000	859100000
Q15904	V-type proton ATPase subunit S1	ATP6AP1	0	0	0	0	0	0	0	0	0	65403000	0	0	0	0	0	0	0	0	0	0	0	132870000	0	0	0	0	67884000	0	0	0	0	0	0	0	0	111700000	0	96965000	86747000	68265000	0	0	0	0	0	0	0
Q15942	Zyxin	ZYX	14561000	6215200	0	0	18983000	10705000	0	26343000	15193000	0	5064900	5683200	9432800	35060000	0	0	0	3283600	0	0	9996000	4831200	0	0	0	10155000	0	0	0	0	7964300	0	28418000	0	0	0	11977000	10783000	19711000	15316000	0	11429000	0	0	0	20571000	4250200
Q16134	Electron transfer flavoprotein-ubiquinone oxidoreductase, mitochondrial	ETFDH	0	0	0	0	0	0	0	0	0	0	0	0	0	0	28898000	0	0	0	0	0	0	0	0	0	0	0	0	0	0	0	0	0	0	0	0	0	22036000	13356000	0	0	0	0	0	0	197640000	0	0
Q16181	Septin-7	SEPTIN7	0	0	0	0	0	0	0	0	0	0	0	0	0	0	0	0	0	0	0	0	0	0	0	0	0	0	0	0	0	0	0	0	0	0	0	0	0	0	0	0	0	0	0	0	0	0	0
Q16270	Insulin-like growth factor-binding protein 7	IGFBP7	64348000	39588000	38075000	64836000	45177000	39854000	44128000	45593000	38201000	37837000	19885000	26089000	31261000	37593000	29489000	17020000	18993000	34289000	20094000	85086000	48882000	87387000	39015000	27731000	43875000	30736000	57367000	43363000	37875000	44576000	33504000	27520000	31907000	54675000	28910000	35946000	29558000	198050000	23914000	36028000	31940000	25360000	33844000	27732000	30747000	14261000	39521000
Q16288	NT-3 growth factor receptor	NTRK3	0	0	0	0	0	0	0	12145000	0	0	0	0	0	0	0	0	0	18971000	0	0	0	0	0	0	0	0	0	0	0	0	0	0	0	0	0	0	0	0	0	0	0	0	0	0	0	0	0
Q16363	Laminin subunit alpha-4	LAMA4	0	0	0	0	0	0	0	0	0	0	0	0	0	0	0	0	0	0	0	0	0	0	0	0	0	0	0	0	0	0	0	0	0	0	0	0	0	0	0	0	0	0	0	0	0	0	0
Q16394	Exostosin-1	EXT1	38287000	50264000	43897000	54176000	46707000	41966000	54104000	40219000	49829000	56184000	37356000	23920000	55129000	61930000	43261000	38620000	47087000	52712000	40901000	43080000	41738000	63157000	54392000	40131000	35632000	17423000	110760000	43562000	63739000	0	39470000	20827000	34757000	17241000	43355000	42207000	44725000	55026000	38900000	26963000	51509000	53953000	70527000	33359000	42601000	43076000	46218000
Q16473	Putative tenascin-XA	TNXA	0	0	0	0	0	0	0	0	0	0	0	0	0	0	0	0	0	0	0	0	0	0	0	0	0	0	0	0	0	0	0	0	0	0	0	0	0	0	0	0	0	0	0	0	0	0	0
Q16531	DNA damage-binding protein 1	DDB1	0	0	0	0	0	0	0	0	0	0	0	0	0	0	0	0	0	0	0	0	0	0	0	0	0	0	0	0	0	0	0	0	0	0	0	0	0	0	0	0	0	0	0	0	0	0	0
Q16539	Mitogen-activated protein kinase 14	MAPK14	0	0	0	0	0	0	0	0	0	0	0	0	0	0	0	0	0	0	0	0	0	0	0	0	0	0	0	0	0	0	0	0	0	0	0	0	0	0	0	0	0	0	0	0	0	0	0
Q16543	Hsp90 co-chaperone Cdc37	CDC37	0	0	0	0	0	0	0	0	0	0	0	0	0	0	0	0	0	0	0	0	0	0	0	0	0	0	0	0	0	0	0	0	0	0	0	0	0	0	0	0	0	0	0	0	0	0	0
Q16555	Dihydropyrimidinase-related protein 2	DPYSL2	0	0	0	0	0	0	0	0	0	0	0	0	0	0	0	0	0	0	0	0	0	0	0	0	0	0	0	0	0	0	0	0	0	0	0	0	0	0	0	0	0	0	0	0	0	0	0
Q16576	Histone-binding protein RBBP7	RBBP7	0	0	0	0	0	0	0	0	0	0	0	0	0	0	0	0	0	0	0	0	0	0	0	0	0	0	0	0	0	0	0	0	0	0	0	0	0	0	0	0	0	0	0	0	0	0	0
Q16610	Extracellular matrix protein 1	ECM1	781500000	1118600000	1953100000	1510600000	858300000	1791100000	1413300000	1560600000	887420000	1411500000	1123400000	1209100000	1.27E+09	1.35E+09	1.91E+09	1.27E+09	1654600000	1368200000	1103200000	706540000	1667800000	1085800000	879840000	1701600000	1448800000	1381200000	1538800000	1508500000	1461900000	874310000	1277600000	675720000	1245800000	1164600000	1101500000	1.48E+09	1.15E+09	1153400000	7.34E+08	1.36E+09	1.66E+09	1141200000	1257100000	980440000	808600000	633860000	980120000
Q16629	Serine/arginine-rich splicing factor 7	SRSF7	0	0	0	0	0	0	0	0	0	0	0	0	0	0	0	0	0	0	0	0	0	0	0	0	0	0	0	0	0	0	0	0	0	0	0	0	0	0	0	0	0	0	0	0	0	0	0
Q16643	Drebrin	DBN1	0	0	0	0	0	0	0	0	0	0	0	0	0	0	0	0	0	0	0	0	0	0	0	0	0	0	332960	0	0	0	1161100	0	0	0	0	0	0	0	0	0	0	0	0	0	0	0	0
Q16658	Fascin	FSCN1	22769000	0	91921000	9450800	0	0	21964000	0	0	0	55906000	12781000	0	0	0	0	0	14249000	0	0	0	18306000	0	0	0	0	48030000	0	0	0	0	0	0	0	0	12756000	0	0	0	35037000	0	12139000	0	0	0	0	0
Q16661	Guanylate cyclase activator 2B	GUCA2B	0	0	0	0	0	0	0	0	0	0	0	0	0	0	0	0	0	0	0	0	0	0	0	0	0	0	0	0	0	0	0	0	0	0	0	0	0	0	0	0	0	0	0	0	0	0	0
Q16706	Alpha-mannosidase 2	MAN2A1	123980000	158890000	178160000	136340000	120350000	114580000	145880000	109220000	147200000	123090000	123900000	106610000	122390000	121190000	128280000	153980000	119590000	101900000	128040000	129720000	117250000	157630000	84841000	128130000	93290000	100750000	149600000	117820000	146730000	147270000	128400000	121130000	127690000	90500000	91443000	124990000	130780000	148800000	110390000	134250000	118800000	127280000	148690000	111360000	166420000	160140000	109350000
Q16769	Glutaminyl-peptide cyclotransferase	QPCT	29338000	50525000	42630000	46093000	37894000	69939000	56458000	40616000	59237000	0	0	26916000	45679000	41079000	51628000	46722000	31849000	119680000	46034000	34041000	28151000	33533000	48305000	49966000	42545000	92502000	71908000	25559000	58508000	46431000	31475000	30479000	38523000	32113000	82975000	65915000	35650000	33409000	17558000	48882000	154860000	51266000	0	99749000	27579000	0	62019000
Q16775	Hydroxyacylglutathione hydrolase, mitochondrial	HAGH	0	0	0	7642600	0	0	0	0	25880000	0	0	38148000	34109000	31943000	0	0	0	0	0	0	0	24775000	0	0	0	0	0	0	0	0	0	0	0	21147000	20182000	0	26355000	0	13202000	0	9593800	0	0	0	0	0	0
[truncated: 577 more rows]
[truncated: 34 more columns]
