# Supplementary material for: Serum proteomics reveals biomarkers for diagnosis, stratification, and mechanistic insights into cerebral microbleeds
Source: Front Aging Neurosci. 2026 Mar 5;18:1771506. doi: 10.3389/fnagi.2026.1771506 (PMC12999914; doi:10.3389/fnagi.2026.1771506)
Supplement: Supplementary file 2 [file Data_Sheet_2.xlsx]

## Sheet: CMB_CTRL_limma
	logFC	AveExpr	t	P.Value	adj.P.Val	B
MMP3	1.63658	29.2331	7.48911	7.72886e-11	5.51841e-08	14.2149
EFEMP1	0.459062	27.3723	4.67854	1.14777e-05	0.00255058	3.15865
LDHB	-0.383274	27.3597	-4.64056	1.32721e-05	0.00255058	3.02472
APOM	-0.481903	31.5832	-4.58434	1.64371e-05	0.00255058	2.82762
HABP2	-0.392926	30.8408	-4.56241	1.78612e-05	0.00255058	2.75108
AMBP	0.355785	31.6916	4.47216	2.5087e-05	0.00257997	2.43838
ALCAM	-0.386159	26.1273	-4.46997	2.52938e-05	0.00257997	2.43083
SERPINA3	0.281246	33.4821	4.4093	3.17177e-05	0.0028308	2.22274
CPN2	-0.344707	31.3572	-4.20696	6.66615e-05	0.00481225	1.54109
UMOD	-0.463007	24.5345	-4.17505	7.48149e-05	0.00481225	1.43539
CD99	0.457354	25.5231	4.16982	7.62379e-05	0.00481225	1.41814
GALC	-0.529447	24.5679	-4.13546	8.62706e-05	0.00481225	1.30497
CD14	0.333983	29.6547	4.13114	8.76179e-05	0.00481225	1.29078
MSTN	-0.672527	23.6979	-4.01798	0.000131074	0.0062617	0.922609
ORM1	0.523695	32.49	4.01696	0.000131548	0.0062617	0.919314
DAG1	0.45198	25.857	3.89979	0.000198265	0.00884757	0.545188
FKBP1A	0.537239	24.1712	3.86181	0.000226119	0.00949699	0.425497
LDHA	-0.344564	25.6909	-3.84191	0.000242164	0.00960584	0.36312
MST1	-0.440489	29.7534	-3.79435	0.000285049	0.0107118	0.21488
APCS	0.267163	32.8527	3.72253	0.000363803	0.0129878	-0.00660291
CRTAC1	-0.353827	28.1683	-3.68852	0.000407946	0.0137989	-0.11044
PTPRJ	-0.361921	25.6366	-3.64836	0.000466642	0.0137989	-0.232207
FLT4	-0.332634	26.197	-3.64321	0.000474721	0.0137989	-0.247747
TRHDE	-0.92781	23.8703	-3.63763	0.000483637	0.0137989	-0.264589
ADH1B	-0.632807	24.38	-3.62337	0.000507126	0.0137989	-0.307504
MMRN2	-0.635532	26.3258	-3.62252	0.000508568	0.0137989	-0.310073
C8A	-0.26055	31.5427	-3.61478	0.000521806	0.0137989	-0.33332
NECTIN1	-0.417327	24.8152	-3.59846	0.000550796	0.0140453	-0.382214
AZGP1	0.391065	31.582	3.57622	0.000592758	0.0145941	-0.448575
DPP4	-0.298407	26.8579	-3.54864	0.000649022	0.0154467	-0.530476
CFHR3	0.967162	27.4246	3.52486	0.000701571	0.0161588	-0.600741
CNTN4	-0.420147	24.6243	-3.46337	0.000856728	0.0190399	-0.780831
ADGRG6	-0.338054	25.5151	-3.44929	0.000896544	0.0190399	-0.821729
HSPA5	-0.260815	27.7605	-3.44581	0.000906661	0.0190399	-0.831829
MARCO	-0.546128	25.4335	-3.42777	0.000960829	0.0196009	-0.884039
H2AC18	0.599708	25.5574	3.40381	0.00103747	0.0204955	-0.953043
EXTL2	-0.280023	25.5647	-3.39647	0.00106209	0.0204955	-0.974122
UBA52	-0.509973	24.0323	-3.33674	0.00128388	0.0241184	-1.14436
TTR	-0.322052	33.0052	-3.32857	0.00131739	0.0241184	-1.16746
DCD	0.49296	25.4785	3.32016	0.00135276	0.0241468	-1.19121
ANGPTL3	-0.379324	25.8952	-3.28755	0.00149849	0.0259967	-1.28285
CRYZ	-0.419931	24.4447	-3.28105	0.00152922	0.0259967	-1.30102
PECAM1	-0.469619	25.0808	-3.26754	0.00159504	0.0264851	-1.33873
LTF	0.850778	25.7969	3.24102	0.00173208	0.0281069	-1.41242
ERP44	-0.540482	26.4191	-3.21292	0.00188926	0.0299763	-1.49
EEF1A1	-0.419934	25.3367	-3.17627	0.00211434	0.0328182	-1.59041
PLEK	-0.709764	24.1442	-3.16841	0.00216576	0.0329011	-1.61182
ADAMTSL2	0.363898	25.0155	3.15954	0.00222519	0.0330997	-1.63594
ITIH2	-0.148714	34.5984	-3.11998	0.0025092	0.0365626	-1.74286
VCL	-0.197476	27.2563	-3.11261	0.00256574	0.0366387	-1.76267
UBE2L3	0.41106	23.8826	3.07341	0.00288684	0.0404158	-1.86742
KLKB1	-0.24328	31.566	-3.04256	0.00316539	0.0428475	-1.94912
CHI3L1	0.954091	24.4009	3.04	0.00318958	0.0428475	-1.95587
ORM2	0.612066	32.1585	3.03467	0.00324056	0.0428475	-1.96992
MYL12B	0.433261	23.5263	3.01867	0.00339803	0.0435454	-2.01195
MSLN	-0.490298	24.7698	-3.01444	0.00344088	0.0435454	-2.02304
MBL2	0.720799	28.7533	3.01097	0.00347631	0.0435454	-2.03211
IGFBP5	-0.361659	26.1026	-2.95354	0.00411522	0.0506597	-2.18124
TLN1	-0.588778	26.4456	-2.94532	0.00421509	0.0510097	-2.2024
MGAT1	0.374164	23.6555	2.89618	0.00486014	0.056838	-2.32789
C4BPB	-0.483648	30.2462	-2.8949	0.00487803	0.056838	-2.33112
AXL	0.371209	24.905	2.88861	0.00496725	0.056838	-2.34707
CTSL	0.328627	23.9449	2.88527	0.00501512	0.056838	-2.35551
BTD	-0.236647	30.5243	-2.86737	0.00527949	0.0588994	-2.40068
CRP	1.26036	28.953	2.8596	0.00539812	0.0592963	-2.4202
F9	-0.212098	31.2681	-2.84017	0.00570562	0.0617244	-2.46885
POMGNT1	-0.362529	23.5624	-2.82658	0.00593016	0.0631961	-2.50271
CNTN1	-0.20608	26.5615	-2.79332	0.00651458	0.0684031	-2.58506
ADAMTS13	-0.233224	26.5637	-2.78379	0.00669147	0.0692421	-2.6085
SERPINA5	-0.582612	28.448	-2.69874	0.00847602	0.0847123	-2.81481
STAB1	-0.292876	26.5989	-2.6984	0.00848396	0.0847123	-2.81563
IGFALS	-0.267409	31.1553	-2.69283	0.00861467	0.0847123	-2.82893
CPQ	-0.329213	24.4241	-2.69088	0.00866106	0.0847123	-2.83361
NRP1	0.235866	27.5834	2.68588	0.00878073	0.0847222	-2.84554
CDH13	-0.250318	27.5892	-2.66596	0.0092725	0.0882742	-2.89291
CLSTN1	-0.376378	24.538	-2.63727	0.0100248	0.0934914	-2.96062
FGL1	0.65979	25.0914	2.63515	0.0100824	0.0934914	-2.96558
PCOLCE	0.304296	27.7396	2.62801	0.0102792	0.0940939	-2.98234
CES2	0.374422	23.9607	2.61883	0.0105372	0.0952346	-3.00381
SERPINF2	-0.191706	32.8546	-2.59292	0.0112972	0.100827	-3.06407
C6orf120	0.231256	24.4263	2.58654	0.0114916	0.101146	-3.07882
ENO1	0.381008	27.3438	2.58251	0.0116163	0.101146	-3.08815
GLIPR2	-0.301856	25.5231	-2.57281	0.0119209	0.102548	-3.11051
CTSA	0.419329	24.6079	2.55475	0.0125072	0.106311	-3.15193
OLFM1	0.199084	27.2846	2.5381	0.0130709	0.109795	-3.18992
TUBA4A	-0.427385	23.8213	-2.53094	0.0133203	0.110589	-3.20619
NENF	0.513734	22.9761	2.52381	0.0135725	0.111388	-3.22234
APOB	-0.204655	34.2555	-2.50652	0.014203	0.114655	-3.26138
PCYOX1	-0.228427	28.9562	-2.50414	0.0142917	0.114655	-3.26673
PON3	-0.229672	28.4728	-2.47886	0.0152662	0.120039	-3.32335
PEPD	-0.258272	27.3551	-2.47701	0.0153398	0.120039	-3.32748
PZP	-1.2939	29.4312	-2.46767	0.0157161	0.120039	-3.34825
ITGB1	-0.270138	26.7909	-2.46652	0.0157631	0.120039	-3.3508
APLP1	-0.433153	26.4271	-2.46553	0.0158035	0.120039	-3.353
VWF	0.312431	30.6824	2.44686	0.0165847	0.124169	-3.3943
C1S	-0.146237	32.0467	-2.44429	0.016695	0.124169	-3.39997
TIMP1	0.730581	29.5085	2.42453	0.0175643	0.129234	-3.44335
DKK3	0.295584	24.7836	2.41768	0.017875	0.129234	-3.45832
PCDH18	-0.274992	24.8994	-2.41672	0.017919	0.129234	-3.46042
LPL	-0.336991	23.7667	-2.40767	0.018338	0.130933	-3.48013
LBP	0.310218	30.1028	2.40092	0.0186558	0.131883	-3.49478
ACTR3	-0.424872	23.4324	-2.38772	0.0192922	0.135045	-3.52336
NTM	-0.39003	23.7969	-2.35107	0.0211614	0.14501	-3.60197
C6	-0.16049	31.9338	-2.35039	0.0211976	0.14501	-3.60342
CETP	-0.287912	28.6851	-2.348	0.021325	0.14501	-3.60851
DDT	0.392242	24.0368	2.34397	0.0215418	0.145102	-3.61709
PARK7	-0.404486	24.8885	-2.32376	0.022657	0.148105	-3.65987
CDH11	0.265648	24.1986	2.32211	0.0227503	0.148105	-3.66335
TPI1	0.43221	24.4895	2.32094	0.0228168	0.148105	-3.66582
IGDCC4	0.294837	23.6745	2.32093	0.0228173	0.148105	-3.66583
SLC38A10	0.317185	24.3741	2.31128	0.0233709	0.150332	-3.68612
CDH1	-0.264662	26.6771	-2.29154	0.0245412	0.15645	-3.72741
DSG1	-0.576975	23.2205	-2.27586	0.0255074	0.16117	-3.75999
LYZ	-0.448184	27.9095	-2.26075	0.0264697	0.165784	-3.79119
SERPINA1	0.0980139	34.6748	2.24984	0.0271845	0.16878	-3.81361
LCN2	0.365492	25.7542	2.23054	0.0284899	0.174961	-3.85302
ARF3	-0.478026	24.4161	-2.2244	0.028917	0.174961	-3.86551
RAB1A	0.406777	24.8551	2.22292	0.029021	0.174961	-3.86852
SAA2	0.857882	28.5056	2.21639	0.0294819	0.174961	-3.88174
CHAD	0.304885	23.7812	2.21521	0.029566	0.174961	-3.88413
TGFBI	-0.15262	28.9386	-2.21267	0.0297483	0.174961	-3.88928
SDF4	-0.301454	23.6874	-2.21062	0.0298953	0.174961	-3.89341
APOC2	-0.251604	33.5065	-2.17284	0.0327274	0.188704	-3.9691
LIPC	-0.356032	24.3937	-2.16465	0.0333718	0.188704	-3.98537
OMD	-0.33591	24.8574	-2.16461	0.0333749	0.188704	-3.98544
SFTPB	0.410627	24.599	2.16409	0.0334164	0.188704	-3.98648
FERMT3	-0.37728	26.5149	-2.16131	0.0336375	0.188704	-3.99198
ITGA2	-0.303399	26.2639	-2.15891	0.0338294	0.188704	-3.99672
GP6	0.297063	24.0327	2.14283	0.0351422	0.194508	-4.02843
ART3	0.313827	24.8979	2.13439	0.0358479	0.195923	-4.04496
CRHBP	-0.292232	24.8971	-2.13322	0.0359466	0.195923	-4.04725
ERAP2	-0.720216	24.0378	-2.11628	0.0374055	0.20233	-4.08029
HSPG2	-0.147446	27.9156	-2.11116	0.0378558	0.202597	-4.09021
PEBP1	0.264644	25.4388	2.10928	0.0380223	0.202597	-4.09385
CLU	-0.142734	33.3078	-2.09841	0.0389986	0.206259	-4.11486
LOXL3	-0.381366	23.6992	-2.08656	0.0400878	0.210461	-4.13765
PAPLN	-0.235706	24.4851	-2.08005	0.0406965	0.212097	-4.15011
PDIA4	0.225481	23.8031	2.06572	0.0420664	0.217648	-4.17745
EXT2	-0.170736	24.5388	-2.05863	0.0427584	0.219359	-4.1909
PLG	-0.114107	32.6595	-2.05341	0.0432744	0.219359	-4.20079
SDK1	0.238122	23.7219	2.05296	0.0433188	0.219359	-4.20163
SLC3A2	0.149685	25.5349	2.04718	0.0438964	0.219991	-4.21254
CTSC	0.283076	25.0665	2.04556	0.0440597	0.219991	-4.21559
PDCD1LG2	-0.229943	23.7169	-2.03793	0.044836	0.222312	-4.22996
ART4	-0.365477	23.8089	-2.02744	0.0459203	0.226118	-4.2496
NUCB1	0.291293	27.8094	2.01749	0.0469708	0.228402	-4.26816
COL18A1	0.161786	26.4238	2.01699	0.0470239	0.228402	-4.26909
IL1RAP	-0.167969	27.3266	-1.99996	0.0488712	0.234188	-4.30066
PTPRM	0.189871	24.9582	1.9929	0.0496551	0.234188	-4.31368
HMCN1	0.400287	23.369	1.99245	0.0497052	0.234188	-4.31451
C1R	0.122573	32.0362	1.99239	0.0497124	0.234188	-4.31463
TFRC	-0.181402	28.5584	-1.98905	0.0500864	0.234188	-4.32076
NEO1	-0.181833	26.3351	-1.98529	0.0505112	0.234188	-4.32766
ITIH3	0.210976	32.1454	1.9827	0.0508064	0.234188	-4.33242
CTSZ	0.333954	25.0804	1.98241	0.0508391	0.234188	-4.33294
PSMA6	-0.297247	24.0149	-1.97786	0.0513599	0.23507	-4.34126
EXT1	-0.18467	25.4655	-1.97105	0.0521489	0.23582	-4.3537
TNN	0.330818	23.32	1.96933	0.0523491	0.23582	-4.35683
FN1	-0.204385	33.1283	-1.96792	0.0525145	0.23582	-4.3594
PODXL	0.245279	26.1984	1.9635	0.0530351	0.236606	-4.36744
APOC3	-0.243221	33.3219	-1.96082	0.0533524	0.236606	-4.3723
SAA1	0.745673	28.7596	1.95048	0.054593	0.240613	-4.39101
PROS1	-0.110117	32.4263	-1.93972	0.0559103	0.244908	-4.41039
LGALS3	-0.224434	24.677	-1.93421	0.0565956	0.246398	-4.42028
F12	0.243658	31.1421	1.92861	0.0572983	0.247946	-4.43029
C8G	-0.131591	31.9673	-1.92449	0.0578206	0.248698	-4.43765
IGFBP6	0.30401	26.9143	1.91878	0.0585509	0.249236	-4.44782
MAN1A1	0.145751	27.6198	1.91806	0.0586437	0.249236	-4.4491
ABI3BP	0.200367	26.621	1.89678	0.0614372	0.259563	-4.48674
RAP1B	-0.366057	25.8837	-1.88432	0.0631258	0.263898	-4.50861
OAF	-0.196026	26.475	-1.88376	0.0632025	0.263898	-4.50959
SERPINC1	0.12569	33.196	1.87725	0.0641006	0.26521	-4.52096
HBA1	0.332321	33.0901	1.87393	0.0645618	0.26521	-4.52673
CAP1	-0.348296	25.3082	-1.87344	0.0646311	0.26521	-4.52759
MRC2	-0.205088	24.9964	-1.86611	0.0656616	0.267899	-4.54032
BST1	-0.288228	26.703	-1.86221	0.0662156	0.268624	-4.54707
PRTN3	0.414402	25.608	1.85727	0.0669236	0.269044	-4.55562
CDHR5	0.26858	24.3901	1.85361	0.0674516	0.269044	-4.56193
SERPINA4	-0.132227	32.3848	-1.85126	0.0677937	0.269044	-4.56598
PSMA2	-0.260544	24.3686	-1.84643	0.0684988	0.269044	-4.57428
CANX	0.336189	22.964	1.84592	0.068574	0.269044	-4.57516
OLFM2	-0.309907	23.985	-1.84588	0.0685799	0.269044	-4.57523
MINPP1	0.170953	26.4096	1.8363	0.0699991	0.270947	-4.59164
MSN	-0.144719	25.6212	-1.8347	0.0702385	0.270947	-4.59437
CD93	-0.138503	25.2245	-1.83278	0.0705263	0.270947	-4.59764
ITGB3	-0.396635	24.9895	-1.8324	0.0705828	0.270947	-4.59828
GP1BB	-0.300311	24.4114	-1.82119	0.0722863	0.276002	-4.61735
BCAM	0.299127	23.2719	1.81549	0.073166	0.27627	-4.62701
TREML1	0.278156	26.239	1.81523	0.0732064	0.27627	-4.62745
GOT1	0.209044	24.9397	1.81323	0.0735172	0.27627	-4.63083
F11	-0.336804	28.9494	-1.79814	0.0758972	0.283721	-4.65621
CR2	0.282315	25.2119	1.79545	0.076328	0.283845	-4.66072
MMP9	0.385626	26.0294	1.78787	0.0775533	0.28529	-4.67338
ADAMDEC1	0.27236	25.1323	1.78749	0.0776147	0.28529	-4.67401
HYAL1	-0.199889	25.1913	-1.78565	0.0779153	0.28529	-4.67708
GC	-0.0910732	33.732	-1.77742	0.0792695	0.286815	-4.69076
HPX	0.123934	34.1757	1.77418	0.0798073	0.286815	-4.69612
FETUB	-0.190057	29.9945	-1.77386	0.0798618	0.286815	-4.69666
RAB11A	0.315054	23.802	1.7734	0.0799386	0.286815	-4.69742
SH3BGRL3	0.278295	24.9659	1.76198	0.0818627	0.290198	-4.71626
MDH1	0.245333	24.4092	1.75911	0.0823522	0.290198	-4.72098
PLXNB1	0.169624	27.3212	1.75828	0.0824936	0.290198	-4.72233
ANGPTL6	-0.181521	24.1004	-1.7582	0.0825073	0.290198	-4.72246
TKT	0.20255	26.0307	1.74903	0.0840909	0.294318	-4.73749
SLC2A1	0.301121	23.9647	1.73896	0.0858585	0.295282	-4.7539
SSC5D	0.229617	26.1586	1.73855	0.0859311	0.295282	-4.75457
CEMIP	-0.187694	23.9846	-1.73701	0.0862038	0.295282	-4.75706
PON1	-0.136076	33.1252	-1.7352	0.0865261	0.295282	-4.76001
GSS	-0.36308	25.2578	-1.73438	0.0866721	0.295282	-4.76133
TUBB	-0.337845	24.4716	-1.7334	0.0868476	0.295282	-4.76293
NIF3L1	-0.241214	23.6194	-1.72757	0.0878942	0.296711	-4.77236
GGT5	-0.248602	23.6716	-1.72643	0.0880992	0.296711	-4.77419
CNDP1	-0.235093	29.9552	-1.72314	0.0886962	0.296988	-4.7795
GP5	-0.22307	28.0544	-1.7214	0.0890133	0.296988	-4.78231
ZNF620	0.301434	26.7939	1.7186	0.089524	0.297303	-4.7868
IDS	0.215877	23.3879	1.7145	0.0902778	0.298418	-4.79339
VCAM1	0.152325	27.9517	1.70958	0.0911891	0.300041	-4.80127
PLXND1	-0.220966	23.5774	-1.70669	0.0917279	0.30043	-4.80589
PRKCSH	0.258597	24.4836	1.69818	0.09333	0.302595	-4.81945
CST3	0.211876	28.2413	1.69809	0.0933468	0.302595	-4.81959
APOA5	-0.467314	27.0568	-1.69582	0.0937771	0.302595	-4.82319
PRDX5	0.248953	23.6204	1.69405	0.0941148	0.302595	-4.826
PROC	-0.148324	29.6261	-1.692	0.0945079	0.302595	-4.82926
NCAM1	-0.132364	27.1614	-1.6845	0.0959524	0.303691	-4.84112
XPNPEP2	0.227121	24.311	1.68174	0.0964875	0.303691	-4.84546
C1QA	-0.164973	32.7867	-1.68145	0.0965446	0.303691	-4.84592
OSMR	-0.212819	24.9556	-1.68141	0.0965517	0.303691	-4.84598
ANPEP	-0.113765	27.8617	-1.676	0.0976125	0.304093	-4.8545
NCAM2	-0.177653	25.6869	-1.67357	0.0980909	0.304093	-4.85832
ST6GAL1	0.197102	24.6302	1.67255	0.0982909	0.304093	-4.8599
PPIB	0.261154	25.4393	1.67102	0.0985938	0.304093	-4.8623
RBP4	0.212887	31.9347	1.6681	0.0991749	0.304093	-4.86688
LCAT	-0.110411	30.2212	-1.6678	0.0992348	0.304093	-4.86735
VASN	-0.133201	28.2938	-1.65969	0.100862	0.307699	-4.88
CD44	0.306164	28.6728	1.65765	0.101273	0.307699	-4.88316
FAH	-0.285849	25.9421	-1.65199	0.102426	0.309883	-4.89196
TUBB1	-0.363628	24.8079	-1.64398	0.104073	0.313537	-4.90433
OIT3	-0.183998	25.3775	-1.63726	0.105473	0.31642	-4.91468
ENG	-0.161754	25.788	-1.62951	0.107105	0.319972	-4.92656
GDI1	0.225553	23.355	1.62667	0.107709	0.320434	-4.93091
ACTG1	-0.201286	30.4121	-1.61924	0.1093	0.322675	-4.94223
IL6ST	-0.150143	25.8986	-1.61894	0.109366	0.322675	-4.94269
ITLN1	0.231934	24.3375	1.60784	0.111778	0.328435	-4.95951
FCGR3B	0.364193	27.0448	1.60457	0.112499	0.329199	-4.96445
PSMB4	-0.203128	24.4446	-1.59754	0.114058	0.332397	-4.97503
FABP1	0.150895	24.3638	1.59163	0.11538	0.334882	-4.98388
SPP2	-0.27626	28.3056	-1.5805	0.117908	0.340836	-5.00049
FGG	0.438765	27.3989	1.57421	0.119355	0.343288	-5.00983
ARPC2	-0.214771	23.7705	-1.57264	0.119718	0.343288	-5.01215
CSF1R	-0.196933	26.9745	-1.56384	0.121772	0.345696	-5.02514
ITGA1	0.297818	25.0719	1.56189	0.122229	0.345696	-5.028
NRCAM	0.191312	24.7338	1.56141	0.122344	0.345696	-5.02871
PCSK6	0.264568	25.4341	1.56077	0.122494	0.345696	-5.02965
PSMA3	-0.241305	23.6379	-1.55342	0.12424	0.349241	-5.04043
C8B	-0.0947148	31.9565	-1.55131	0.124743	0.34928	-5.0435
INHBC	-0.238809	25.5714	-1.5375	0.128086	0.357241	-5.0636
RNPEP	-0.182896	24.6163	-1.51995	0.132434	0.36793	-5.08889
COL6A2	-0.170162	23.8338	-1.51469	0.133762	0.370179	-5.09642
YWHAZ	-0.171514	28.0116	-1.51193	0.13446	0.370673	-5.10035
CA2	0.418999	25.9925	1.50903	0.1352	0.37128	-5.10449
BLVRB	0.346898	26.0631	1.50527	0.136161	0.372194	-5.10983
UGGT1	0.233664	24.5279	1.50096	0.137271	0.372194	-5.11594
HEXB	-0.238154	26.6148	-1.49965	0.137611	0.372194	-5.1178
ACTR2	-0.251853	23.4973	-1.49836	0.137944	0.372194	-5.11962
FBP1	0.333217	25.2472	1.49498	0.138823	0.372194	-5.1244
APOL1	-0.11351	31.991	-1.49457	0.13893	0.372194	-5.12498
ITGA2B	-0.277358	26.5662	-1.4936	0.139182	0.372194	-5.12634
G6PD	0.283004	23.7812	1.48928	0.140313	0.37382	-5.13242
PLA2G7	-0.215744	27.6096	-1.48727	0.140845	0.37384	-5.13526
MAN2A1	-0.0912463	26.9296	-1.48369	0.141789	0.374953	-5.14027
BGN	-0.363337	22.8673	-1.47548	0.143978	0.378886	-5.15174
FBLN5	0.206813	24.1046	1.47414	0.144337	0.378886	-5.15361
S100A4	0.277042	24.6972	1.46324	0.14729	0.381983	-5.16874
NID1	0.114526	26.301	1.46085	0.147941	0.381983	-5.17203
HLA-B	-0.20899	24.306	-1.46037	0.148073	0.381983	-5.1727
IGFBP2	0.350742	27.9966	1.45761	0.148833	0.381983	-5.17651
SELP	0.189278	25.949	1.45756	0.148846	0.381983	-5.17657
ERAP1	0.307721	25.393	1.45697	0.149007	0.381983	-5.17738
B4GAT1	-0.208542	29.5998	-1.45489	0.149582	0.381983	-5.18025
H6PD	-0.131832	25.2068	-1.45162	0.150487	0.381983	-5.18474
MYL6	0.237119	23.998	1.45093	0.150679	0.381983	-5.18569
PLA2G15	0.302016	23.5117	1.45025	0.150867	0.381983	-5.18662
BCHE	-0.117043	30.3118	-1.44463	0.152437	0.383538	-5.19431
APOC1	-0.118744	33.266	-1.4442	0.152556	0.383538	-5.19489
SRGN	0.252558	28.1873	1.43708	0.154563	0.387222	-5.20459
PROZ	-0.226899	28.4984	-1.43418	0.155386	0.387922	-5.20853
HSPA8	-0.193729	24.7514	-1.42994	0.156599	0.38842	-5.21429
IGFBP1	0.23807	27.4591	1.42967	0.156674	0.38842	-5.21464
GOLM1	0.180011	26.1287	1.42742	0.157321	0.388675	-5.21769
PRG4	-0.171435	29.0822	-1.42218	0.15883	0.391051	-5.22475
CTSD	0.223708	25.6317	1.41659	0.160454	0.393289	-5.23226
PROCR	0.199546	25.9112	1.4143	0.161124	0.393289	-5.23533
ENPEP	-0.173027	24.223	-1.41338	0.161392	0.393289	-5.23655
HBG2	0.398033	26.0721	1.40862	0.162791	0.395003	-5.24291
FCRL5	-0.264046	25.1135	-1.40493	0.163882	0.395003	-5.24783
PSMB2	0.195187	24.7285	1.40432	0.164065	0.395003	-5.24865
APOA1	-0.0815497	35.2276	-1.4035	0.164308	0.395003	-5.24974
SERPINA6	-0.0925359	33.1007	-1.39256	0.167581	0.401521	-5.26422
CADM1	-0.172968	25.5668	-1.37917	0.171655	0.409904	-5.2818
JUP	-0.429288	22.9697	-1.37543	0.172806	0.411279	-5.28668
ACTN4	0.25233	27.2671	1.37313	0.173519	0.411604	-5.28969
B3GNT8	0.150472	24.0668	1.36958	0.174619	0.412016	-5.29429
SEMA4B	-0.155059	25.4282	-1.36885	0.174847	0.412016	-5.29524
LMAN2	0.130783	26.8679	1.36389	0.176396	0.4143	-5.30167
B4GALT1	0.182893	24.6779	1.35704	0.178554	0.417993	-5.31051
VCAN	0.19537	24.6388	1.35379	0.179586	0.419033	-5.31469
INHBE	-0.266444	27.1031	-1.35005	0.180778	0.420442	-5.31949
ATF6	0.167188	23.8988	1.34279	0.183106	0.423683	-5.32875
PGM1	-0.211299	23.6701	-1.34074	0.18377	0.423683	-5.33137
MMRN1	-0.155367	26.9812	-1.33975	0.184089	0.423683	-5.33262
FCGR3A	0.165072	27.4661	1.33835	0.184545	0.423683	-5.33441
PNP	0.380196	23.7983	1.3316	0.186745	0.427359	-5.34297
ALDH1A1	0.331744	24.1993	1.32692	0.18828	0.429495	-5.34886
COL6A3	-0.106385	28.0629	-1.32213	0.189863	0.431419	-5.35489
CAT	0.17896	26.6905	1.31938	0.190776	0.431419	-5.35834
GPX3	-0.149736	30.6645	-1.31677	0.191647	0.431419	-5.36161
GGH	-0.132976	28.3043	-1.31492	0.192263	0.431419	-5.36391
ITGB2	-0.186703	25.9029	-1.3141	0.192538	0.431419	-5.36494
GSR	0.113669	25.3534	1.31347	0.192749	0.431419	-5.36573
CPB2	-0.145928	30.6434	-1.30947	0.194092	0.432755	-5.37071
VIM	0.301917	24.0041	1.30645	0.195115	0.432755	-5.37447
MASP2	0.130088	28.8259	1.3063	0.195164	0.432755	-5.37465
YWHAB	-0.202418	24.8003	-1.30008	0.197276	0.436083	-5.38235
BPGM	0.274419	24.0829	1.29371	0.199459	0.439548	-5.3902
CD84	0.152426	24.9846	1.28794	0.201452	0.441905	-5.39729
PDLIM1	0.301658	25.2891	1.28703	0.201766	0.441905	-5.3984
LAMA2	-0.181589	24.6738	-1.28494	0.202491	0.442137	-5.40095
MB	0.215204	24.7139	1.27868	0.204679	0.445551	-5.40859
CTSB	0.143563	24.1292	1.27418	0.20626	0.447629	-5.41405
MET	-0.146906	24.795	-1.26817	0.208387	0.450873	-5.42131
PI16	-0.16235	28.239	-1.26583	0.209218	0.451304	-5.42413
PLS3	0.20049	23.1722	1.26118	0.210879	0.453235	-5.42972
PDIA3	-0.127476	26.5078	-1.25918	0.211597	0.453235	-5.43212
ICOSLG	0.210371	26.7208	1.2568	0.212454	0.453235	-5.43497
SERPIND1	0.0978471	32.9776	1.25625	0.212652	0.453235	-5.43563
ALDOC	0.160914	24.142	1.24883	0.21534	0.456836	-5.44447
IL1R2	-0.16091	24.3844	-1.24806	0.215621	0.456836	-5.44539
ACE	-0.173738	26.2322	-1.24247	0.217665	0.459801	-5.45202
HEG1	0.127144	25.5315	1.23757	0.219468	0.462243	-5.45781
S100A8	0.232888	25.1271	1.23056	0.222064	0.466335	-5.46604
HEXA	0.168993	23.5033	1.22497	0.224151	0.469337	-5.47257
CHL1	-0.0857683	27.3929	-1.21954	0.226193	0.472228	-5.4789
COL5A1	-0.123738	24.4109	-1.21766	0.226903	0.472329	-5.48108
CA1	0.301356	28.9307	1.21474	0.228009	0.47246	-5.48446
GHR	0.159345	23.9235	1.214	0.22829	0.47246	-5.48532
APMAP	0.116414	28.7786	1.1982	0.234348	0.483598	-5.50349
PTPRF	-0.115533	25.3433	-1.19355	0.236152	0.485915	-5.50878
CDH2	0.10034	25.6886	1.19001	0.237535	0.486458	-5.51282
CTSG	0.2331	24.8871	1.18835	0.238185	0.486458	-5.5147
SERPINA7	0.0849651	31.5136	1.18765	0.23846	0.486458	-5.51549
PRG2	0.195787	25.7561	1.18323	0.240195	0.488601	-5.52048
SEMA3F	-0.176343	23.3482	-1.17852	0.242055	0.489141	-5.52579
GNPTG	0.112801	26.0315	1.17845	0.242082	0.489141	-5.52587
ICAM3	-0.184104	25.0405	-1.17581	0.243131	0.489141	-5.52883
CDHR2	-0.480468	24.175	-1.17564	0.2432	0.489141	-5.52903
FGB	0.357358	27.4177	1.17073	0.245156	0.491689	-5.53452
ASPN	-0.15564	23.5005	-1.16254	0.248445	0.496889	-5.54364
ASGR2	-0.157517	25.8021	-1.15465	0.251643	0.50116	-5.55236
CSF1	0.129705	25.8968	1.15379	0.251995	0.50116	-5.55331
ITGA7	-0.163007	23.4771	-1.1521	0.252686	0.50116	-5.55518
LAMB2	0.119784	24.6719	1.14414	0.25595	0.506228	-5.5639
F7	-0.12499	27.4614	-1.14069	0.257374	0.507639	-5.56766
GNB1	-0.145866	24.1483	-1.12777	0.262764	0.516841	-5.58166
CDH5	-0.0934428	28.8774	-1.12404	0.264331	0.518495	-5.58567
CAMP	-0.237525	26.3007	-1.1161	0.267694	0.523212	-5.59417
LDLR	-0.187661	23.1538	-1.11491	0.268201	0.523212	-5.59544
ALAD	0.28309	23.7444	1.09424	0.277109	0.539117	-5.61727
FLNA	-0.193251	27.7227	-1.08902	0.279387	0.541331	-5.62271
VCP	-0.350609	22.0221	-1.08734	0.280127	0.541331	-5.62446
C4A	0.0690719	34.2214	1.08644	0.280522	0.541331	-5.6254
ITGAM	-0.152744	24.4245	-1.08443	0.281406	0.541573	-5.62748
MAN2A2	-0.116953	24.9706	-1.07252	0.286685	0.547584	-5.63977
CSPG4	-0.224851	24.1655	-1.0723	0.286786	0.547584	-5.64
CTSH	0.126871	24.6135	1.0722	0.28683	0.547584	-5.6401
HMCN2	0.199278	23.4522	1.06939	0.288084	0.548511	-5.64298
KIT	-0.130221	24.8749	-1.06747	0.288944	0.548686	-5.64494
CACNA2D1	-0.099236	26.2882	-1.05775	0.293328	0.555534	-5.65483
TXN	0.162043	25.3017	1.05144	0.296199	0.559487	-5.6612
SLC4A1	0.358757	24.3916	1.04781	0.297856	0.560462	-5.66485
ARHGDIB	0.200141	24.816	1.04688	0.298285	0.560462	-5.66578
ATRN	-0.0978708	30.235	-1.03293	0.304726	0.571061	-5.67968
RARRES2	0.172306	25.6176	1.01473	0.313268	0.584102	-5.69752
EGFR	-0.147833	23.472	-1.01462	0.313321	0.584102	-5.69763
SPARC	-0.147797	27.7664	-1.01139	0.314856	0.585435	-5.70077
PFKL	-0.139026	23.8315	-0.999576	0.320506	0.594392	-5.71215
ACTN1	-0.21627	25.7242	-0.997302	0.321601	0.594879	-5.71433
TNXB	-0.0777956	27.5795	-0.979628	0.3302	0.607457	-5.73108
IGF2R	-0.0724359	25.2994	-0.97723	0.331378	0.607457	-5.73333
SELENOP	-0.0984985	29.8945	-0.976677	0.33165	0.607457	-5.73385
APOA2	-0.0642145	34.4894	-0.976363	0.331804	0.607457	-5.73415
PGD	0.137845	24.8582	0.969194	0.335346	0.612372	-5.74084
P4HB	-0.0830746	27.717	-0.966546	0.336661	0.613204	-5.7433
SVEP1	0.205335	24.2601	0.961263	0.339294	0.616426	-5.74818
QPCT	0.129296	25.3806	0.94971	0.345097	0.62425	-5.75878
COL15A1	0.117413	24.0221	0.949213	0.345348	0.62425	-5.75923
PKHD1L1	-0.214965	24.5284	-0.947214	0.34636	0.624497	-5.76105
CCDC126	-0.115116	25.7787	-0.93968	0.350188	0.629809	-5.76787
LGALSL	0.176137	23.5082	0.936766	0.351676	0.630896	-5.7705
TPM3	0.125303	23.7396	0.932593	0.353814	0.633141	-5.77424
CFH	0.0432106	33.1103	0.926177	0.357118	0.637455	-5.77997
CA3	0.211615	23.7773	0.921462	0.359558	0.640211	-5.78415
LCP1	-0.0625457	27.3881	-0.916988	0.361883	0.642748	-5.7881
SPP1	0.15517	25.0296	0.913116	0.363904	0.644732	-5.79151
GAS6	-0.129688	23.6899	-0.899669	0.370975	0.655635	-5.80322
TCN2	0.119183	24.0576	0.897365	0.372196	0.656168	-5.80521
AHSG	-0.0781102	34.4602	-0.889431	0.376417	0.65961	-5.81202
TTN	-0.0943052	25.8358	-0.885738	0.378392	0.65961	-5.81517
IGFBP7	0.118369	25.1244	0.884384	0.379118	0.65961	-5.81632
PLXDC1	-0.126495	24.0345	-0.883743	0.379462	0.65961	-5.81687
STRADB	-0.121241	24.6816	-0.882692	0.380027	0.65961	-5.81776
TGOLN2	0.0998183	24.3721	0.882685	0.38003	0.65961	-5.81777
C1RL	-0.0916223	29.52	-0.880443	0.381236	0.65961	-5.81967
PRCP	0.0792255	24.9293	0.879517	0.381735	0.65961	-5.82045
GBE1	0.12688	23.4157	0.878166	0.382463	0.65961	-5.82159
CALR	0.105551	25.5172	0.868588	0.38765	0.6654	-5.82964
PGLYRP2	0.0769894	31.8867	0.868526	0.387684	0.6654	-5.82969
NAGLU	-0.0851737	25.9912	-0.865702	0.389222	0.666438	-5.83204
CP	0.0465299	33.8711	0.86254	0.390949	0.667793	-5.83467
GPNMB	-0.116351	24.2941	-0.856494	0.394263	0.669244	-5.83967
KRTDAP	-0.130306	24.5419	-0.856152	0.394451	0.669244	-5.83995
SOD2	-0.113127	24.8484	-0.855862	0.39461	0.669244	-5.84019
ROBO4	0.123095	25.5838	0.851889	0.396799	0.671361	-5.84345
SOD3	0.163135	27.3054	0.846666	0.399687	0.674649	-5.84772
ICAM1	-0.068589	27.2113	-0.841669	0.402462	0.677731	-5.85178
FAM20C	0.0933019	25.1256	0.839794	0.403507	0.677891	-5.8533
PTPRZ1	0.129936	24.294	0.834316	0.406568	0.68143	-5.85771
TCN1	0.156926	26.9934	0.826747	0.41082	0.684705	-5.86376
ARPC1B	0.13414	24.0149	0.82504	0.411783	0.684705	-5.86512
ITGA6	-0.134049	23.5704	-0.824405	0.412141	0.684705	-5.86562
ILK	-0.146032	23.8598	-0.822893	0.412996	0.684705	-5.86682
MYOC	0.0912107	25.4014	0.819309	0.415025	0.684705	-5.86965
ALDOA	-0.0745778	27.4219	-0.819187	0.415094	0.684705	-5.86975
PDGFRB	-0.150124	24.4234	-0.81894	0.415234	0.684705	-5.86994
B3GNT2	-0.0556844	25.51	-0.813923	0.418086	0.687819	-5.87389
ROBO1	-0.113537	23.3271	-0.810537	0.420017	0.689408	-5.87654
PKM	-0.0667707	26.0201	-0.803959	0.423784	0.693995	-5.88165
FCGR2A	0.0835894	25.269	0.799802	0.426176	0.694314	-5.88486
VTN	0.0458829	33.6783	0.799427	0.426391	0.694314	-5.88515
CTSF	0.097407	24.697	0.798227	0.427084	0.694314	-5.88607
DBH	-0.192241	28.0408	-0.795216	0.428822	0.694314	-5.88838
ADGRF5	0.0858086	25.4955	0.795183	0.428841	0.694314	-5.88841
APOF	0.136318	30.4294	0.793022	0.430092	0.694764	-5.89006
ST3GAL6	0.081504	24.2101	0.788696	0.432602	0.697241	-5.89336
SELL	-0.0856959	28.4802	-0.784857	0.434837	0.699265	-5.89627
DCXR	-0.155702	23.8303	-0.78163	0.436721	0.700716	-5.8987
NOMO2	-0.0949413	23.4964	-0.776244	0.439876	0.704196	-5.90274
APOC4	-0.132041	30.3207	-0.769599	0.443786	0.708617	-5.90769
FCN2	0.126509	27.8113	0.766667	0.445518	0.708617	-5.90986
GSTO1	0.0884347	25.0507	0.766504	0.445615	0.708617	-5.90998
PPBP	0.357875	31.1041	0.760152	0.449381	0.712409	-5.91466
FCGBP	-0.0850429	28.5827	-0.758796	0.450187	0.712409	-5.91565
L1CAM	-0.112252	23.7539	-0.756598	0.451496	0.712409	-5.91725
PLIN3	0.153866	23.3686	0.754433	0.452787	0.712409	-5.91883
SERPINA11	0.0756962	25.884	0.753984	0.453055	0.712409	-5.91916
LMAN1	0.120004	24.4617	0.751478	0.454553	0.712409	-5.92098
F8	0.128168	25.9239	0.750496	0.455141	0.712409	-5.92169
MANBA	0.0933446	24.1426	0.749091	0.455982	0.712409	-5.9227
DSC2	0.0908788	24.7104	0.744918	0.458487	0.714759	-5.92571
AGT	-0.0559979	32.861	-0.739661	0.461654	0.718128	-5.92947
PGAM1	-0.0982415	24.7589	-0.734716	0.464644	0.721208	-5.93299
SBSN	0.0954827	25.3617	0.731067	0.466857	0.722555	-5.93556
EPHA4	0.104816	23.5425	0.729951	0.467535	0.722555	-5.93635
TGFB1	0.0925932	24.3198	0.726942	0.469367	0.723287	-5.93846
CPN1	-0.0558506	31.7789	-0.725809	0.470057	0.723287	-5.93926
HSP90B1	0.0633204	26.8568	0.724153	0.471067	0.723287	-5.94042
LYVE1	-0.0930954	26.5054	-0.722526	0.472061	0.723287	-5.94155
AGRN	-0.085256	23.6496	-0.717934	0.474873	0.725252	-5.94474
C3	0.036094	34.8947	0.717115	0.475376	0.725252	-5.94531
ECM1	0.0712316	30.1666	0.713995	0.477292	0.72571	-5.94746
COL1A2	-0.308444	25.9589	-0.713318	0.477708	0.72571	-5.94793
ITGA11	0.12319	23.5821	0.70904	0.480345	0.725809	-5.95086
H4C1	-0.231813	25.3997	-0.708186	0.480872	0.725809	-5.95145
HBB	0.106048	33.6247	0.707698	0.481174	0.725809	-5.95178
NME2	0.158674	24.0911	0.706619	0.48184	0.725809	-5.95252
HRG	0.0590236	32.55	0.700791	0.485451	0.729709	-5.95647
MMP8	-0.133503	23.9569	-0.698928	0.486608	0.729912	-5.95773
GPLD1	0.0702028	30.6824	0.695942	0.488466	0.731164	-5.95974
FCN1	0.105843	23.9284	0.688458	0.49314	0.735269	-5.96474
HSPD1	0.161969	23.9465	0.687405	0.4938	0.735269	-5.96544
ANXA1	0.136497	23.8198	0.686609	0.494299	0.735269	-5.96597
GSTP1	0.125583	25.3624	0.683035	0.496542	0.737071	-5.96833
S100A12	0.107823	25.8458	0.679506	0.498763	0.738552	-5.97065
SPTB	-0.332311	23.149	-0.678164	0.499609	0.738552	-5.97153
LTA4H	-0.0775918	25.1664	-0.674609	0.501854	0.74032	-5.97385
FGFR4	0.0934577	23.4764	0.672989	0.502879	0.74032	-5.97491
CD109	0.0531428	26.7516	0.667953	0.506071	0.743487	-5.97817
CFL1	0.122766	25.4393	0.660797	0.510626	0.747237	-5.98276
CILP2	-0.0733463	23.9219	-0.659505	0.511451	0.747237	-5.98358
STOM	-0.0948298	24.9825	-0.658553	0.512059	0.747237	-5.98419
PARVB	-0.151468	24.9404	-0.656059	0.513654	0.747237	-5.98577
PGK1	0.0863322	24.6249	0.655743	0.513856	0.747237	-5.98597
NID2	0.0988428	24.3401	0.644545	0.521052	0.75616	-5.993
C1QC	0.0461321	32.8756	0.641196	0.523213	0.757757	-5.99508
ECM2	0.0700088	23.7039	0.6382	0.525152	0.758219	-5.99693
CD248	-0.0624447	24.6269	-0.637422	0.525656	0.758219	-5.99741
ANTXR1	0.0836431	27.4911	0.634811	0.527349	0.759127	-5.99901
SPTA1	0.311159	22.9382	0.628366	0.53154	0.760211	-6.00295
YWHAE	0.0839387	24.6355	0.627912	0.531836	0.760211	-6.00322
MRC1	-0.0501423	26.4145	-0.62732	0.532222	0.760211	-6.00358
TNC	0.0627216	26.8282	0.626728	0.532608	0.760211	-6.00394
CLEC11A	-0.0699191	23.9167	-0.625475	0.533426	0.760211	-6.0047
LRG1	0.052706	32.5726	0.622213	0.535557	0.761729	-6.00666
SAA4	0.0443899	33.2026	0.615504	0.539955	0.766457	-6.01068
SEMA7A	0.0822197	23.9903	0.613068	0.541557	0.767205	-6.01212
HBD	0.156725	29.8364	0.609477	0.543922	0.76903	-6.01424
C7	0.0569083	32.7818	0.599637	0.55043	0.776025	-6.01999
APP	0.0732262	27.5469	0.598713	0.551043	0.776025	-6.02053
F13A1	-0.0803487	28.5736	-0.594819	0.55363	0.77776	-6.02277
CHGA	0.106507	25.3015	0.593581	0.554454	0.77776	-6.02349
HLA-C	-0.0885133	25.8957	-0.583533	0.561163	0.78531	-6.0292
TAGLN2	0.14982	25.7912	0.582231	0.562035	0.78531	-6.02994
TIE1	-0.064221	24.7242	-0.580404	0.563261	0.785485	-6.03096
CA6	-0.0866639	24.1397	-0.572897	0.568309	0.789306	-6.03515
MENT	-0.102624	26.9612	-0.572614	0.568499	0.789306	-6.03531
PVR	0.0677355	27.1767	0.5714	0.569318	0.789306	-6.03598
FTL	0.140287	24.4298	0.565827	0.573082	0.792986	-6.03904
ADIPOQ	0.11537	29.2242	0.560043	0.577003	0.796867	-6.04219
COLEC10	-0.0650899	26.5408	-0.553162	0.581683	0.798091	-6.04589
RSU1	-0.0774842	25.9944	-0.553076	0.581742	0.798091	-6.04594
FBLN1	0.0586183	30.3273	0.551255	0.582983	0.798091	-6.04691
DPEP2	0.0569763	27.5699	0.551184	0.583031	0.798091	-6.04695
RCN1	-0.0691349	25.5444	-0.550529	0.583478	0.798091	-6.0473
B2M	-0.123889	30.2903	-0.546783	0.586038	0.800059	-6.04929
GPT	0.116558	23.9525	0.533522	0.59514	0.809544	-6.05622
DSC1	0.0790142	25.02	0.533273	0.595311	0.809544	-6.05635
CALU	0.0750155	25.2432	0.531713	0.596387	0.809544	-6.05715
RNASE4	0.0746681	25.7892	0.527263	0.599458	0.812169	-6.05943
WARS1	0.0592278	24.7643	0.520617	0.60406	0.815644	-6.0628
NRP2	-0.0730796	25.3151	-0.520261	0.604307	0.815644	-6.06298
SPARCL1	-0.0381299	27.5957	-0.516925	0.606623	0.817224	-6.06465
MPO	0.130434	24.539	0.514163	0.608544	0.818268	-6.06603
LILRB5	0.0607062	24.2087	0.509425	0.611846	0.821161	-6.06838
ADAMTSL4	-0.0567007	25.3706	-0.50313	0.616245	0.823419	-6.07146
MTHFD1	0.148652	26.0565	0.502026	0.617018	0.823419	-6.072
F5	-0.0280623	30.0355	-0.499644	0.618686	0.823419	-6.07315
C4BPA	0.0268068	32.9661	0.499308	0.618922	0.823419	-6.07332
ITIH1	-0.02358	34.1609	-0.495307	0.621731	0.823419	-6.07524
SELENBP1	0.0957389	23.8603	0.494301	0.622437	0.823419	-6.07572
VASP	0.0975403	23.8394	0.49375	0.622825	0.823419	-6.07599
GALNT2	-0.0580695	24.5162	-0.493425	0.623053	0.823419	-6.07614
CDH6	0.0545219	25.0711	0.490635	0.625017	0.823419	-6.07747
PTGDS	0.0899481	27.5768	0.489863	0.625561	0.823419	-6.07784
APLP2	0.0660426	23.8451	0.488937	0.626213	0.823419	-6.07828
PLXNB2	0.0709995	23.8832	0.482106	0.631037	0.827267	-6.08149
HPRT1	-0.0850549	23.3052	-0.48096	0.631847	0.827267	-6.08202
PXDN	0.0668888	23.9358	0.478454	0.633622	0.827267	-6.08318
CALM3	0.106856	23.8907	0.478238	0.633775	0.827267	-6.08329
IDH1	-0.0695306	24.6407	-0.476239	0.635192	0.827604	-6.08421
MMP19	0.103068	23.0399	0.469303	0.640119	0.832505	-6.08738
SNED1	-0.0641734	24.7275	-0.464601	0.643469	0.83534	-6.08951
GPI	0.0705437	24.8806	0.45727	0.648706	0.837639	-6.09278
APOD	-0.0556787	30.6866	-0.45687	0.648993	0.837639	-6.09296
PAM	0.0426037	25.0254	0.456375	0.649347	0.837639	-6.09318
CDH17	0.0819388	23.574	0.453565	0.65136	0.837639	-6.09442
LRP1	0.0287358	26.461	0.452065	0.652436	0.837639	-6.09507
SNCA	0.0586961	24.359	0.449053	0.654598	0.837639	-6.09639
C5	0.0205761	32.5674	0.44895	0.654672	0.837639	-6.09643
ACTC1	0.0862996	28.4426	0.448902	0.654706	0.837639	-6.09645
ADGRE5	-0.0558416	24.2009	-0.446098	0.656722	0.837639	-6.09767
AHCY	0.0673295	24.6291	0.445751	0.656972	0.837639	-6.09782
HSPA1A	0.0755605	23.9618	0.442599	0.65924	0.838874	-6.09918
CFHR5	0.0876618	27.5174	0.441143	0.66029	0.838874	-6.0998
PYGL	0.115047	24.5976	0.436954	0.663312	0.841217	-6.10158
HPSE	-0.0753936	25.4407	-0.433241	0.665997	0.843123	-6.10315
HLA-A	-0.153237	28.1148	-0.422935	0.673468	0.851073	-6.10742
FAM3C	0.0506961	24.7248	0.418209	0.676906	0.853893	-6.10935
PSAP	0.0613842	24.6844	0.416581	0.678092	0.853893	-6.11
MYH9	0.116114	22.7826	0.411136	0.682063	0.857382	-6.11219
HBG1	-0.162086	25.8152	-0.407369	0.684816	0.85933	-6.11368
ALDOB	0.0798721	26.9192	0.401715	0.688956	0.862797	-6.1159
ISLR	0.0540268	25.3353	0.398243	0.691504	0.862797	-6.11724
HYOU1	0.0519506	26.5704	0.396226	0.692985	0.862797	-6.11802
TPM4	0.0968822	25.986	0.395813	0.693289	0.862797	-6.11818
APOH	-0.028931	34.147	-0.39536	0.693621	0.862797	-6.11835
A2M	0.0240869	34.7223	0.389322	0.698064	0.865568	-6.12065
GANAB	-0.0382643	25.5033	-0.388703	0.69852	0.865568	-6.12088
BPIFB1	0.0898656	25.7761	0.387316	0.699543	0.865568	-6.1214
PCDH9	0.0696473	23.7593	0.38575	0.700698	0.865568	-6.12199
SUSD5	0.0669712	24.5663	0.378593	0.705985	0.869865	-6.12464
TALDO1	-0.0428723	25.1775	-0.377745	0.706613	0.869865	-6.12495
C2	0.0195219	32.2491	0.373774	0.709553	0.871981	-6.1264
ADH4	0.0619416	24.1577	0.367098	0.714508	0.875545	-6.12879
PSMA1	-0.0513304	23.6113	-0.361667	0.718547	0.875545	-6.13071
RAN	0.0586835	25.8549	0.359231	0.720361	0.875545	-6.13156
PRDX6	-0.0896918	25.8796	-0.358874	0.720628	0.875545	-6.13169
EHD3	-0.0688888	23.2337	-0.357833	0.721403	0.875545	-6.13205
LGALS3BP	-0.0460406	30.7516	-0.35728	0.721816	0.875545	-6.13224
ICAM2	0.0557672	26.4156	0.355955	0.722804	0.875545	-6.1327
SERPINE1	0.0438138	26.1776	0.355484	0.723155	0.875545	-6.13286
EPB42	-0.0793992	23.5173	-0.355036	0.72349	0.875545	-6.13302
PCSK9	0.0376202	27.9667	0.352323	0.725515	0.876511	-6.13395
ZYX	0.0494521	23.6957	0.350491	0.726884	0.876665	-6.13457
CLIC1	-0.0456169	23.919	-0.348867	0.728098	0.876665	-6.13512
GAPDH	-0.0668895	26.6514	-0.342645	0.732757	0.877751	-6.13721
IGFBP3	0.0523388	29.705	0.342234	0.733065	0.877751	-6.13734
RTN4RL2	-0.045676	23.7152	-0.340817	0.734128	0.877751	-6.13781
CFHR1	0.0772835	31.0275	0.339705	0.734962	0.877751	-6.13818
MADCAM1	-0.0554592	26.309	-0.338855	0.7356	0.877751	-6.13846
MOGS	0.0473903	23.6299	0.336197	0.737595	0.877751	-6.13933
PTPRS	-0.0449103	26.4211	-0.336183	0.737606	0.877751	-6.13933
COLEC11	0.0372888	26.9832	0.332336	0.740498	0.879726	-6.14058
QSOX1	0.0212986	28.8397	0.329616	0.742545	0.879931	-6.14145
SHBG	-0.057172	29.6703	-0.326662	0.74477	0.879931	-6.14239
FCN3	-0.0352676	32.213	-0.324845	0.74614	0.879931	-6.14297
ADA2	0.0498373	28.2744	0.324747	0.746213	0.879931	-6.143
FUCA1	0.0540166	25.4474	0.323087	0.747465	0.879931	-6.14352
GSN	-0.0256126	33.207	-0.322293	0.748065	0.879931	-6.14377
TSKU	-0.0682008	23.4832	-0.319683	0.750035	0.880798	-6.14458
VAT1	-0.0395448	24.0458	-0.314003	0.754329	0.884386	-6.14633
COL12A1	-0.04875	23.861	-0.308611	0.758413	0.886533	-6.14795
PTPRG	0.0320001	26.4972	0.306869	0.759734	0.886533	-6.14847
TKFC	0.066236	23.1279	0.305687	0.760631	0.886533	-6.14882
PTPRK	0.0388655	23.6969	0.304286	0.761694	0.886533	-6.14924
LIPG	0.0447107	23.8344	0.303397	0.762369	0.886533	-6.1495
CTSS	-0.0484064	23.8817	-0.300136	0.764845	0.887967	-6.15046
LAMB1	-0.0278914	25.2551	-0.293258	0.770078	0.89259	-6.15243
ERN1	-0.0294359	26.7977	-0.284748	0.776567	0.897879	-6.15482
TMSB4X	0.0730991	28.1662	0.283977	0.777156	0.897879	-6.15503
CFB	0.017471	33.6586	0.280806	0.779579	0.899223	-6.1559
SPON1	0.0344135	24.6055	0.27608	0.783193	0.901776	-6.15718
CNTFR	-0.0292627	24.6462	-0.27039	0.787551	0.901776	-6.15869
FAP	-0.0372768	24.6874	-0.268688	0.788856	0.901776	-6.15913
OGN	0.0479935	24.4118	0.26771	0.789606	0.901776	-6.15939
CORO1A	-0.0375993	25.8399	-0.266971	0.790173	0.901776	-6.15958
C4B	0.0237445	33.0275	0.262942	0.793266	0.901776	-6.16061
PPIA	-0.0587397	24.821	-0.26273	0.793429	0.901776	-6.16067
APOA4	0.024067	33.7346	0.261285	0.794539	0.901776	-6.16104
SERPINB1	0.0548669	23.8342	0.260518	0.795128	0.901776	-6.16123
ARPC5	0.0277705	24.4942	0.260366	0.795245	0.901776	-6.16127
HSP90AA1	-0.0405832	23.9261	-0.259211	0.796133	0.901776	-6.16156
FAT1	0.0408054	24.0609	0.257175	0.797698	0.901776	-6.16207
FUCA2	-0.037305	26.0249	-0.25651	0.798211	0.901776	-6.16223
PCDH12	0.0341176	25.9433	0.253095	0.800839	0.90293	-6.16308
THBS4	-0.0238275	27.3577	-0.250446	0.80288	0.90293	-6.16373
IGF1	0.0817947	25.4979	0.250256	0.803026	0.90293	-6.16377
S100A9	0.0546573	24.8508	0.241476	0.809799	0.909114	-6.16587
RELN	-0.0258065	25.7168	-0.235792	0.814192	0.912611	-6.16718
CD163	0.0370275	25.8904	0.233631	0.815863	0.913051	-6.16767
MCAM	-0.017854	27.0179	-0.227215	0.820832	0.916813	-6.16911
CNTN3	0.0312093	26.3355	0.225974	0.821794	0.916813	-6.16938
F13B	-0.0189098	30.4838	-0.221832	0.825005	0.918008	-6.17028
KCTD12	0.0345495	23.2907	0.221277	0.825436	0.918008	-6.1704
VNN1	0.0547535	27.0418	0.21902	0.827188	0.918526	-6.17088
LEPR	-0.0317012	24.1076	-0.214414	0.830765	0.920366	-6.17185
ADGRL4	-0.0282259	24.9665	-0.213568	0.831423	0.920366	-6.17203
LTBP1	0.0236359	26.3166	0.198198	0.843389	0.930754	-6.1751
BLMH	-0.0283438	25.3216	-0.198165	0.843414	0.930754	-6.17511
F10	0.016538	30.1733	0.193248	0.84725	0.932735	-6.17604
ANTXR2	0.0247259	26.0037	0.192516	0.847822	0.932735	-6.17618
WDR1	-0.0271496	24.4507	-0.190503	0.849394	0.933026	-6.17655
SFTPA1	-0.0353134	24.3161	-0.18198	0.856055	0.938899	-6.17809
BMP1	0.0279859	23.4864	0.180132	0.857501	0.939043	-6.17842
CES1	-0.0387667	24.1568	-0.178422	0.858839	0.939068	-6.17871
PLOD1	0.0256896	26.8189	0.175075	0.86146	0.939989	-6.17929
COL6A1	-0.0157955	26.4108	-0.172049	0.86383	0.939989	-6.1798
PEBP4	0.0253855	26.6161	0.170705	0.864883	0.939989	-6.18002
IHH	-0.0199983	25.4979	-0.170623	0.864948	0.939989	-6.18004
TUBA1B	-0.0241389	25.487	-0.167442	0.867442	0.941023	-6.18056
PDCD6	-0.0164806	23.9433	-0.165327	0.8691	0.941023	-6.1809
PLXDC2	-0.0106312	27.6699	-0.164368	0.869853	0.941023	-6.18105
SHH	0.0163664	24.3261	0.154828	0.877344	0.944352	-6.18253
HP	0.0265776	34.6804	0.154774	0.877386	0.944352	-6.18254
TPP1	0.0203236	24.4266	0.153792	0.878158	0.944352	-6.18269
C1QB	0.0114515	32.5279	0.153712	0.878221	0.944352	-6.1827
MERTK	-0.0161456	25.7883	-0.150361	0.880856	0.944355	-6.18319
PRAP1	0.0235908	26.555	0.150344	0.880869	0.944355	-6.18319
PRDX2	0.038985	26.8178	0.145988	0.884295	0.945849	-6.18382
ANK1	0.0529871	23.1619	0.144608	0.885381	0.945849	-6.18402
GDI2	0.0235318	23.3602	0.143064	0.886596	0.945849	-6.18423
NOTCH3	-0.0156472	24.7248	-0.141839	0.887561	0.945849	-6.1844
PLTP	-0.0114521	29.4153	-0.137119	0.891278	0.947512	-6.18504
MEGF8	-0.0102999	25.9954	-0.136487	0.891776	0.947512	-6.18512
ENTPD5	0.0200959	23.5326	0.133813	0.893884	0.947668	-6.18547
CAVIN2	0.0317471	23.1567	0.132933	0.894578	0.947668	-6.18559
DSP	-0.0542291	22.176	-0.126235	0.89986	0.950369	-6.18643
MASP1	-0.0134555	29.2048	-0.125685	0.900294	0.950369	-6.1865
TIMP2	-0.0138091	25.1641	-0.123476	0.902037	0.950369	-6.18677
HNRNPA2B1	0.0548046	21.5491	0.122952	0.902451	0.950369	-6.18683
GP1BA	0.0117989	28.5561	0.120522	0.90437	0.950986	-6.18712
UGP2	0.02028	24.3152	0.113919	0.909585	0.955064	-6.18787
ACY1	-0.0284003	25.384	-0.111341	0.911622	0.955267	-6.18815
ANXA3	-0.0287344	23.9809	-0.110289	0.912454	0.955267	-6.18826
MMP2	0.0123573	26.067	0.108523	0.913851	0.955329	-6.18845
HSPA4	0.0233171	23.1279	0.102321	0.918756	0.959052	-6.18908
AMY2A	-0.0120731	24.9493	-0.099248	0.921188	0.960187	-6.18939
CTBS	-0.0106409	26.0971	-0.0951676	0.924418	0.962149	-6.18977
DSG2	0.00833682	25.7281	0.0930493	0.926095	0.962492	-6.18996
PSMA5	0.0150087	23.9944	0.0902134	0.928341	0.9631	-6.19022
CFD	0.0099103	29.8517	0.0889045	0.929378	0.9631	-6.19033
TGFBR3	-0.013583	24.1474	-0.0865698	0.931228	0.963265	-6.19053
PRDX1	0.0118043	24.4925	0.0832382	0.933868	0.963265	-6.1908
LAMC1	0.013295	23.3913	0.0824952	0.934457	0.963265	-6.19086
ITIH4	-0.00468649	33.7379	-0.0818949	0.934933	0.963265	-6.19091
PTPRB	0.0126593	23.1679	0.0778833	0.938114	0.965149	-6.19122
FGFBP2	-0.00837953	24.2391	-0.0719093	0.942852	0.968255	-6.19166
AOC3	-0.0064595	26.7092	-0.0693688	0.944868	0.968255	-6.19183
CAND1	-0.00901648	23.9566	-0.0677183	0.946178	0.968255	-6.19194
HPR	-0.010467	32.2123	-0.0672392	0.946558	0.968255	-6.19197
PM20D1	-0.023543	23.9422	-0.0614679	0.951139	0.970264	-6.19233
CAPN1	0.0101723	23.3779	0.0597498	0.952503	0.970264	-6.19243
ANG	-0.0113551	28.2476	-0.0596299	0.952598	0.970264	-6.19244
ARPC3	0.010017	23.3841	0.055896	0.955563	0.971897	-6.19265
H2BC5	0.0116255	25.2801	0.051634	0.958948	0.973723	-6.19287
SMPDL3A	0.00776502	25.0181	0.0502017	0.960086	0.973723	-6.19294
ATF6B	-0.0038235	23.7968	-0.0321636	0.974421	0.986204	-6.19367
PSMA7	0.00459046	23.9386	0.0312416	0.975154	0.986204	-6.19369
LPA	-0.00933765	30.4604	-0.0259499	0.979361	0.989058	-6.19384
CKM	-0.00548196	24.8443	-0.0198528	0.98421	0.992551	-6.19398
ASL	-0.00281775	23.7498	-0.0126457	0.989942	0.996268	-6.19409
SELE	0.00179183	24.0029	0.011709	0.990687	0.996268	-6.1941
FGFR1	0.000973807	25.1477	0.00744052	0.994082	0.997657	-6.19414
BASP1	-0.000718385	24.6638	-0.00645954	0.994862	0.997657	-6.19415
ENPP2	0.000157638	26.3752	0.00127888	0.998983	0.999038	-6.19417
HPD	0.000331198	24.5656	0.00120956	0.999038	0.999038	-6.19417

## Sheet: Deep_Lobar_limma
	logFC	AveExpr	t	P.Value	adj.P.Val	B
OSMR	-0.659117	24.8215	-4.96201	1.06653e-05	0.00472267	3.30064
RCN1	0.909853	25.4057	4.89644	1.32473e-05	0.00472267	3.10361
SNCA	-0.748134	24.5361	-4.74666	2.16824e-05	0.00515319	2.65597
APLP1	-0.81545	26.1537	-3.99957	0.000236238	0.0421094	0.492491
NEO1	-0.354676	26.2442	-3.72913	0.000540606	0.0770904	-0.252784
TGOLN2	-0.454115	24.5079	-3.59091	0.000817685	0.0971683	-0.623852
TPM3	-0.637608	23.8837	-3.47812	0.00114028	0.112463	-0.921212
RNASE4	-0.648071	25.8234	-3.44343	0.00126186	0.112463	-1.01164
ITGA1	-0.541218	25.1174	-3.31567	0.00182506	0.144585	-1.34026
MARCO	0.686707	25.1417	3.24628	0.00222384	0.15856	-1.51572
FUCA2	0.608899	26.0052	3.20732	0.00248264	0.16092	-1.61328
MADCAM1	0.57142	26.1771	3.11636	0.00320191	0.185999	-1.83827
CTSG	-0.767156	24.9676	-3.09563	0.00339128	0.185999	-1.88898
SFTPA1	0.751714	24.4219	2.87894	0.00611077	0.305261	-2.40611
UBA52	-0.601242	23.8569	-2.86027	0.00642203	0.305261	-2.44951
EEF1A1	-0.406188	25.156	-2.81965	0.00715075	0.318655	-2.54327
NENF	-0.664423	23.1819	-2.77783	0.00798072	0.334721	-2.63886
FABP1	-0.322515	24.4048	-2.6955	0.00988084	0.372899	-2.82415
CP	-0.22412	33.9019	-2.6933	0.009937	0.372899	-2.82906
MTHFD1	-0.951423	26.072	-2.5348	0.0148374	0.528954	-3.17437
IGFBP1	-0.610376	27.5451	-2.42272	0.0195374	0.539371	-3.40927
NID2	0.441057	24.4029	2.41401	0.0199537	0.539371	-3.42719
F13A1	0.403321	28.563	2.40322	0.020481	0.539371	-3.44934
SLC4A1	1.00801	24.5511	2.39529	0.0208762	0.539371	-3.46556
HLA-B	0.502342	24.216	2.38832	0.0212289	0.539371	-3.47977
H4C1	-1.07167	25.2474	-2.36499	0.02245	0.539371	-3.52714
FUCA1	0.488145	25.4794	2.3423	0.0236981	0.539371	-3.57289
GSS	0.586083	25.0827	2.33438	0.0241478	0.539371	-3.58876
S100A12	-0.519446	25.882	-2.33404	0.0241675	0.539371	-3.58945
GGT5	-0.475107	23.6088	-2.30683	0.0257733	0.539371	-3.64369
PSMB2	-0.37674	24.8031	-2.30515	0.0258755	0.539371	-3.64702
ROBO1	-0.373382	23.2526	-2.30215	0.0260589	0.539371	-3.65297
PVR	0.298092	27.2222	2.30207	0.0260641	0.539371	-3.65314
FCN2	0.522828	27.8856	2.29539	0.0264768	0.539371	-3.66636
HMCN2	-0.531687	23.6061	-2.29056	0.0267784	0.539371	-3.67589
MANBA	0.323865	24.1661	2.27637	0.0276839	0.539371	-3.70384
ERAP2	1.07507	23.7342	2.26793	0.0282348	0.539371	-3.72038
FKBP1A	-0.377601	24.3683	-2.25862	0.0288547	0.539371	-3.7386
PLA2G15	0.528648	23.5114	2.24421	0.0298368	0.539371	-3.76665
CFHR1	0.567379	31.1031	2.23494	0.0304847	0.539371	-3.78464
CTSF	0.379424	24.7389	2.21882	0.0316406	0.539371	-3.81576
EPHA4	-0.418408	23.5439	-2.18859	0.0339139	0.539371	-3.87365
TKFC	-0.66872	23.2062	-2.18327	0.0343286	0.539371	-3.88377
ALCAM	-0.252595	25.9459	-2.16974	0.0354033	0.539371	-3.90942
ITIH3	-0.29569	32.2852	-2.15776	0.0363799	0.539371	-3.93204
ALDOC	0.286325	24.2166	2.14076	0.0378054	0.539371	-3.96393
HSPA1A	-0.49833	23.9924	-2.13743	0.0380905	0.539371	-3.97016
PSMB4	0.338376	24.3017	2.13471	0.0383251	0.539371	-3.97525
GP1BB	0.45597	24.2577	2.12841	0.0388721	0.539371	-3.98699
MRC2	-0.290038	24.8858	-2.12708	0.0389884	0.539371	-3.98946
MINPP1	0.300332	26.4858	2.11987	0.0396249	0.539371	-4.00287
XPNPEP2	0.339596	24.3341	2.11188	0.0403409	0.539371	-4.01768
TIE1	-0.270043	24.6947	-2.10809	0.0406847	0.539371	-4.02469
HYAL1	-0.314353	25.1061	-2.10087	0.0413468	0.539371	-4.03802
B4GAT1	-0.365353	29.5348	-2.09806	0.0416064	0.539371	-4.04319
DSG1	0.605915	22.9315	2.08668	0.0426744	0.543336	-4.0641
HBA1	0.488507	33.2641	2.05312	0.0459635	0.563201	-4.1252
BLVRB	0.664344	26.2263	2.04885	0.0463975	0.563201	-4.13291
OMD	0.50288	24.7339	2.03532	0.0477966	0.563201	-4.15728
PTPRM	-0.232578	25.0439	-2.03171	0.0481761	0.563201	-4.16376
SHH	-0.239167	24.2509	-2.03164	0.0481841	0.563201	-4.1639
QSOX2	-0.322952	23.7911	-2.01788	0.0496535	0.571016	-4.18849
PROS1	-0.150397	32.4205	-1.99175	0.0525533	0.59477	-4.23485
PPBP	-1.0993	31.2991	-1.97725	0.0542248	0.602353	-4.26036
CHI3L1	0.917189	24.8383	1.97139	0.054913	0.602353	-4.27062
ITIH4	-0.151109	33.7428	-1.95539	0.0568308	0.613945	-4.29851
PECAM1	-0.441873	24.8788	-1.94082	0.058627	0.614252	-4.32375
CTSZ	0.368663	25.217	1.93019	0.0599681	0.614252	-4.34206
RARRES2	-0.396883	25.6976	-1.93001	0.0599907	0.614252	-4.34237
IGDCC4	0.367835	23.8148	1.92755	0.0603052	0.614252	-4.3466
SSC5D	0.362379	26.2589	1.91746	0.0616085	0.618688	-4.36388
RBP4	0.329069	32.0755	1.89355	0.0647934	0.623201	-4.40453
EPB42	0.62649	23.4674	1.88734	0.0656427	0.623201	-4.41501
COLEC11	-0.309313	27.007	-1.88456	0.0660274	0.623201	-4.41971
S100A4	0.473376	24.7842	1.88175	0.0664163	0.623201	-4.42443
CADM1	-0.286348	25.4852	-1.87553	0.0672859	0.623201	-4.43488
HBG2	0.733853	26.1721	1.87541	0.0673022	0.623201	-4.43508
ZNF620	0.551183	26.9341	1.83411	0.0733248	0.664349	-4.50371
ADAMTSL2	0.322408	25.2027	1.83009	0.0739355	0.664349	-4.51034
MYL6	-0.379314	24.101	-1.82612	0.0745412	0.664349	-4.51684
ALDOA	0.234231	27.4027	1.81196	0.0767391	0.670011	-4.54
PROCR	-0.349545	26.0005	-1.78483	0.081103	0.670011	-4.58392
ASPN	0.33314	23.4255	1.77175	0.0832791	0.670011	-4.60488
CES1	0.442672	24.1371	1.7665	0.0841666	0.670011	-4.61327
HBD	0.636066	29.9388	1.76075	0.0851467	0.670011	-4.62241
SMPDL3A	0.427272	24.9881	1.75404	0.0863037	0.670011	-4.63306
HBB	0.352866	33.6881	1.74961	0.0870757	0.670011	-4.64008
PLXNB2	-0.35476	23.9307	-1.74905	0.0871726	0.670011	-4.64096
AOC3	-0.216435	26.7063	-1.73455	0.0897398	0.670011	-4.66381
PTPRG	-0.238394	26.5116	-1.73181	0.0902303	0.670011	-4.66809
TSKU	0.534767	23.4063	1.72633	0.0912219	0.670011	-4.67668
PRDX2	0.629529	26.8413	1.72584	0.0913095	0.670011	-4.67743
RAB11A	-0.405487	23.83	-1.71781	0.0927783	0.670011	-4.68995
PDCD6	0.243197	23.9097	1.71516	0.0932675	0.670011	-4.69407
MET	-0.262318	24.7373	-1.70957	0.0943071	0.670011	-4.70275
C2	-0.116696	32.3057	-1.70917	0.0943821	0.670011	-4.70338
MCAM	-0.188527	27.0176	-1.70806	0.0945884	0.670011	-4.70509
OIT3	0.223187	25.2949	1.70566	0.0950395	0.670011	-4.70881
TREML1	0.357854	26.3667	1.69956	0.0961902	0.670011	-4.71822
NAGLU	0.237097	25.9478	1.69643	0.0967851	0.670011	-4.72304
C1R	0.135992	32.1417	1.69471	0.0971139	0.670011	-4.72569
PLA2G7	-0.372578	27.5256	-1.68518	0.0989514	0.670011	-4.74031
MPO	-0.618933	24.6079	-1.68363	0.0992524	0.670011	-4.74268
CORO1A	-0.322373	25.8238	-1.67891	0.100176	0.670011	-4.74989
IGFBP3	0.343183	29.7508	1.67605	0.100736	0.670011	-4.75424
SPTB	1.09184	23.0288	1.66929	0.102078	0.670011	-4.76453
CLEC11A	0.249354	23.8722	1.66896	0.102142	0.670011	-4.76502
FAH	0.381443	25.8123	1.66736	0.102461	0.670011	-4.76744
SERPIND1	0.165585	33.0435	1.66005	0.103931	0.670011	-4.7785
IL1R2	0.239653	24.2878	1.65877	0.10419	0.670011	-4.78044
RAP1B	0.452861	25.6965	1.65314	0.105336	0.670011	-4.78892
TUBA4A	-0.380457	23.5768	-1.64939	0.106105	0.670011	-4.79456
CTSB	-0.252327	24.1083	-1.64633	0.106736	0.670011	-4.79915
HLA-A	-0.701584	28.0531	-1.64016	0.108018	0.670011	-4.80839
FBP1	0.482386	25.4081	1.63993	0.108066	0.670011	-4.80873
ICOSLG	0.340566	26.8374	1.63294	0.109535	0.673262	-4.81916
VCAM1	-0.185834	28.0422	-1.62514	0.11119	0.677593	-4.83074
C8A	-0.158591	31.4712	-1.61681	0.112983	0.677739	-4.84306
SUSD5	0.394271	24.6163	1.61435	0.113516	0.677739	-4.84669
LCN2	-0.366041	25.9118	-1.61183	0.114066	0.677739	-4.8504
JUP	-0.608962	22.7486	-1.60073	0.116508	0.686532	-4.86668
MMP19	0.412819	23.1415	1.59588	0.117589	0.687219	-4.87376
VTN	0.127002	33.7061	1.58206	0.120713	0.69553	-4.89385
RNPEP	-0.250872	24.5057	-1.58097	0.120962	0.69553	-4.89542
ASL	0.420614	23.7411	1.573	0.122797	0.696029	-4.90693
GLIPR2	0.269972	25.3909	1.57212	0.123001	0.696029	-4.90819
HPSE	0.365927	25.4001	1.54931	0.128385	0.720777	-4.94081
CRHBP	0.327256	24.8116	1.54042	0.130535	0.724236	-4.95341
FGFR4	-0.27415	23.4769	-1.53838	0.131033	0.724236	-4.9563
GSTO1	0.248713	25.0832	1.53199	0.132599	0.726978	-4.9653
L1CAM	-0.320571	23.7224	-1.52535	0.134245	0.726978	-4.97463
ARSA	-0.30047	23.4094	-1.52397	0.134588	0.726978	-4.97656
CDH1	-0.246794	26.555	-1.49831	0.141108	0.74358	-5.0122
PLXND1	-0.272508	23.4853	-1.49536	0.141875	0.74358	-5.01627
F9	0.15761	31.2166	1.49201	0.142749	0.74358	-5.02088
AGT	-0.141189	32.8636	-1.49041	0.143165	0.74358	-5.02307
PLS3	0.321226	23.307	1.49006	0.143257	0.74358	-5.02355
PI16	-0.267782	28.1848	-1.48755	0.143919	0.74358	-5.027
WDR1	0.296854	24.4386	1.47331	0.1477	0.757629	-5.04641
TGFB1	0.242944	24.3483	1.46377	0.150281	0.758185	-5.05933
SPP2	0.381584	28.2201	1.45937	0.151482	0.758185	-5.06527
DSG2	-0.170196	25.7318	-1.45452	0.152816	0.758185	-5.07179
HPR	0.305276	32.2511	1.45425	0.152891	0.758185	-5.07216
YWHAB	0.293415	24.682	1.4534	0.153126	0.758185	-5.0733
STAB1	0.209329	26.4597	1.44666	0.154996	0.762152	-5.08232
CLU	-0.14642	33.255	-1.42832	0.160178	0.779671	-5.10668
CA3	-0.512015	23.923	-1.42244	0.161866	0.779671	-5.11442
MMP3	0.439159	29.9921	1.42063	0.162388	0.779671	-5.11679
ITGB3	0.386084	24.8431	1.41875	0.162933	0.779671	-5.11926
PSMA6	0.285428	23.8499	1.40649	0.166518	0.791517	-5.13529
INHBE	0.427364	26.9823	1.39874	0.168817	0.797127	-5.14536
BCHE	0.142427	30.272	1.39317	0.170485	0.79971	-5.15257
ADAMDEC1	-0.222166	25.2497	-1.38371	0.173345	0.800875	-5.16474
LYZ	-0.343426	27.7185	-1.37121	0.177182	0.800875	-5.18071
AMBP	-0.163717	31.9044	-1.36926	0.177783	0.800875	-5.18318
CILP2	0.210707	23.8324	1.36734	0.178382	0.800875	-5.18563
HPX	-0.116729	34.2462	-1.36664	0.178601	0.800875	-5.18652
COL6A2	-0.217907	23.7386	-1.36465	0.179218	0.800875	-5.18903
PRCP	-0.157856	24.9669	-1.36059	0.180491	0.800875	-5.19418
VIM	-0.469819	24.1294	-1.3601	0.180644	0.800875	-5.19479
TCN2	0.160832	24.0794	1.35947	0.180843	0.800875	-5.19559
FAM3C	-0.219036	24.7545	-1.35491	0.18228	0.802259	-5.20133
CDH5	-0.152643	28.867	-1.34659	0.184927	0.808913	-5.21178
AGRN	0.227918	23.578	1.33584	0.188388	0.815717	-5.22517
H6PD	-0.164957	25.1509	-1.33191	0.189666	0.815717	-5.23005
PSAP	0.272243	24.7066	1.32933	0.19051	0.815717	-5.23325
IGFALS	0.186078	31.0755	1.32765	0.191059	0.815717	-5.23532
SERPINA7	-0.128651	31.6042	-1.31835	0.194128	0.820002	-5.24677
ALDH1A1	0.392638	24.3313	1.31669	0.19468	0.820002	-5.24881
SAA1	0.787864	29.1204	1.31183	0.196301	0.820002	-5.25476
APOA5	0.530536	26.8422	1.30788	0.197625	0.820002	-5.25957
ITGA11	-0.297502	23.6295	-1.30733	0.197812	0.820002	-5.26025
PLTP	-0.142708	29.4428	-1.2985	0.200799	0.825957	-5.27096
COLEC10	-0.233813	26.5051	-1.29546	0.201838	0.825957	-5.27464
CPQ	0.225605	24.2846	1.29287	0.202724	0.825957	-5.27776
UGP2	0.278561	24.3064	1.27614	0.208521	0.835941	-5.2978
PXDN	-0.194387	23.9294	-1.27601	0.208567	0.835941	-5.29796
SEMA3F	-0.30526	23.2811	-1.27566	0.208692	0.835941	-5.29838
C6	-0.126931	31.9122	-1.27002	0.210675	0.83917	-5.30508
CNDP1	0.2623	29.872	1.26483	0.212511	0.841778	-5.31122
RAB1A	-0.276039	24.97	-1.24978	0.21791	0.84615	-5.3289
NRCAM	-0.18767	24.8225	-1.24806	0.218533	0.84615	-5.33091
CA2	0.489703	26.1728	1.24397	0.220018	0.84615	-5.33566
MYO1F	-0.493176	22.8219	-1.23816	0.222146	0.84615	-5.34241
ENG	0.173098	25.7142	1.23643	0.222779	0.84615	-5.34441
KRTDAP	-0.242513	24.4281	-1.23604	0.222924	0.84615	-5.34486
IGFBP7	-0.232222	25.1791	-1.23506	0.223286	0.84615	-5.346
CA1	0.420265	29.095	1.23333	0.223925	0.84615	-5.348
LMAN1	-0.239304	24.4914	-1.22885	0.225581	0.84615	-5.35315
HMCN1	-0.301171	23.4687	-1.22684	0.226331	0.84615	-5.35547
PKM	0.144349	25.9838	1.21939	0.229116	0.84615	-5.36399
APLP2	-0.248196	23.816	-1.21641	0.230237	0.84615	-5.36739
BST1	-0.304453	26.5741	-1.21628	0.230288	0.84615	-5.36754
A2M	-0.106582	34.754	-1.21324	0.231435	0.84615	-5.371
PON1	0.132509	33.0843	1.19794	0.237279	0.84615	-5.38828
SDK1	-0.196309	23.7723	-1.19057	0.240132	0.84615	-5.39654
LOXL3	-0.344698	23.495	-1.19045	0.240177	0.84615	-5.39667
ATF6B	-0.195003	23.7438	-1.18795	0.241153	0.84615	-5.39946
PLG	0.0944005	32.6427	1.18647	0.24173	0.84615	-5.4011
MYOC	0.193101	25.4551	1.18512	0.242255	0.84615	-5.4026
IL1RAP	0.13634	27.2637	1.1842	0.242617	0.84615	-5.40363
IGFBP6	0.268633	27.0731	1.1813	0.243756	0.84615	-5.40685
MYL12B	0.194695	23.7109	1.17622	0.245758	0.84615	-5.41247
GDI1	-0.186591	23.4348	-1.17424	0.246539	0.84615	-5.41464
COL12A1	-0.244041	23.8055	-1.17021	0.248142	0.84615	-5.41908
LBP	0.221072	30.2641	1.16926	0.248519	0.84615	-5.42012
ADH1B	-0.296917	23.9892	-1.16923	0.248533	0.84615	-5.42016
THBS4	-0.161768	27.3559	-1.16865	0.248764	0.84615	-5.4208
LCAT	0.111839	30.1815	1.16738	0.249271	0.84615	-5.42219
C4B	-0.154457	33.059	-1.16674	0.249524	0.84615	-5.42288
HP	0.274546	34.7108	1.16172	0.251537	0.84615	-5.42837
NOMO2	0.218589	23.4553	1.16159	0.25159	0.84615	-5.42851
TTN	0.178342	25.8013	1.15332	0.254934	0.846921	-5.43751
C4BPA	-0.0900925	33.0004	-1.15087	0.255928	0.846921	-5.44016
ICAM2	-0.22237	26.4604	-1.15008	0.256248	0.846921	-5.44101
UMOD	0.139105	24.239	1.14929	0.256571	0.846921	-5.44186
ASGR2	-0.220658	25.7188	-1.1433	0.259025	0.851083	-5.44833
PTPRK	0.19018	23.7075	1.13374	0.262969	0.860078	-5.45855
ANTXR1	0.191012	27.5313	1.1286	0.265112	0.861525	-5.46403
SERPINB1	-0.333738	23.8632	-1.12524	0.266514	0.861525	-5.46758
PRG4	0.18863	29.0345	1.124	0.267036	0.861525	-5.4689
CDH2	-0.129292	25.7273	-1.12053	0.268495	0.862327	-5.47256
EXTL2	0.125861	25.4381	1.11333	0.271542	0.865678	-5.48014
GANAB	-0.152836	25.4844	-1.11233	0.271966	0.865678	-5.48119
PRG2	0.240098	25.8377	1.10811	0.273766	0.866992	-5.4856
ZYX	-0.238938	23.6834	-1.10566	0.274811	0.866992	-5.48815
FBLN5	0.223548	24.1664	1.09925	0.277566	0.868206	-5.49481
MGP	0.141991	25.9092	1.0991	0.277631	0.868206	-5.49496
PROZ	0.254601	28.4201	1.09571	0.279096	0.868975	-5.49847
LAMB1	-0.138132	25.2424	-1.08986	0.281639	0.873081	-5.5045
PRDX5	0.174355	23.6799	1.07452	0.288379	0.881497	-5.52015
PODXL	-0.150778	26.3031	-1.07426	0.288493	0.881497	-5.52041
COL18A1	-0.126262	26.4896	-1.07158	0.289681	0.881497	-5.52312
NOTCH3	0.16901	24.7071	1.06897	0.290844	0.881497	-5.52576
ADGRE5	0.17812	24.1711	1.06871	0.290959	0.881497	-5.52602
ACTR3	-0.253155	23.2183	-1.05508	0.297082	0.881497	-5.53969
CEMIP	-0.191219	23.8826	-1.05443	0.297373	0.881497	-5.54033
SEMA7A	-0.191532	23.9567	-1.05339	0.297846	0.881497	-5.54137
ATF6	0.176268	23.9439	1.048	0.300294	0.881497	-5.54672
MSLN	-0.234361	24.5588	-1.04416	0.302047	0.881497	-5.55051
ARF3	-0.327455	24.1958	-1.04384	0.302196	0.881497	-5.55083
MST1	-0.14874	29.5833	-1.04343	0.302382	0.881497	-5.55123
UBE2L3	-0.172909	24.0054	-1.04296	0.302597	0.881497	-5.5517
QSOX1	0.0953032	28.8802	1.04007	0.303921	0.881497	-5.55454
ILK	0.249415	23.6874	1.03928	0.304287	0.881497	-5.55532
MDH1	-0.210177	24.5039	-1.03696	0.305354	0.881497	-5.55759
TGFBR3	-0.205374	24.1255	-1.03262	0.307359	0.881497	-5.56184
FETUB	-0.171448	29.9302	-1.0243	0.311228	0.881497	-5.56993
APCS	0.0948626	32.9978	1.01928	0.313575	0.881497	-5.57478
PCDH12	0.129974	25.9542	1.01565	0.315284	0.881497	-5.57827
LEPR	-0.227687	24.0518	-1.01437	0.315888	0.881497	-5.57951
LGALS3	-0.165417	24.5833	-1.01182	0.317089	0.881497	-5.58194
PZP	0.761121	28.8671	1.01115	0.317409	0.881497	-5.58259
SPARC	-0.235112	27.7184	-1.00736	0.319203	0.881497	-5.5862
CES2	-0.215809	24.1502	-1.00725	0.319255	0.881497	-5.58631
FCGBP	-0.181388	28.5708	-1.00668	0.319527	0.881497	-5.58685
GOLM1	0.188319	26.2101	1.00615	0.319781	0.881497	-5.58736
SELENBP1	0.278583	23.8564	1.00227	0.321629	0.881497	-5.59105
CACNA2D1	-0.120799	26.2358	-1.00139	0.322048	0.881497	-5.59188
GDI2	0.217106	23.3109	0.995369	0.324935	0.881497	-5.59757
EFEMP1	-0.138775	27.598	-0.993619	0.325777	0.881497	-5.59922
C1QC	0.095038	32.9221	0.987112	0.328921	0.881497	-5.60533
FGFBP2	0.151589	24.2071	0.9869	0.329024	0.881497	-5.60552
PROC	0.112454	29.5907	0.982279	0.33127	0.881497	-5.60984
YWHAZ	-0.151179	27.9515	-0.979074	0.332833	0.881497	-5.61281
PTPRF	-0.141111	25.2999	-0.975701	0.334484	0.881497	-5.61594
PLOD1	-0.179311	26.8278	-0.975614	0.334527	0.881497	-5.61602
PEBP1	0.156904	25.5513	0.974799	0.334926	0.881497	-5.61677
PCSK6	-0.238774	25.5519	-0.974499	0.335073	0.881497	-5.61705
ENPEP	0.140947	24.1637	0.971905	0.336348	0.881497	-5.61944
C1QA	0.128304	32.7431	0.971081	0.336754	0.881497	-5.6202
HSP90B1	0.115001	26.8887	0.969921	0.337325	0.881497	-5.62127
SLC38A10	-0.170301	24.5264	-0.966965	0.338784	0.881497	-5.62398
NRP1	-0.12023	27.7074	-0.964966	0.339773	0.881497	-5.62581
ITLN1	0.187681	24.4616	0.964533	0.339988	0.881497	-5.62621
VCP	0.399593	21.9283	0.960307	0.342087	0.883724	-5.63007
STOM	0.182787	24.9457	0.953616	0.345426	0.88913	-5.63614
ACTC1	-0.228027	28.5044	-0.938775	0.352911	0.900826	-5.64947
HEXA	0.135904	23.5349	0.936211	0.354214	0.900826	-5.65175
EXT1	0.14623	25.381	0.935943	0.354351	0.900826	-5.65199
SERPINA3	-0.087633	33.618	-0.934332	0.355172	0.900826	-5.65342
CPN2	-0.0970229	31.2488	-0.931773	0.356479	0.900826	-5.65569
CD44	0.23139	28.8404	0.929677	0.357551	0.900826	-5.65754
CAT	0.176349	26.7701	0.923291	0.360832	0.905891	-5.66316
ANTXR2	0.172662	26.0129	0.916406	0.364391	0.908756	-5.66918
GP6	0.169381	24.1804	0.909116	0.368183	0.908756	-5.6755
SFTPB	-0.247029	24.7726	-0.906118	0.369751	0.908756	-5.67809
CHAD	-0.130834	23.9479	-0.905341	0.370158	0.908756	-5.67876
C7	-0.122141	32.8365	-0.902849	0.371464	0.908756	-5.6809
FAP	-0.152314	24.6694	-0.901222	0.372319	0.908756	-5.68229
SH3BGRL3	0.186975	25.1303	0.900231	0.37284	0.908756	-5.68314
UGGT1	-0.217508	24.6177	-0.897041	0.374521	0.908756	-5.68587
APOC3	0.152796	33.2301	0.888406	0.379096	0.908756	-5.6932
SAA2	0.548482	28.9129	0.887799	0.379419	0.908756	-5.69371
MSTN	-0.21445	23.3394	-0.885846	0.380459	0.908756	-5.69536
COL6A3	-0.102895	28.0335	-0.885657	0.38056	0.908756	-5.69552
VAT1	0.146563	24.0229	0.884917	0.380955	0.908756	-5.69615
CAMP	-0.232536	26.1805	-0.882798	0.382087	0.908756	-5.69793
ERAP1	0.175079	25.5346	0.881533	0.382763	0.908756	-5.69899
PEBP4	0.178511	26.6309	0.880989	0.383054	0.908756	-5.69945
PEPD	0.131591	27.2467	0.879895	0.38364	0.908756	-5.70036
SERPINA4	0.0922375	32.3668	0.876427	0.385502	0.910142	-5.70326
NCAM1	-0.0949465	27.1112	-0.861761	0.393436	0.921559	-5.7154
CALR	-0.14529	25.5666	-0.861581	0.393534	0.921559	-5.71554
AZGP1	-0.112478	31.8129	-0.858066	0.395451	0.921559	-5.71842
SEMA4B	0.137241	25.3591	0.854198	0.397567	0.921559	-5.72158
MGAT1	0.128675	23.7998	0.853209	0.39811	0.921559	-5.72238
G6PD	-0.236275	23.9854	-0.847556	0.401218	0.921559	-5.72696
SELENOP	-0.122185	29.8714	-0.843219	0.403613	0.921559	-5.73046
KCTD12	-0.174597	23.289	-0.842477	0.404023	0.921559	-5.73105
CST3	-0.147628	28.3619	-0.837389	0.406846	0.921559	-5.73513
FLT4	0.106253	26.0362	0.836672	0.407245	0.921559	-5.7357
CTSA	-0.199695	24.7967	-0.834113	0.40867	0.921559	-5.73774
COL6A1	0.0944269	26.3938	0.825809	0.413315	0.921559	-5.74431
B3GNT2	-0.078282	25.4879	-0.825073	0.413728	0.921559	-5.74489
MMRN1	0.140653	26.9195	0.82364	0.414534	0.921559	-5.74602
C5	-0.0579116	32.6152	-0.823527	0.414598	0.921559	-5.74611
CHGA	0.205034	25.3407	0.823149	0.41481	0.921559	-5.7464
F5	-0.0697495	30.0377	-0.822697	0.415064	0.921559	-5.74676
ABI3BP	0.127683	26.7139	0.822205	0.415341	0.921559	-5.74714
GAS6	0.164146	23.5788	0.813867	0.420052	0.921559	-5.75365
APOA1	-0.067926	35.1907	-0.81257	0.420788	0.921559	-5.75466
HLA-C	0.154816	25.8339	0.810826	0.421778	0.921559	-5.75601
SERPINC1	0.069411	33.2659	0.807378	0.423741	0.921559	-5.75867
GOT1	0.121734	25.0417	0.805243	0.424959	0.921559	-5.76031
C8B	-0.070788	31.9651	-0.804414	0.425432	0.921559	-5.76095
BCAM	-0.161395	23.3474	-0.801759	0.426951	0.921559	-5.76299
CFB	-0.0615159	33.673	-0.799771	0.42809	0.921559	-5.76451
ACTR2	0.198378	23.3832	0.795591	0.43049	0.921559	-5.76769
LGALSL	-0.215858	23.572	-0.795433	0.430582	0.921559	-5.76781
GNPTG	-0.104999	26.0794	-0.794951	0.430859	0.921559	-5.76818
ACTN4	-0.21443	27.387	-0.794944	0.430863	0.921559	-5.76818
CD248	-0.115494	24.5896	-0.792476	0.432285	0.921559	-5.77005
FBLN1	-0.127081	30.3747	-0.791526	0.432833	0.921559	-5.77077
TNC	-0.116421	26.8584	-0.791254	0.43299	0.921559	-5.77098
SLC2A1	0.146508	23.9665	0.783114	0.437705	0.926768	-5.7771
MB	-0.199998	24.831	-0.782451	0.438091	0.926768	-5.77759
LRG1	-0.0998272	32.6335	-0.780149	0.43943	0.926768	-5.77931
ARPC1B	0.137461	24.0764	0.776898	0.441327	0.926768	-5.78173
MEGF8	0.0823636	25.9836	0.775477	0.442157	0.926768	-5.78278
SERPINE1	0.138087	26.1913	0.767947	0.446572	0.926768	-5.78834
APOC4	0.199843	30.2895	0.763885	0.448965	0.926768	-5.79131
PRTN3	-0.262354	25.7972	-0.763473	0.449208	0.926768	-5.79161
VASP	-0.222948	23.8638	-0.76155	0.450343	0.926768	-5.79301
PDIA4	-0.106017	23.8698	-0.760738	0.450824	0.926768	-5.7936
CDH17	0.201437	23.5599	0.760686	0.450854	0.926768	-5.79364
SERPINA11	-0.111813	25.9145	-0.760378	0.451036	0.926768	-5.79386
HSPD1	-0.280145	24.0444	-0.755804	0.453747	0.929659	-5.79718
BASP1	-0.11294	24.666	-0.752381	0.455781	0.931152	-5.79965
ITGA2B	0.189124	26.4419	0.749913	0.457251	0.931486	-5.80142
KIT	-0.121275	24.8178	-0.746044	0.459562	0.933525	-5.80419
PAM	-0.0843718	25.0415	-0.740696	0.462766	0.934062	-5.80799
DBH	-0.23859	27.977	-0.735802	0.46571	0.934062	-5.81145
SHBG	-0.192107	29.671	-0.728168	0.470323	0.934062	-5.8168
APMAP	0.0965165	28.8626	0.722594	0.473708	0.934062	-5.82067
SERPINA5	-0.209543	28.2081	-0.720509	0.474977	0.934062	-5.82211
VCAN	-0.146058	24.7231	-0.720488	0.47499	0.934062	-5.82212
PDCD1LG2	-0.095873	23.586	-0.717221	0.476983	0.934062	-5.82437
TUBA1B	0.149241	25.4669	0.715922	0.477777	0.934062	-5.82526
PARK7	0.181757	24.7181	0.715117	0.47827	0.934062	-5.82581
SDF4	0.150037	23.4761	0.71386	0.479039	0.934062	-5.82667
FGFR1	0.122451	25.1503	0.71343	0.479303	0.934062	-5.82697
EHD3	-0.180024	23.1832	-0.712933	0.479607	0.934062	-5.82731
FN1	0.0989427	33.0569	0.708676	0.482219	0.934062	-5.83021
CDH13	-0.0938339	27.4903	-0.703835	0.4852	0.934062	-5.83348
PARVB	0.207553	24.8686	0.701365	0.486725	0.934062	-5.83514
PTPRS	0.13878	26.3995	0.699883	0.487641	0.934062	-5.83614
F8	-0.147791	25.9784	-0.695999	0.490047	0.934062	-5.83874
F7	0.112911	27.4134	0.695417	0.490408	0.934062	-5.83912
CNTFR	-0.101973	24.6445	-0.693476	0.491613	0.934062	-5.84042
FGG	0.311618	27.6092	0.692946	0.491942	0.934062	-5.84077
CFD	-0.112203	29.8819	-0.692119	0.492456	0.934062	-5.84132
GALC	-0.126234	24.3135	-0.690339	0.493564	0.934062	-5.84249
APOB	0.0851163	34.1766	0.688176	0.494912	0.934062	-5.84392
ICAM3	-0.166554	24.9685	-0.683943	0.497555	0.934062	-5.84671
TXN	0.160466	25.3504	0.683698	0.497709	0.934062	-5.84687
CTBS	0.0976537	26.0862	0.679683	0.500223	0.934062	-5.84949
PPIA	-0.217127	24.7812	-0.677936	0.50132	0.934062	-5.85063
PRDX1	-0.118533	24.4496	-0.676191	0.502416	0.934062	-5.85176
LPL	0.138115	23.649	0.675759	0.502688	0.934062	-5.85204
ALAD	0.252729	23.8492	0.675568	0.502808	0.934062	-5.85216
NRP2	-0.141098	25.2799	-0.674201	0.503668	0.934062	-5.85305
GPNMB	-0.12696	24.2486	-0.671648	0.505277	0.934062	-5.8547
RTN4RL2	-0.123077	23.6606	-0.667196	0.50809	0.934062	-5.85756
GPI	-0.128069	24.9248	-0.666128	0.508766	0.934062	-5.85824
CSPG4	-0.223996	24.0671	-0.665723	0.509022	0.934062	-5.8585
OAF	-0.110655	26.3801	-0.664963	0.509503	0.934062	-5.85898
FGB	0.329594	27.5915	0.663296	0.51056	0.934062	-5.86004
SPON1	-0.0855272	24.6155	-0.660342	0.512436	0.934062	-5.86192
ITGB2	-0.119241	25.8169	-0.659128	0.513208	0.934062	-5.86269
P4HB	0.0741331	27.6951	0.658712	0.513473	0.934062	-5.86295
TUBB	-0.202939	24.3149	-0.65861	0.513538	0.934062	-5.86301
CALM3	0.20992	23.8802	0.650223	0.518889	0.939521	-5.86828
SELL	0.0791515	28.4662	0.647039	0.520928	0.939521	-5.87026
VCL	-0.0621814	27.1778	-0.64588	0.521672	0.939521	-5.87098
PSMA5	0.144386	23.996	0.6425	0.523843	0.939521	-5.87307
OGN	-0.154325	24.4034	-0.638201	0.526612	0.939521	-5.87571
VNN1	0.209115	27.0794	0.634988	0.528686	0.939521	-5.87768
BPIFB1	-0.207498	25.816	-0.634626	0.52892	0.939521	-5.8779
PGK1	-0.129067	24.6454	-0.633778	0.529468	0.939521	-5.87841
OLFM1	-0.0701189	27.3892	-0.63288	0.530049	0.939521	-5.87896
MAN1A1	0.0632761	27.7001	0.632627	0.530213	0.939521	-5.87911
PCSK9	-0.093238	28.005	-0.630654	0.53149	0.939521	-5.88031
GSTP1	0.142838	25.422	0.629194	0.532437	0.939521	-5.88119
ACTG1	-0.118211	30.343	-0.627296	0.533669	0.939521	-5.88234
DCD	-0.111454	25.7228	-0.623484	0.536147	0.939984	-5.88463
MENT	0.155154	26.9083	0.620706	0.537958	0.939984	-5.88629
SELE	-0.130366	23.9765	-0.617565	0.540008	0.939984	-5.88815
PRDX6	0.24103	25.8379	0.617159	0.540273	0.939984	-5.8884
PCYOX1	-0.0804911	28.8819	-0.616775	0.540524	0.939984	-5.88862
CR2	0.120353	25.3352	0.6126	0.543257	0.942385	-5.89109
EGFR	-0.0916882	23.3574	-0.608895	0.545688	0.942385	-5.89326
CNTN1	-0.0650486	26.461	-0.60735	0.546704	0.942385	-5.89417
DAG1	-0.0900354	26.0585	-0.606608	0.547191	0.942385	-5.8946
MSN	-0.071862	25.5531	-0.597204	0.553396	0.942618	-5.90004
ATRN	-0.088188	30.2117	-0.596974	0.553548	0.942618	-5.90017
IGFBP5	0.0904274	25.9368	0.596841	0.553636	0.942618	-5.90024
PNP	-0.234298	23.891	-0.595367	0.554612	0.942618	-5.90109
ANK1	-0.305165	23.2117	-0.593379	0.55593	0.942618	-5.90223
DKK3	0.112409	24.9185	0.589427	0.558553	0.942618	-5.90447
LAMB2	0.0885569	24.7155	0.589373	0.55859	0.942618	-5.9045
CFHR3	-0.217107	27.8872	-0.589026	0.55882	0.942618	-5.9047
CTSH	-0.0916359	24.6666	-0.588417	0.559225	0.942618	-5.90504
ISLR	-0.0971617	25.3566	-0.581502	0.563834	0.943399	-5.90893
PRAP1	0.123075	26.5656	0.581126	0.564086	0.943399	-5.90914
SPP1	-0.133455	25.0875	-0.58003	0.564818	0.943399	-5.90975
PSMA3	-0.102684	23.5084	-0.579506	0.565168	0.943399	-5.91005
MBP	0.141543	24.4225	0.577808	0.566304	0.943399	-5.91099
C1RL	-0.0777247	29.5101	-0.575048	0.568154	0.944274	-5.91252
ST3GAL6	0.0796665	24.2493	0.57275	0.569695	0.944326	-5.91379
HTRA1	-0.0895718	23.6843	-0.570004	0.57154	0.944326	-5.9153
BGN	-0.179563	22.6877	-0.566851	0.573662	0.944326	-5.91702
LDHB	-0.0544656	27.1971	-0.565617	0.574493	0.944326	-5.91769
SERPINF2	-0.0631156	32.7968	-0.565152	0.574807	0.944326	-5.91795
CAPN1	-0.113284	23.4344	-0.562394	0.576668	0.944437	-5.91944
PM20D1	-0.291607	23.9465	-0.559604	0.578554	0.944437	-5.92095
SOD2	0.0875915	24.8169	0.556182	0.580871	0.944437	-5.92279
NTM	0.110116	23.5808	0.555565	0.581289	0.944437	-5.92312
HABP2	-0.0728094	30.6856	-0.552807	0.58316	0.944437	-5.92459
PLXNB1	0.0580648	27.4141	0.551654	0.583943	0.944437	-5.9252
NIF3L1	0.100389	23.4822	0.54974	0.585244	0.944437	-5.92621
B3GNT8	0.0691531	24.0628	0.549407	0.585471	0.944437	-5.92639
LDLR	-0.130142	23.0119	-0.546215	0.587645	0.945803	-5.92807
CD14	-0.0609073	29.8335	-0.54159	0.590801	0.948359	-5.93049
TNN	0.133573	23.4597	0.538183	0.593131	0.948359	-5.93226
ECM2	-0.0824337	23.7107	-0.537648	0.593497	0.948359	-5.93254
CRTAC1	-0.080439	28.0276	-0.534354	0.595755	0.948359	-5.93424
B4GALT1	0.0975134	24.759	0.533217	0.596535	0.948359	-5.93482
CHL1	-0.0486527	27.3731	-0.532228	0.597214	0.948359	-5.93533
MYH9	-0.215013	22.8268	-0.527442	0.600505	0.950701	-5.93777
LTBP1	0.0932392	26.3251	0.524843	0.602296	0.950701	-5.93909
PTPRZ1	-0.084983	24.3491	-0.523431	0.60327	0.950701	-5.9398
TPP1	0.0797417	24.4374	0.521472	0.604622	0.950701	-5.94079
MMP9	-0.177412	26.2087	-0.519001	0.60633	0.950701	-5.94203
NECTIN1	0.064682	24.6186	0.517579	0.607314	0.950701	-5.94274
DCXR	-0.133144	23.7133	-0.516556	0.608022	0.950701	-5.94324
GSN	-0.0599035	33.2118	-0.513725	0.609984	0.951682	-5.94465
FCN3	0.0744702	32.242	0.505696	0.615565	0.952114	-5.94859
AHSG	0.067313	34.4409	0.50504	0.616022	0.952114	-5.94891
PRKCSH	-0.0860267	24.5978	-0.50388	0.61683	0.952114	-5.94947
PON3	0.0635146	28.393	0.502043	0.618111	0.952114	-5.95036
POMGNT1	-0.0896093	23.403	-0.499668	0.619769	0.952114	-5.95151
CD109	-0.0482586	26.7773	-0.498982	0.620248	0.952114	-5.95184
LTA4H	-0.0790156	25.1299	-0.494809	0.623168	0.952114	-5.95384
HBG1	0.292912	25.7315	0.493878	0.62382	0.952114	-5.95428
FCGR2A	0.0716189	25.3235	0.493313	0.624216	0.952114	-5.95455
MOGS	-0.0787171	23.651	-0.491751	0.625311	0.952114	-5.95529
CD99	-0.0629242	25.7316	-0.490474	0.626207	0.952114	-5.9559
IGF2R	-0.0491841	25.2669	-0.490362	0.626286	0.952114	-5.95595
CETP	0.0773645	28.582	0.483783	0.630911	0.953241	-5.95904
DDT	0.115134	24.1356	0.482106	0.632092	0.953241	-5.95982
FCGR3B	0.142766	27.2195	0.481913	0.632228	0.953241	-5.95991
CAVIN2	-0.142186	23.1328	-0.478986	0.634292	0.953241	-5.96126
LMAN2	-0.0698301	26.9336	-0.476383	0.636131	0.953241	-5.96246
ITIH2	0.0348836	34.5499	0.472904	0.638591	0.953241	-5.96405
GPX3	0.0753543	30.6143	0.468102	0.641995	0.953241	-5.96623
CFHR5	0.139297	27.5849	0.466931	0.642826	0.953241	-5.96676
TTR	-0.0595743	32.8863	-0.46688	0.642862	0.953241	-5.96678
FBN1	0.0658309	24.6975	0.464033	0.644885	0.953241	-5.96806
HPD	-0.164717	24.5299	-0.460767	0.647209	0.953241	-5.96952
PSMA2	-0.0920075	24.2621	-0.459653	0.648002	0.953241	-5.97001
CTSC	-0.0762906	25.1938	-0.458693	0.648686	0.953241	-5.97044
SOD3	0.120005	27.3892	0.458514	0.648814	0.953241	-5.97052
ORM1	-0.068328	32.7589	-0.455658	0.65085	0.953241	-5.97177
HEG1	-0.0605344	25.5867	-0.454304	0.651817	0.953241	-5.97237
F13B	-0.0526568	30.4909	-0.45064	0.654436	0.953241	-5.97397
HNRNPA2B1	0.235591	21.6679	0.443613	0.659471	0.953241	-5.977
MMP2	-0.0601215	26.07	-0.440776	0.661508	0.953241	-5.97821
ICAM1	-0.046087	27.1919	-0.438256	0.663319	0.953241	-5.97928
ANXA3	-0.154391	23.8573	-0.435046	0.66563	0.953241	-5.98063
HYOU1	0.075694	26.5946	0.433957	0.666415	0.953241	-5.98109
PPIB	-0.0831323	25.5393	-0.433286	0.666899	0.953241	-5.98137
CRYZ	0.0809461	24.1595	0.433219	0.666947	0.953241	-5.98139
ART3	-0.078469	25.0427	-0.4331	0.667033	0.953241	-5.98144
ERN1	0.0646829	26.8005	0.430881	0.668634	0.953241	-5.98237
APOM	-0.0639681	31.4066	-0.428015	0.670703	0.953241	-5.98356
FGL1	-0.156564	25.393	-0.426233	0.671991	0.953241	-5.98429
VASN	-0.0466255	28.2567	-0.419836	0.676624	0.953241	-5.9869
PYGL	-0.15249	24.6648	-0.419579	0.676811	0.953241	-5.98701
F10	-0.0505627	30.1945	-0.41921	0.677078	0.953241	-5.98716
TCN1	0.0891499	27.0711	0.418742	0.677418	0.953241	-5.98735
C8G	-0.0432385	31.9559	-0.416241	0.679233	0.953241	-5.98835
COL5A1	-0.0709851	24.4191	-0.415411	0.679836	0.953241	-5.98869
PTGDS	-0.119282	27.6325	-0.414282	0.680657	0.953241	-5.98914
C4BPB	-0.102766	30.0573	-0.41027	0.683575	0.953241	-5.99074
ADA2	-0.0749228	28.3227	-0.409117	0.684415	0.953241	-5.99119
FCGR3A	-0.0686222	27.5545	-0.4031	0.688804	0.953241	-5.99355
LILRB5	-0.065939	24.2293	-0.403001	0.688876	0.953241	-5.99359
OLFM2	-0.103302	23.7878	-0.400664	0.690584	0.953241	-5.9945
TRHDE	0.135537	23.4528	0.400603	0.690628	0.953241	-5.99452
CD163	0.0829609	25.9044	0.398109	0.692452	0.953241	-5.99548
PCOLCE	-0.0693652	27.9009	-0.395017	0.694716	0.953241	-5.99666
LAMC1	-0.0885271	23.3841	-0.394648	0.694987	0.953241	-5.99681
PGD	-0.0821407	24.9282	-0.394564	0.695048	0.953241	-5.99684
GSR	-0.0423823	25.3956	-0.39387	0.695557	0.953241	-5.9971
CLIC1	0.0673006	23.8527	0.391206	0.69751	0.953241	-5.99811
HSP90AA1	0.0819746	23.9081	0.390376	0.69812	0.953241	-5.99842
ADGRF5	-0.0558401	25.536	-0.389251	0.698946	0.953241	-5.99885
PLIN3	-0.0911033	23.3596	-0.387824	0.699994	0.953241	-5.99938
DSP	0.210797	22.1828	0.387624	0.700141	0.953241	-5.99946
ADAMTSL4	-0.0621165	25.3456	-0.385727	0.701535	0.953241	-6.00017
C4A	-0.0379538	34.2696	-0.384403	0.702509	0.953241	-6.00066
ROBO4	0.0783952	25.6312	0.376199	0.708555	0.953241	-6.00367
CD84	-0.0657859	25.0149	-0.375513	0.709062	0.953241	-6.00392
IL6ST	-0.0453811	25.8273	-0.375418	0.709132	0.953241	-6.00396
LYVE1	0.0726721	26.4618	0.375019	0.709426	0.953241	-6.0041
BPGM	0.107738	24.1926	0.372841	0.711036	0.953241	-6.00489
HRG	-0.0388456	32.6145	-0.370783	0.712557	0.953241	-6.00563
GBE1	-0.0693907	23.4205	-0.366728	0.715559	0.953241	-6.00707
HSPG2	-0.0321306	27.8651	-0.364711	0.717053	0.953241	-6.00778
DSC1	0.060218	25.0266	0.362733	0.718521	0.953241	-6.00848
ST6GAL1	-0.0542839	24.681	-0.36189	0.719146	0.953241	-6.00877
C1S	0.0315865	32.0327	0.358835	0.721415	0.953241	-6.00984
APOC1	-0.0472103	33.228	-0.358595	0.721593	0.953241	-6.00992
C1QB	0.0360419	32.5716	0.3583	0.721812	0.953241	-6.01002
STRADB	0.0675442	24.6709	0.357769	0.722207	0.953241	-6.01021
GP5	-0.0753637	27.9745	-0.356771	0.722949	0.953241	-6.01055
GP1BA	-0.0459328	28.5892	-0.356314	0.723288	0.953241	-6.01071
FCRL5	-0.0780241	24.967	-0.352416	0.726189	0.953241	-6.01204
ADIPOQ	-0.0983226	29.3029	-0.352365	0.726227	0.953241	-6.01206
MAN2A1	-0.0297014	26.8944	-0.349183	0.728598	0.953241	-6.01314
BTD	0.0381417	30.4262	0.348902	0.728808	0.953241	-6.01323
ERP44	0.0578535	26.1894	0.346149	0.730861	0.953241	-6.01416
TPM4	0.122324	26.0307	0.344572	0.732038	0.953241	-6.01469
AMY2A	0.0577147	24.9453	0.343691	0.732697	0.953241	-6.01498
ALDOB	0.0893789	26.9598	0.339484	0.735842	0.953241	-6.01637
ITGAM	0.0685489	24.355	0.336685	0.737936	0.953241	-6.01728
F12	0.0591658	31.2945	0.334876	0.739291	0.953241	-6.01787
PLXDC2	-0.0324266	27.683	-0.333044	0.740664	0.953241	-6.01846
MASP2	0.0434261	28.9183	0.330962	0.742226	0.953241	-6.01913
SLC3A2	0.035322	25.6052	0.33035	0.742685	0.953241	-6.01932
TNXB	0.0390679	27.5588	0.329571	0.74327	0.953241	-6.01957
CDHR2	-0.168887	23.9662	-0.328055	0.744408	0.953241	-6.02005
PGM1	0.072216	23.5497	0.326956	0.745234	0.953241	-6.0204
SBSN	0.0528364	25.4036	0.326373	0.745671	0.953241	-6.02059
MASP1	0.0444329	29.2339	0.324924	0.74676	0.953241	-6.02104
IGFBP2	-0.105954	28.1787	-0.324324	0.747212	0.953241	-6.02123
ITIH1	-0.0231545	34.1657	-0.322802	0.748356	0.953241	-6.02171
SPARCL1	-0.0328242	27.5938	-0.320599	0.750014	0.953241	-6.02239
APOL1	0.0326656	31.9897	0.318977	0.751235	0.953241	-6.02289
DSC2	-0.0555364	24.7353	-0.317605	0.752269	0.953241	-6.02332
MMP8	-0.100183	23.9123	-0.316492	0.753108	0.953241	-6.02366
HSPA8	-0.0641464	24.6771	-0.315874	0.753574	0.953241	-6.02385
APOC2	-0.0539909	33.4072	-0.315261	0.754036	0.953241	-6.02403
PDIA3	-0.0441585	26.4422	-0.310629	0.757532	0.954623	-6.02543
ADGRL4	-0.050617	24.9537	-0.310265	0.757807	0.954623	-6.02554
BMP1	0.0589844	23.4909	0.307498	0.759898	0.955568	-6.02637
ANGPTL6	0.0470385	24.0124	0.305413	0.761475	0.955866	-6.02699
CALU	0.062595	25.2738	0.296004	0.768603	0.959332	-6.02972
LPA	-0.157478	30.4878	-0.294185	0.769984	0.959332	-6.03024
PCDH9	0.068647	23.5883	0.292944	0.770926	0.959332	-6.0306
SAA4	0.0300409	33.237	0.29281	0.771027	0.959332	-6.03063
ANGPTL3	0.0531254	25.7155	0.288605	0.774223	0.959332	-6.03182
MERTK	-0.0397789	25.7718	-0.288591	0.774233	0.959332	-6.03182
TAGLN2	0.09728	25.8616	0.288328	0.774434	0.959332	-6.03189
LGALS3BP	-0.0519772	30.7572	-0.285863	0.776309	0.959332	-6.03258
PAPLN	0.0485948	24.3981	0.285814	0.776346	0.959332	-6.03259
TLN1	0.0888567	26.1828	0.278914	0.781602	0.96177	-6.03448
CKM	0.118306	24.8428	0.278509	0.781911	0.96177	-6.03459
HSPA4	-0.0756978	23.134	-0.277913	0.782365	0.96177	-6.03475
CLSTN1	-0.0544403	24.3622	-0.258131	0.797495	0.97532	-6.03988
TFRC	-0.034832	28.5058	-0.254913	0.799964	0.97532	-6.04067
CAP1	0.0726444	25.1207	0.254609	0.800197	0.97532	-6.04075
HEXB	0.0454149	26.4919	0.250624	0.803258	0.97532	-6.04172
ACE	0.0515542	26.1543	0.247944	0.805318	0.97532	-6.04237
GAPDH	0.0789008	26.624	0.245968	0.806838	0.97532	-6.04284
CANX	0.0575592	23.1313	0.244808	0.80773	0.97532	-6.04312
DPEP2	0.0269612	27.6107	0.24124	0.810477	0.97532	-6.04396
CDHR5	0.0463609	24.4953	0.240337	0.811172	0.97532	-6.04417
DPP4	-0.0302498	26.7226	-0.240016	0.811419	0.97532	-6.04424
ADGRG6	0.029844	25.352	0.239654	0.811698	0.97532	-6.04433
ACY1	0.0864782	25.3862	0.238653	0.81247	0.97532	-6.04456
RSU1	-0.0417271	25.9481	-0.238615	0.812499	0.97532	-6.04457
CNTN3	0.045747	26.3502	0.238563	0.812539	0.97532	-6.04458
LIPG	0.0427564	23.7517	0.235805	0.814665	0.975596	-6.04521
INHBC	-0.0508602	25.4668	-0.233309	0.816591	0.975596	-6.04578
PSMA1	-0.0420739	23.5823	-0.231713	0.817822	0.975596	-6.04614
TALDO1	-0.0359603	25.1536	-0.230379	0.818853	0.975596	-6.04644
FAT1	0.0478406	24.0765	0.225611	0.822536	0.975596	-6.04749
B2M	-0.0809222	30.2575	-0.223429	0.824223	0.975596	-6.04796
KLKB1	-0.0272535	31.5034	-0.221678	0.825578	0.975596	-6.04834
CPN1	0.0226652	31.804	0.22101	0.826095	0.975596	-6.04848
CFH	-0.0155452	33.1465	-0.2188	0.827806	0.975596	-6.04895
APOD	-0.0342362	30.6844	-0.218617	0.827947	0.975596	-6.04899
ARHGDIB	-0.0586273	24.9337	-0.214555	0.831094	0.975596	-6.04984
ENTPD5	0.049149	23.5516	0.21346	0.831943	0.975596	-6.05007
ACTN1	0.0743127	25.6179	0.21278	0.83247	0.975596	-6.05021
PGLYRP2	0.0267158	31.9726	0.212448	0.832727	0.975596	-6.05028
CNTN4	0.0325355	24.4439	0.209554	0.834972	0.975596	-6.05087
CTSS	-0.0494037	23.8237	-0.207801	0.836332	0.975596	-6.05122
QPCT	-0.038726	25.4296	-0.206249	0.837536	0.975596	-6.05154
GPLD1	-0.0323882	30.7425	-0.201	0.841614	0.975596	-6.05257
FTL	-0.063297	24.4666	-0.199277	0.842953	0.975596	-6.0529
APOA2	0.0185101	34.4755	0.198737	0.843373	0.975596	-6.05301
PDLIM1	0.0539246	25.4451	0.194944	0.846323	0.975596	-6.05373
TIMP2	-0.02682	25.1516	-0.191772	0.848793	0.975596	-6.05433
TMSB4X	0.0643714	28.2154	0.191569	0.84895	0.975596	-6.05436
IDH1	-0.0361949	24.6609	-0.191537	0.848976	0.975596	-6.05437
MRC1	-0.0246034	26.3844	-0.189531	0.850538	0.975596	-6.05474
ARPC3	-0.0391795	23.3744	-0.189273	0.850739	0.975596	-6.05479
YWHAE	-0.0342738	24.6816	-0.189007	0.850946	0.975596	-6.05484
MMRN2	0.0523826	26.011	0.184879	0.854164	0.975596	-6.05558
PTPRJ	-0.0265472	25.4741	-0.18308	0.855566	0.975596	-6.0559
MBL2	-0.0408518	29.108	-0.182734	0.855836	0.975596	-6.05596
FLNA	-0.0480366	27.6516	-0.182393	0.856103	0.975596	-6.05602
PDGFRB	0.0430919	24.3522	0.180627	0.85748	0.975596	-6.05633
PCDH18	-0.0295085	24.7664	-0.179904	0.858044	0.975596	-6.05646
SELP	-0.0276535	26.0677	-0.176834	0.86044	0.975596	-6.05699
LDHA	0.020748	25.5327	0.175282	0.861652	0.975596	-6.05726
GALNT2	0.0274312	24.5143	0.173829	0.862788	0.975596	-6.0575
PSME1	-0.03367	23.4127	-0.173051	0.863396	0.975596	-6.05763
APP	-0.0336405	27.5963	-0.16861	0.866867	0.977745	-6.05837
CTSL	-0.021307	24.0392	-0.16711	0.86804	0.977745	-6.05861
C6orf120	-0.0160726	24.4561	-0.160324	0.873351	0.979765	-6.05969
ARPC5	0.016947	24.5003	0.159821	0.873745	0.979765	-6.05976
ADAMTS13	0.0175267	26.4503	0.157198	0.8758	0.979765	-6.06017
SRGN	0.033896	28.3302	0.156667	0.876216	0.979765	-6.06025
ECM1	0.0194187	30.2159	0.156043	0.876704	0.979765	-6.06034
COL15A1	-0.0285534	24.0678	-0.149944	0.881486	0.98213	-6.06125
TGFBI	-0.014611	28.9006	-0.148214	0.882843	0.98213	-6.0615
GNB1	-0.0242334	24.0744	-0.144979	0.885382	0.98213	-6.06196
TUBB1	-0.043276	24.6436	-0.144508	0.885752	0.98213	-6.06202
SERPINA6	-0.0133586	33.0787	-0.142757	0.887126	0.98213	-6.06227
BLMH	-0.0242508	25.304	-0.141313	0.88826	0.98213	-6.06246
LCP1	0.0126025	27.3748	0.141055	0.888463	0.98213	-6.0625
PSMA7	-0.0240002	23.9408	-0.131186	0.896219	0.985775	-6.0638
SNED1	0.0243797	24.7068	0.129248	0.897743	0.985775	-6.06405
TKT	0.0211148	26.1181	0.12828	0.898505	0.985775	-6.06417
LIPC	-0.0319219	24.228	-0.124504	0.901477	0.985775	-6.06463
GPT	0.0331335	23.9874	0.124496	0.901483	0.985775	-6.06463
EXT2	0.0154577	24.4634	0.122646	0.902939	0.985775	-6.06485
CTSD	0.0253684	25.7293	0.122587	0.902985	0.985775	-6.06486
SVEP1	-0.0342562	24.3394	-0.116829	0.907521	0.985775	-6.06553
H2BC5	0.0423765	25.2922	0.115287	0.908736	0.985775	-6.0657
CDH11	0.0162397	24.2956	0.112577	0.910872	0.985775	-6.066
ITGB1	0.0179402	26.6701	0.108852	0.913809	0.985775	-6.0664
CPB2	0.0186122	30.6034	0.108105	0.914398	0.985775	-6.06648
F11	0.0280647	28.8243	0.106593	0.915591	0.985775	-6.06663
S100A8	-0.0275079	25.2547	-0.102591	0.918748	0.985775	-6.06704
NUCB1	0.0200238	27.9612	0.102551	0.91878	0.985775	-6.06704
HSPA5	-0.0110367	27.6564	-0.100382	0.920492	0.985775	-6.06726
NCAM2	0.0166673	25.6048	0.0996186	0.921094	0.985775	-6.06733
RAN	0.0233754	25.8621	0.0985534	0.921935	0.985775	-6.06743
LAMA2	-0.0195241	24.5881	-0.0971576	0.923037	0.985775	-6.06757
CSF1	-0.0163061	25.9302	-0.0969269	0.923219	0.985775	-6.06759
LRP1	-0.00915154	26.465	-0.0944767	0.925154	0.985775	-6.06781
FAM20C	0.0151291	25.1743	0.09394	0.925578	0.985775	-6.06786
ANXA1	0.0247072	23.8545	0.0935222	0.925908	0.985775	-6.0679
ADH4	0.0194385	24.129	0.0933314	0.926059	0.985775	-6.06792
GGH	0.0141737	28.2658	0.0910124	0.927891	0.985775	-6.06813
VWF	0.0163955	30.8553	0.0889023	0.929558	0.985775	-6.06831
FERMT3	0.0222829	26.3462	0.0870055	0.931057	0.985775	-6.06847
ART4	0.0200454	23.6123	0.0868622	0.931171	0.985775	-6.06848
TPI1	-0.0227667	24.6867	-0.0859966	0.931855	0.985775	-6.06856
MAN2A2	-0.0115909	24.9226	-0.0788805	0.937481	0.988476	-6.06912
ITGA2	0.0137119	26.1225	0.077556	0.938529	0.988476	-6.06922
CDH6	0.0103708	25.0902	0.0751596	0.940424	0.988476	-6.0694
RELN	-0.0114063	25.7046	-0.0728485	0.942253	0.988476	-6.06957
PLXDC1	-0.0136265	23.9644	-0.0724099	0.9426	0.988476	-6.0696
PFKL	-0.0130582	23.7635	-0.0712556	0.943513	0.988476	-6.06968
GC	-0.00503472	33.6964	-0.0704991	0.944112	0.988476	-6.06973
FCN1	0.0148822	23.9447	0.0652736	0.948248	0.991351	-6.07007
PTPRB	-0.0129535	23.1019	-0.061842	0.950965	0.992061	-6.07029
SERPINA1	-0.00424518	34.7423	-0.060901	0.951711	0.992061	-6.07034
AXL	0.0112149	25.0737	0.0571701	0.954666	0.993211	-6.07056
CSF1R	-0.0100042	26.8893	-0.0559899	0.9556	0.993211	-6.07062
SPTA1	0.0331091	23.1104	0.050973	0.959575	0.994571	-6.07088
ANG	0.010246	28.2669	0.0487807	0.961312	0.994571	-6.07099
CA6	-0.010981	24.0987	-0.0475734	0.962269	0.994571	-6.07104
APOF	0.012162	30.5174	0.0455169	0.963899	0.994571	-6.07113
CRP	0.0283655	29.5502	0.0444038	0.964781	0.994571	-6.07118
AHCY	0.00995049	24.6103	0.0409056	0.967554	0.994571	-6.07133
CFL1	0.0113248	25.502	0.0382815	0.969634	0.994571	-6.07143
PGAM1	-0.00748816	24.7244	-0.0354449	0.971883	0.994571	-6.07153
LTF	-0.0133019	26.1941	-0.0346106	0.972545	0.994571	-6.07156
ITGA7	0.00534085	23.3576	0.0312334	0.975223	0.994571	-6.07167
IGF1	-0.0137074	25.5885	-0.0288984	0.977075	0.994571	-6.07173
ANPEP	-0.00257596	27.8287	-0.0269845	0.978593	0.994571	-6.07179
PLEK	0.00924179	23.9247	0.0268592	0.978692	0.994571	-6.07179
C3	-0.00190829	34.9337	-0.0259882	0.979383	0.994571	-6.07181
ENPP2	0.00366127	26.3738	0.02318	0.98161	0.994571	-6.07188
ARPC2	0.00444261	23.6804	0.023033	0.981727	0.994571	-6.07188
ENO1	0.00499782	27.5308	0.0228358	0.981883	0.994571	-6.07189
NID1	-0.00256018	26.343	-0.0226669	0.982017	0.994571	-6.07189
ORM2	-0.00404939	32.4723	-0.0163035	0.987065	0.998266	-6.07201
S100A9	0.00464881	24.8945	0.0131027	0.989604	0.998882	-6.07206
APOH	0.00139126	34.1476	0.0120043	0.990476	0.998882	-6.07207
PKHD1L1	-0.00238401	24.4261	-0.00886671	0.992965	0.999385	-6.0721
CD93	-0.000828224	25.1768	-0.0078418	0.993778	0.999385	-6.07211
IHH	0.000548415	25.4877	0.00355157	0.997182	0.999776	-6.07213
IDS	0.00026274	23.4767	0.0013191	0.998953	0.999776	-6.07214
WARS1	-0.000194414	24.7891	-0.00124417	0.999013	0.999776	-6.07214
APOA4	4.22639e-05	33.7578	0.000282355	0.999776	0.999776	-6.07214
