# Supplementary material for: Serum proteomics reveals biomarkers for diagnosis, stratification, and mechanistic insights into cerebral microbleeds
Source: Front Aging Neurosci. 2026 Mar 5;18:1771506. doi: 10.3389/fnagi.2026.1771506 (PMC12999914; doi:10.3389/fnagi.2026.1771506)
Supplement: Supplementary file 3 [file Data_Sheet_3.xlsx]

## Sheet: MMP3
	1	2	3	4	5	6	7	8	9	10
A	3.078	0.844	0.944	0.361	0.501	0.62	0.589	0.922	0.483	0.298
B	1.412	0.628	1.153	0.744	0.441	1.561	0.394	0.261	0.4	0.263
C	0.572	0.28	0.258	0.463	0.375	0.673	0.227	0.719	0.62	0.361
D	0.432	0.206	0.586	0.505	0.717	0.567	0.357	0.193	0.594	0.201
E	0.243	0.104	0.31	0.686	0.27	1.016	0.548	0.408	0.237	0.373
F	0.209	0.122	1.163	0.994	0.349	0.753	0.676	0.697	0.33	0.289
G	0.13	0.241	0.777	0.617	0.313		0.365	0.475	0.276
H	0.155	0.089	0.321	0.276	0.556		0.304	1.061	0.195
OD	Conc. ng/ml
3.078	10
1.412	5
0.572	2.5
0.432	1.25
0.243	0.625
0.209	0.312
0.13	0.156
0.155	0

## Sheet: EFEMP1
	1	2	3	4	5	6	7	8	9	10
A	2.029	2.409	0.14	0.115	0.184	0.205	0.087	0.115	0.079	0.095
B	1.961	1.832	0.101	0.126	0.179	0.363	0.08	0.095	0.094	0.101
C	1.675	1.123	0.125	0.095	0.179	0.262	0.088	0.1	0.1	0.076
D	1.031	0.571	0.118	0.086	0.115	0.235	0.078	0.116	0.08	0.081
E	0.638	0.399	0.125	0.143	0.103	0.62	0.095	0.082	0.089	0.102
F	0.46	0.289	0.099	0.193	0.28	0.463	0.08	0.244	0.119	0.082
G	0.194	0.146	0.104	0.198	0.21		0.084	0.101	0.101
H	0.145	0.092	0.575	0.189	0.362		0.12	0.104	0.108
OD	Conc. ng/ml
2.409	100
1.832	50
1.123	25
0.571	12.5
0.399	6.25
0.289	3.12
0.146	1.56
0.092	0

## Sheet: UMOD
	1	2	3	4	5	6	7	8	9	10
A	3.786	3.699	0.772	0.469	0.375	0.193	1.112	0.662	0.272	0.358
B	2.859	2.874	0.664	0.66	1.012	0.874	0.88	1.063	1.069	0.586
C	2.005	1.851	0.172	0.158	0.998	1.236	0.887	0.966	0.36	0.831
D	1.271	1.196	0.664	0.465	1.064	0.775	0.962	0.861	0.677	0.744
E	1.029	0.728	0.264	0.356	0.664	0.994	0.994	1.087	0.206	0.632
F	0.478	0.409	0.475	0.458	0.475	0.195	1.064	1.356	0.744	0.601
G	0.286	0.264	0.212	1.109	0.809		1.069	1.06	0.463
H	0.11	0.113	0.394	0.465	0.268		0.965	0.186	0.601
OD	Conc. ng/ml
3.786	40
2.859	20
2.005	10
1.271	5
1.029	2.5
0.478	1.25
0.286	0.625
0.11	0.3125

## Sheet: UBA52
	1	2	3	4	5	6	7	8	10	11
A	3.886	3.194	0.053	0.053	0.091	0.112	0.055	0.066	0.056	0.063
B	2.315	2.208	0.052	0.063	0.095	0.094	0.048	0.044	0.05	0.064
C	1.242	0.824	0.08	0.058	0.072	0.072	0.047	0.054	0.053	0.065
D	0.62	0.533	0.049	0.074	0.064	0.067	0.043	0.05	0.126	0.069
E	0.333	0.298	0.049	0.056	0.072	0.06	0.049	0.052	0.112	0.065
F	0.206	0.176	0.051	0.056	0.064	0.067	0.049	0.047	0.111	0.06
G	0.148	0.129	0.211	0.052	0.064		0.052	0.046	0.08
H	0.112	0.116	0.082	0.055	0.075		0.056	0.052	0.087
OD	Conc. ng/ml
3.886	20
2.315	10
1.242	5
0.62	2.5
0.333	1.25
0.206	0.625
0.148	0.312
0.112	0.156

## Sheet: TIMP1
	1	2	3	4	5	6	7	8	9	10
A	2.227	2.275	2.243	1.293	2.279	0.984	1.607	1.973	1.432	2.03
B	1.625	1.365	2.102	1.715	1.115	1.346	1.642	1.369	1.347	1.78
C	0.813	0.746	2.047	1.017	2.442	1.867	1.602	1.878	1.516	1.161
D	0.386	0.413	2.462	2.37	2.437	1.243	1.63	1.754	1.429	1.903
E	0.239	0.247	2.255	2.143	1.77	1.677	1.113	1.561	1.389	1.213
F	0.138	0.162	2.354	1.884	1.614	2.016	1.437	1.387	1.531	2.137
G	0.112	0.119	2.22	2.089	1.578		1.093	1.087	1.627
H	0.077	0.069	2.103	2.825	1.663		1.555	1.176	1.15
OD	Conc. ng/ml
2.275	100
1.365	50
0.746	25
0.413	12.5
0.247	6.25
0.162	3.12
0.119	1.56
0.069	0

## Sheet: NECTIN1
	1	2	3	4	5	6	7	8	9	10
A	3.021	3.378	0.096	0.104	0.08	0.088	0.061	0.094	0.076	0.161
B	1.968	1.785	0.105	0.137	0.101	0.103	0.083	0.121	0.082	0.077
C	1.082	0.987	0.076	0.199	0.048	0.062	0.113	0.084	0.077	0.096
D	0.6	0.536	0.116	0.073	0.086	0.067	0.089	0.077	0.132	0.086
E	0.335	0.313	0.151	0.102	0.102	0.126	0.084	0.093	0.091	0.077
F	0.213	0.2	0.05	0.129	0.11	0.092	0.127	0.08	0.126	0.135
G	0.165	0.158	0.098	0.169	0.074		0.125	0.082	0.104
H	0.107	0.102	0.134	0.077	0.095		0.071	0.079	0.081
OD	Conc. ng/ml
3.021	10
1.968	5
1.082	2.5
0.6	1.25
0.335	0.625
0.213	0.312
0.165	0.156
0.107	0
