# Supplementary material for: Serum proteomics reveals biomarkers for diagnosis, stratification, and mechanistic insights into cerebral microbleeds
Source: Front Aging Neurosci. 2026 Mar 5;18:1771506. doi: 10.3389/fnagi.2026.1771506 (PMC12999914; doi:10.3389/fnagi.2026.1771506)
Supplement: Supplementary file 4 [file Data_Sheet_4.xlsx]

## Sheet: LASSO
feature	selected_times	selection_freq	freq_rank
MMP3	500	1	1
EFEMP1	456	0.912	2
MSTN	447	0.894	3
NECTIN1	415	0.83	4
APOM	365	0.73	5
UMOD	363	0.726	6
MSLN	358	0.716	7
PLEK	339	0.678	8
FKBP1A	331	0.662	9
TRHDE	314	0.628	10
GALC	313	0.626	11
TIMP1	311	0.622	12
CFHR3	291	0.582	13
CD99	290	0.58	14
PECAM1	290	0.58	15
MARCO	284	0.568	16
ORM1	276	0.552	17
UBA52	265	0.53	18
H2AC18	243	0.486	19
DAG1	240	0.48	20
TLN1	226	0.452	21
CNTN4	217	0.434	22
SERPINA5	215	0.43	23
LTF	207	0.414	24
ADH1B	204	0.408	25
MMRN2	196	0.392	26
DCD	194	0.388	27
LYZ	191	0.382	28
SFTPB	134	0.268	29
CRP	131	0.262	30
FGL1	126	0.252	31
CHI3L1	116	0.232	32
C4BPB	110	0.22	33
CTSA	55	0.11	34
CRYZ	37	0.074	35
ERP44	15	0.03	36
APLP1	12	0.024	37

## Sheet: SVM-RFE
feature	selected_times	selection_freq	freq_rank
EFEMP1	499	0.998	1
MMP3	499	0.998	2
MSTN	496	0.992	3
UMOD	485	0.97	4
UBA52	483	0.966	5
TIMP1	476	0.952	6
CNTN4	469	0.938	7
MSLN	467	0.934	8
DAG1	449	0.898	9
FKBP1A	431	0.862	10
TRHDE	420	0.84	11
PLEK	398	0.796	12
APOM	394	0.788	13
CFHR3	383	0.766	14
ORM1	383	0.766	15
TLN1	380	0.76	16
GALC	375	0.75	17
SFTPB	374	0.748	18
LTF	367	0.734	19
CD99	358	0.716	20
C4BPB	356	0.712	21
LYZ	354	0.708	22
MARCO	337	0.674	23
PECAM1	333	0.666	24
NECTIN1	292	0.584	25
ADH1B	232	0.464	26
APLP1	227	0.454	27
CHI3L1	227	0.454	28
DCD	220	0.44	29
H2AC18	203	0.406	30
CRP	194	0.388	31
CRYZ	171	0.342	32
CTSA	165	0.33	33
FGL1	161	0.322	34
SERPINA5	153	0.306	35
ERP44	147	0.294	36
MMRN2	142	0.284	37

## Sheet: RandomForest
Feature	Selected_times	Selection_freq	Freq_rank
MMP3	495	0.99	1
TIMP1	427	0.854	2
H2AC18	377	0.754	3
UMOD	281	0.562	4
CRYZ	215	0.43	5
ADH1B	214	0.428	6
UBA52	206	0.412	7
EFEMP1	200	0.4	8
FKBP1A	199	0.398	9
NECTIN1	176	0.352	10
CNTN4	120	0.24	11
GALC	120	0.24	11
APOM	106	0.212	13
MSTN	96	0.192	14
DCD	94	0.188	15
MARCO	90	0.18	16
DAG1	69	0.138	17
PLEK	65	0.13	18
ERP44	57	0.114	19
PECAM1	52	0.104	20
APLP1	49	0.098	21
CD99	39	0.078	22
CTSA	35	0.07	23
FGL1	33	0.066	24
LTF	30	0.06	25
CFHR3	28	0.056	26
TRHDE	28	0.056	26
MMRN2	25	0.05	28
SERPINA5	15	0.03	29
SFTPB	15	0.03	29
ORM1	12	0.024	31
CHI3L1	11	0.022	32
TLN1	9	0.018	33
MSLN	5	0.01	34
C4BPB	3	0.006	35
LYZ	3	0.006	35
CRP	1	0.002	37
