# Supplementary material for: Serum proteomics reveals biomarkers for diagnosis, stratification, and mechanistic insights into cerebral microbleeds
Source: Front Aging Neurosci. 2026 Mar 5;18:1771506. doi: 10.3389/fnagi.2026.1771506 (PMC12999914; doi:10.3389/fnagi.2026.1771506)
Supplement: Supplementary file 5 [file Data_Sheet_5.xlsx]

## Sheet: LASSO
feature	selected_times	selection_freq	freq_rank
RCN1	455	0.91	1
OSMR	386	0.772	2
NEO1	348	0.696	3
MARCO	269	0.538	4
APLP1	268	0.536	5
FUCA2	237	0.474	6
RNASE4	202	0.404	7
MADCAM1	192	0.384	8
EEF1A1	178	0.356	9
OMD	173	0.346	10
UBA52	168	0.336	11
CTSG	166	0.332	12
NENF	163	0.326	13
FABP1	162	0.324	14
FCN2	141	0.282	15
TGOLN2	135	0.27	16
PTPRM	127	0.254	17
SLC4A1	119	0.238	18
TPM3	118	0.236	19
GP1BB	105	0.21	20
MRC2	102	0.204	21
HLA.B	83	0.166	22
SFTPA1	81	0.162	23
FKBP1A	79	0.158	24
B4GAT1	76	0.152	25
CP	72	0.144	26
ERAP2	68	0.136	27
PSMB4	64	0.128	28
H4C1	59	0.118	29
ITIH3	58	0.116	30
DSG1	48	0.096	31
GGT5	37	0.074	32
GSS	36	0.072	33
HMCN2	31	0.062	34
CTSF	28	0.056	35
HYAL1	28	0.056	36
XPNPEP2	28	0.056	37
IGFBP1	24	0.048	38
MINPP1	22	0.044	39
BLVRB	14	0.028	40

## Sheet: SVM-RFE
feature	selected_times	selection_freq	freq_rank
RCN1	499	0.998	1
OMD	462	0.924	2
NEO1	433	0.866	3
FCN2	428	0.856	4
MADCAM1	427	0.854	5
MARCO	419	0.838	6
FABP1	418	0.836	7
SFTPA1	418	0.836	8
GP1BB	417	0.834	9
APLP1	413	0.826	10
PTPRM	411	0.822	11
FUCA2	385	0.77	12
SLC4A1	385	0.77	13
RNASE4	380	0.76	14
MRC2	356	0.712	15
IGFBP1	349	0.698	16
PSMB4	331	0.662	17
TPM3	321	0.642	18
DSG1	317	0.634	19
EEF1A1	317	0.634	20
B4GAT1	300	0.6	21
ITIH3	288	0.576	22
NENF	264	0.528	23
FKBP1A	259	0.518	24
H4C1	258	0.516	25
CTSF	224	0.448	26
XPNPEP2	218	0.436	27
OSMR	196	0.392	28
HLA.B	184	0.368	29
UBA52	177	0.354	30
GGT5	166	0.332	31
TGOLN2	158	0.316	32
MINPP1	149	0.298	33
GSS	130	0.26	34
CTSG	127	0.254	35
HYAL1	113	0.226	36
ERAP2	103	0.206	37
CP	98	0.196	38
HBA1	70	0.14	39
BLVRB	69	0.138	40
HMCN2	63	0.126	41

## Sheet: RandomForest
Feature	Selected_times	Selection_freq	Freq_rank
OSMR	500	1	1
RCN1	488	0.976	2
APLP1	471	0.942	3
TGOLN2	448	0.896	4
MADCAM1	434	0.868	5
NEO1	363	0.726	6
RNASE4	340	0.68	7
MARCO	339	0.678	8
UBA52	320	0.64	9
CTSG	280	0.56	10
TPM3	280	0.56	10
IGFBP1	273	0.546	12
FUCA2	264	0.528	13
EEF1A1	253	0.506	14
SFTPA1	241	0.482	15
HMCN2	236	0.472	16
GGT5	177	0.354	17
PSMB4	156	0.312	18
XPNPEP2	155	0.31	19
FABP1	136	0.272	20
HLA.B	136	0.272	20
NENF	135	0.27	22
PTPRM	122	0.244	23
OMD	118	0.236	24
BLVRB	117	0.234	25
CP	113	0.226	26
FKBP1A	108	0.216	27
FCN2	99	0.198	28
GP1BB	94	0.188	29
DSG1	93	0.186	30
MRC2	91	0.182	31
GSS	86	0.172	32
H4C1	78	0.156	33
SLC4A1	75	0.15	34
CTSF	63	0.126	35
ERAP2	61	0.122	36
HYAL1	60	0.12	37
B4GAT1	56	0.112	38
ITIH3	55	0.11	39
MINPP1	54	0.108	40
HBA1	32	0.064	41
